# Supplementary material for: The response to influenza vaccination is associated with DNA methylation-driven regulation of T cell innate antiviral pathways
Source: Clin Epigenetics. 2024 Aug 21;16:114. doi: 10.1186/s13148-024-01730-x (PMC11340180; doi:10.1186/s13148-024-01730-x)
Supplement: Supplementary file 4 — Additional file 4: Differential methylated regions for CellFi methylation deconvolution. [file 13148_2024_1730_MOESM4_ESM.txt]

"DMR_regions" "GSM5652288_Blood-T-Eff-CD8-Z00000419_all_celltype-specific_hypoDMR_mCG" "GSM5652289_Blood-T-Eff-CD8-Z0000041F_all_celltype-specific_hypoDMR_mCG" "GSM5652290_Blood-T-Eff-CD8-Z0000041Q_all_celltype-specific_hypoDMR_mCG" "GSM5652291_Blood-T-EffMem-CD4-Z00000416_all_celltype-specific_hypoDMR_mCG" "GSM5652292_Blood-T-EffMem-CD4-Z0000041C_all_celltype-specific_hypoDMR_mCG" "GSM5652293_Blood-T-EffMem-CD4-Z0000041M_all_celltype-specific_hypoDMR_mCG" "GSM5652294_Blood-T-EffMem-CD8-Z0000041A_all_celltype-specific_hypoDMR_mCG" "GSM5652295_Blood-T-EffMem-CD8-Z0000041G_all_celltype-specific_hypoDMR_mCG" "GSM5652296_Blood-T-Naive-CD4-Z0000041E_all_celltype-specific_hypoDMR_mCG" "GSM5652297_Blood-T-Naive-CD8-Z0000041B_all_celltype-specific_hypoDMR_mCG" "GSM5652298_Blood-T-Naive-CD8-Z0000041H_all_celltype-specific_hypoDMR_mCG" "GSM5652299_Blood-NK-Z000000TM_all_celltype-specific_hypoDMR_mCG" "GSM5652300_Blood-NK-Z000000U1_all_celltype-specific_hypoDMR_mCG" "GSM5652301_Blood-NK-Z000000UF_all_celltype-specific_hypoDMR_mCG" "GSM5652302_Blood-Monocytes-Z000000TP_all_celltype-specific_hypoDMR_mCG" "GSM5652303_Blood-Monocytes-Z000000U3_all_celltype-specific_hypoDMR_mCG" "GSM5652304_Blood-Monocytes-Z000000UH_all_celltype-specific_hypoDMR_mCG" "GSM5652313_Blood-Granulocytes-Z000000TZ_all_celltype-specific_hypoDMR_mCG" "GSM5652314_Blood-Granulocytes-Z000000UD_all_celltype-specific_hypoDMR_mCG" "GSM5652315_Blood-Granulocytes-Z000000UT_all_celltype-specific_hypoDMR_mCG" "GSM5652316_Blood-B-Z000000TX_all_celltype-specific_hypoDMR_mCG" "GSM5652317_Blood-B-Z000000UB_all_celltype-specific_hypoDMR_mCG" "GSM5652318_Blood-B-Z000000UR_all_celltype-specific_hypoDMR_mCG" "GSM5652319_Blood-B-Mem-Z0000041J_all_celltype-specific_hypoDMR_mCG" "GSM5652320_Blood-B-Mem-Z0000041K_all_celltype-specific_hypoDMR_mCG"
"2" "chr10:114876511-114876644" "0.8460000000000001" "0.8042499999999999" "0.8009999999999999" "0.7972499999999999" "0.7075" "0.8107500000000001" "0.8059999999999999" "0.7915" "0.93875" "0.9475" "0.9495" "0.9395" "0.8762500000000001" "0.90475" "0.6859999999999999" "0.6327499999999999" "0.7895" "0.239" "0.20025" "0.332" "0.82675" "0.8057500000000001" "0.90325" "0.8274999999999999" "0.7225000000000001"
"8" "chr11:114066229-114066484" "0.8698000000000002" "0.7775000000000002" "0.8092" "0.8039999999999999" "0.7114" "0.7767999999999999" "0.5932000000000001" "0.4199999999999999" "0.9359000000000002" "0.966" "0.9504000000000004" "0.06654000000000003" "0.055639999999999995" "0.03368" "0.9165" "0.9534" "0.9414" "0.9049" "0.8767999999999999" "0.9098999999999996" "0.9045" "0.9328" "0.9284" "0.8898000000000001" "0.8764"
"10" "chr11:114076425-114076443" "0.8089999999999999" "0.938" "0.9125" "0.828" "0.8625" "0.9295" "0.64" "0.3915" "0.9840000000000001" "1.0" "0.9385" "0.14400000000000002" "0.25" "0.07719999999999999" "0.9605" "0.933" "0.8989999999999999" "0.9275" "0.8740000000000001" "0.961" "0.9645" "0.9585" "0.9705" "0.9605" "0.9015"
"4" "chr10:43396108-43396109" "0.0286" "0.15" "0.0244" "0.0" "0.0238" "0.0" "0.0" "0.0" "0.634" "0.818" "0.741" "0.519" "0.455" "0.429" "0.76" "0.654" "0.733" "0.643" "0.897" "0.5529999999999999" "0.448" "0.7390000000000001" "0.63" "0.214" "0.182"
"5" "chr10:43396117-43396118" "0.128" "0.108" "0.0476" "0.0968" "0.0714" "0.0" "0.0" "0.0" "0.825" "0.917" "1.0" "0.863" "0.5589999999999999" "0.8" "0.917" "0.962" "0.917" "0.926" "0.943" "0.8420000000000001" "0.5379999999999999" "0.75" "0.8" "0.32" "0.3720000000000001"
"11" "chr11:114076470-114076502" "0.9285" "0.9195" "0.92325" "0.8590000000000001" "0.875" "0.9875" "0.6505" "0.408" "0.9615" "0.98325" "0.9815" "0.377" "0.4942499999999999" "0.269575" "0.92925" "0.99075" "0.9805" "0.945" "0.948" "0.9505" "0.9485" "0.963" "0.9765" "0.9905" "0.96625"
"12" "chr11:2394243-2394244" "0.909" "0.7859999999999999" "0.8240000000000001" "0.917" "0.933" "1.0" "1.0" "0.684" "1.0" "1.0" "0.8420000000000001" "0.952" "0.929" "0.846" "0.857" "1.0" "1.0" "1.0" "0.8" "0.889" "0.15" "0.421" "0.16" "0.125" "0.0"
"7" "chr10:97100909-97100940" "0.92375" "0.92175" "0.94525" "0.95175" "0.942" "0.8370000000000001" "0.9545" "0.92625" "0.95225" "0.9375" "0.97525" "0.993" "0.8760000000000001" "0.95375" "0.932" "0.8972499999999999" "0.95275" "0.90175" "0.9265" "0.944" "0.051925" "0.108075" "0.018675" "0.19625" "0.11925000000000002"
"9" "chr11:114076372-114076383" "0.8186666666666667" "0.8846666666666666" "0.875" "0.8216666666666667" "0.8276666666666666" "0.8683333333333333" "0.5506666666666667" "0.42700000000000005" "0.9520000000000001" "0.9813333333333332" "0.902" "0.14333333333333334" "0.306" "0.10653333333333333" "0.899" "0.9676666666666668" "0.9603333333333334" "0.9323333333333332" "0.9416666666666668" "0.9716666666666668" "0.9443333333333332" "0.9463333333333336" "0.9403333333333334" "0.9136666666666664" "0.8936666666666667"
"50" "chr22:46933663-46933749" "0.5720000000000001" "0.6083333333333333" "0.5365" "0.8663333333333333" "0.8566666666666668" "0.8986666666666666" "0.7353333333333333" "0.77" "0.9388333333333332" "0.9126666666666664" "0.9613333333333336" "0.1020666666666667" "0.23116666666666666" "0.036116666666666665" "0.9253333333333336" "0.9435" "0.9278333333333334" "0.9328333333333334" "0.9458333333333334" "0.9606666666666666" "0.9263333333333332" "0.907" "0.9483333333333336" "0.7684999999999998" "0.8678333333333333"
"51" "chr2:106138731-106138732" "0.812" "0.688" "0.825" "0.133" "0.219" "0.452" "0.72" "0.6759999999999999" "0.0263" "0.0" "0.107" "0.848" "0.871" "0.706" "0.8440000000000001" "0.71" "0.652" "0.5770000000000001" "0.623" "0.561" "0.857" "0.778" "0.675" "0.815" "0.778"
"52" "chr2:8470209-8470386" "0.9134000000000002" "0.919" "0.9352" "0.9576" "0.9508" "0.958" "0.9346" "0.9083999999999998" "0.964" "1.0" "0.9606" "0.15675999999999998" "0.2908" "0.13505999999999999" "0.9244" "0.9448" "0.9148" "0.8846" "0.9486" "0.981" "0.9372" "0.9404" "0.9084" "0.9094" "0.8695999999999999"
"53" "chr3:11609933-11610407" "0.8551666666666664" "0.9013888888888888" "0.8703888888888889" "0.9576111111111112" "0.919944444444444" "0.9535555555555552" "0.9121666666666668" "0.8837777777777776" "0.9668888888888892" "0.8626666666666668" "0.8765000000000002" "0.17721111111111115" "0.2936111111111112" "0.11345555555555555" "0.9463333333333336" "0.9373333333333334" "0.9489444444444444" "0.9367222222222221" "0.9273888888888892" "0.9342222222222222" "0.9419444444444446" "0.9672777777777776" "0.9457777777777778" "0.9298888888888888" "0.932"
"54" "chr3:11610425-11610451" "0.9868" "0.9228" "0.9079999999999999" "0.9826" "0.9562" "0.9182" "0.9494" "0.9354" "0.9676" "0.8657999999999999" "0.9578" "0.33140000000000003" "0.5264" "0.257" "0.9368" "0.9448" "0.9494" "0.9742" "0.9532" "0.9916" "0.9562000000000002" "0.9444" "0.9902" "0.9434" "0.9578"
"55" "chr3:185649427-185649524" "0.8340000000000001" "0.8203333333333332" "0.8133333333333334" "0.8823333333333334" "0.8006666666666667" "0.7023333333333334" "0.8126666666666668" "0.6653333333333333" "0.9656666666666668" "0.95" "0.977" "0.8956666666666666" "0.8446666666666668" "0.9073333333333332" "0.03816666666666666" "0.02186666666666667" "0.03133333333333333" "0.8686666666666666" "0.8733333333333334" "0.8759999999999999" "0.6723333333333333" "0.6166666666666666" "0.8350000000000001" "0.45899999999999996" "0.38566666666666666"
"56" "chr3:185649579-185649599" "0.99" "0.9216666666666667" "0.91" "0.9206666666666666" "0.9563333333333334" "0.887" "0.9596666666666668" "0.8963333333333333" "1.0" "1.0" "0.988" "0.9890000000000001" "0.8966666666666666" "0.9896666666666668" "0.1586" "0.197" "0.1270666666666667" "0.9833333333333334" "0.9566666666666668" "0.9166666666666666" "0.902" "0.977" "0.8916666666666666" "0.9056666666666668" "0.8340000000000001"
"34" "chr18:48790775-48790839" "0.9268888888888888" "0.9356666666666666" "0.9095555555555558" "0.8771111111111112" "0.9396666666666664" "0.9561111111111112" "0.9626666666666668" "0.8946666666666666" "0.9553333333333331" "0.9151111111111112" "0.985" "0.9096666666666668" "0.938777777777778" "0.8919999999999999" "0.5657777777777778" "0.5864444444444445" "0.4173333333333333" "0.9370000000000002" "0.8993333333333333" "0.8746666666666667" "0.9112222222222224" "0.9282222222222222" "0.9344444444444444" "0.8993333333333333" "0.8931111111111112"
"41" "chr1:33334260-33334297" "0.92" "0.879" "0.828" "0.7055" "0.8540000000000001" "0.8165" "0.9615" "0.835" "0.9715" "0.909" "0.9465" "0.531" "0.6555" "0.7559999999999999" "0.15150000000000002" "0.1555" "0.243" "0.4675" "0.5934999999999999" "0.6835" "0.9165" "0.8945000000000001" "0.985" "0.5765" "0.8899999999999999"
"36" "chr1:109763839-109764065" "0.8106666666666668" "0.7345" "0.7776666666666667" "0.8595" "0.8316666666666667" "0.7898333333333333" "0.8075" "0.7813333333333333" "0.9391666666666666" "0.9183333333333332" "0.9456666666666664" "0.30416666666666675" "0.3820000000000001" "0.3053833333333333" "0.8398333333333333" "0.9553333333333331" "0.9173333333333336" "0.9173333333333334" "0.9295" "0.9298333333333334" "0.9075" "0.9068333333333332" "0.8921666666666667" "0.8599999999999999" "0.7839999999999999"
"42" "chr20:50819431-50819675" "0.9536" "0.9696666666666666" "0.9590666666666666" "0.9574666666666668" "0.9695333333333332" "0.9409333333333334" "0.9530666666666668" "0.9784666666666666" "0.9640000000000002" "0.9366666666666668" "0.9640000000000002" "0.9616" "0.9723333333333332" "0.9716" "0.9771333333333332" "0.962" "0.9536" "0.9516666666666668" "0.9635333333333332" "0.9642" "0.057773333333333336" "0.055253333333333335" "0.054060000000000004" "0.054406666666666666" "0.06222"
"37" "chr1:1221863-1222401" "0.7766862745098039" "0.7390000000000004" "0.7526274509803923" "0.8972941176470591" "0.8135686274509806" "0.8642352941176469" "0.8974901960784312" "0.8563725490196078" "0.9474313725490198" "0.9353725490196078" "0.9510588235294116" "0.09867450980392163" "0.1880823529411765" "0.09681568627450983" "0.9165882352941176" "0.919411764705882" "0.9367058823529416" "0.9157647058823531" "0.9261176470588236" "0.9359803921568629" "0.9122745098039212" "0.9146274509803924" "0.9369607843137252" "0.8430784313725489" "0.8642941176470592"
"33" "chr18:48790771-48790772" "0.875" "0.926" "0.923" "0.867" "0.947" "0.933" "0.7829999999999999" "0.857" "1.0" "1.0" "0.964" "0.953" "0.917" "0.909" "0.345" "0.222" "0.282" "0.912" "0.75" "0.927" "0.929" "0.95" "1.0" "0.941" "1.0"
"32" "chr17:82871460-82871770" "0.9228000000000004" "0.9490666666666664" "0.9298000000000002" "0.9199333333333332" "0.9091333333333332" "0.9460666666666666" "0.9519999999999996" "0.9214666666666664" "0.9564" "0.9138666666666666" "0.9450666666666666" "0.933333333333333" "0.9502666666666664" "0.9598" "0.9741999999999996" "0.9529333333333332" "0.9821333333333336" "0.9459333333333334" "0.9598" "0.9578" "0.15985333333333335" "0.1230933333333334" "0.20144666666666666" "0.04837333333333332" "0.030760000000000003"
"71" "chr8:125491356-125491604" "0.9418823529411764" "0.9387647058823532" "0.9267058823529409" "0.9370588235294116" "0.928" "0.9288823529411766" "0.9403529411764704" "0.8668235294117649" "0.9431176470588234" "0.993058823529412" "0.9571764705882352" "0.9270588235294118" "0.9297058823529414" "0.9564117647058824" "0.9383529411764708" "0.901764705882353" "0.959470588235294" "0.02047058823529412" "0.03118235294117648" "0.041611764705882334" "0.929470588235294" "0.9434705882352941" "0.9706470588235296" "0.9405882352941176" "0.9210000000000002"
"70" "chr7:73373918-73374030" "0.8364444444444445" "0.8611111111111112" "0.9002222222222223" "0.7911111111111111" "0.7873333333333334" "0.8263333333333333" "0.7774444444444445" "0.79" "0.9499999999999998" "0.8952222222222221" "0.9296666666666668" "0.9282222222222224" "0.8143333333333334" "0.9308888888888888" "0.8412222222222222" "0.7781111111111111" "0.8562222222222222" "0.4006666666666666" "0.3613333333333333" "0.3448888888888889" "0.9179999999999999" "0.8976666666666665" "0.9124444444444444" "0.8213333333333332" "0.7284444444444444"
"59" "chr4:1171094-1171095" "0.667" "0.684" "0.8240000000000001" "0.733" "0.9" "0.688" "0.7859999999999999" "0.8240000000000001" "0.8" "1.0" "0.8" "0.111" "0.158" "0.0" "0.385" "0.6920000000000001" "0.7" "0.5379999999999999" "0.512" "0.667" "0.5379999999999999" "0.526" "0.585" "0.643" "0.889"
"61" "chr5:10562819-10562820" "1.0" "0.821" "0.964" "0.875" "0.8290000000000001" "0.8240000000000001" "0.917" "0.957" "0.963" "1.0" "1.0" "0.871" "1.0" "0.944" "1.0" "1.0" "0.917" "0.947" "0.97" "0.872" "0.107" "0.0833" "0.0213" "0.087" "0.0"
"67" "chr7:131662304-131662422" "0.8646666666666668" "0.782" "0.7996666666666666" "0.8410000000000001" "0.815" "0.8013333333333333" "0.8263333333333334" "0.7803333333333334" "0.8613333333333332" "0.8723333333333333" "0.9376666666666668" "0.935" "0.8766666666666668" "0.8306666666666667" "0.8846666666666666" "0.8693333333333334" "0.8666666666666666" "0.5760000000000001" "0.414" "0.46" "0.8643333333333333" "0.9316666666666666" "0.8879999999999999" "0.9016666666666668" "0.8793333333333333"
"64" "chr6:37003951-37005141" "0.9175555555555556" "0.8494999999999998" "0.8977777777777776" "0.8997222222222219" "0.9051666666666668" "0.8868333333333335" "0.9028333333333334" "0.8595555555555555" "0.9639444444444444" "0.9303888888888888" "0.9628333333333328" "0.9440555555555556" "0.952277777777778" "0.9508888888888888" "0.8868888888888885" "0.9537777777777776" "0.9352222222222222" "0.911777777777778" "0.9215" "0.9389444444444444" "0.11596666666666665" "0.1518388888888889" "0.11547222222222225" "0.0933777777777778" "0.10369444444444444"
"63" "chr6:161375726-161375855" "0.9591428571428572" "0.9226666666666664" "0.8759523809523811" "0.9122857142857144" "0.8984761904761905" "0.8601904761904761" "0.9217619047619048" "0.8963809523809525" "0.9309523809523808" "0.9470476190476192" "0.933095238095238" "0.8500952380952382" "0.9196190476190472" "0.8854285714285711" "0.019523809523809527" "0.035961904761904764" "0.06244761904761904" "0.9262857142857142" "0.9183809523809524" "0.8726190476190474" "0.8611904761904763" "0.9491428571428571" "0.8870476190476189" "0.9084761904761908" "0.8204285714285714"
"19" "chr15:90912149-90912215" "0.9587692307692308" "0.953" "0.9227692307692308" "0.9433846153846156" "0.9813076923076924" "0.9336923076923078" "0.9275384615384616" "0.9417692307692308" "0.9443846153846156" "0.9694615384615386" "0.9710000000000002" "0.9552307692307692" "0.919846153846154" "0.9482307692307692" "0.9553846153846154" "0.944923076923077" "0.960153846153846" "0.628076923076923" "0.521076923076923" "0.5842307692307693" "0.9307692307692308" "0.9641538461538464" "0.9629230769230768" "0.9020769230769232" "0.9264615384615388"
"24" "chr16:85566890-85566930" "0.30025" "0.19625000000000006" "0.47025" "0.79525" "0.778" "0.6937500000000001" "0.434" "0.4970000000000001" "0.88775" "1.0" "0.94675" "0.079575" "0.17187500000000006" "0.060825" "0.862" "0.718" "0.8155000000000001" "0.6285" "0.64375" "0.5690000000000001" "0.917" "0.97" "0.919" "0.953" "0.80425"
"22" "chr16:4701618-4701652" "0.8835000000000001" "0.9095" "0.98" "0.909" "0.91" "0.9309999999999999" "0.909" "0.8474999999999999" "0.9615" "0.9545" "0.9209999999999999" "0.853" "0.986" "0.846" "0.7070000000000001" "0.7535000000000001" "0.6775" "0.37" "0.33" "0.34950000000000003" "0.9445" "0.925" "1.0" "0.8560000000000001" "0.8955"
"25" "chr16:87747729-87747894" "0.9354666666666666" "0.9779333333333332" "0.9496" "0.95" "0.9440000000000002" "0.9588666666666666" "0.9204666666666668" "0.9436666666666668" "0.96" "0.9682666666666668" "0.9558" "0.9502666666666666" "0.9589333333333332" "0.9289333333333334" "0.9694666666666666" "0.9789333333333334" "0.972" "0.6363333333333333" "0.4708666666666667" "0.5699333333333333" "0.9606666666666668" "0.9769333333333332" "0.9615333333333332" "0.9613333333333336" "0.9612"
"13" "chr11:2394329-2394468" "0.801875" "0.874625" "0.905625" "0.91425" "0.873875" "0.921875" "0.8805" "0.8505" "0.9478750000000002" "0.929125" "0.95175" "0.8343749999999999" "0.902125" "0.911" "0.94" "0.91775" "0.915375" "0.904875" "0.8963749999999998" "0.936375" "0.16633749999999994" "0.1841625" "0.231325" "0.1322125" "0.0430625"
"14" "chr11:68371497-68371498" "1.0" "0.974" "0.972" "0.8390000000000001" "0.944" "0.97" "1.0" "0.889" "0.8809999999999999" "1.0" "0.979" "0.95" "0.927" "0.875" "1.0" "0.906" "0.846" "0.935" "0.966" "0.905" "0.111" "0.0333" "0.08199999999999999" "0.025" "0.0323"
"15" "chr11:68371563-68371795" "0.8859411764705886" "0.8798823529411764" "0.8061764705882353" "0.8974117647058822" "0.8852941176470587" "0.8586470588235295" "0.8908823529411763" "0.8420000000000002" "0.9571764705882352" "0.9609999999999996" "0.9535294117647056" "0.9438823529411764" "0.8700000000000001" "0.9162941176470588" "0.9166470588235291" "0.9313529411764706" "0.9238823529411766" "0.9525882352941178" "0.9605294117647056" "0.9410588235294116" "0.054464705882352936" "0.052600000000000015" "0.055794117647058813" "0.029258823529411764" "0.027294117647058826"
