# Supplementary material for: The response to influenza vaccination is associated with DNA methylation-driven regulation of T cell innate antiviral pathways
Source: Clin Epigenetics. 2024 Aug 21;16:114. doi: 10.1186/s13148-024-01730-x (PMC11340180; doi:10.1186/s13148-024-01730-x)
Supplement: Supplementary file 5 — Additional file 5: Describing participants’ demographics, age, BMI, and antigen titer for each strain of the HAI assay for UGA4 in 2019. [file 13148_2024_1730_MOESM5_ESM.csv]

X	ID	DOB	Date.Vaccinated	Age	Gender	Race.Ethnicity	BMI	Vaccine	Vaccinated.last.year.	D0...Chile.83	D28...Chile.83	D0...Sing.86	D28...Sing.86	D0...TX.91	D28...TX.91	D0...Bei.95	D28...Bei.95	D0...NC.99	D28...NC.99	D0...SI.06	D28...SI.06	D0...Bris.07	D28...Bris.07	D0...CA.09	D28...CA.09	D0...Mich.15	D28...Mich.15	D0...BR.18	D28...BR.18	D0...GD.19	D28...GD.19	D0...HI.19	D28...HI.19	ID...2.	D0...Pan.99	D28...Pan.99	D0...NY.04	D28...NY.04	D0...Wisc.05	D28...Wisc.05	D0...UR.07	D28...UR.07	D0...Perth.09	D28...Perth.09	D0...Vic.11	D28...Vic.11	D0...TX.12	D28...TX.12	D0...Switz.13
27	1	1987-11-19	2019-10-14	31	F	White/Caucasian	38.13	Standard Dose	Y	5	10	NA	NA	NA	NA	NA	NA	NA	NA	NA	NA	5	160	40	160	40	160	40	80	20	80	NA	NA	1	40	80	NA	NA	NA	NA	NA	NA	NA	NA	NA	NA	80	640	40
82	16	1978-09-08	2019-10-28	41	F	Hispanic	28.44	Standard Dose	Y	5	10	NA	NA	NA	NA	NA	NA	NA	NA	NA	NA	5	20	10	40	10	40	10	20	5	20	NA	NA	16	5	5	NA	NA	NA	NA	NA	NA	NA	NA	NA	NA	5	80	5
26	14	1955-01-25	2019-10-11	64	F	White/Caucasian	26.61	Standard Dose	Y	5	5	NA	NA	NA	NA	NA	NA	NA	NA	NA	NA	5	5	5	20	5	20	5	10	5	5	NA	NA	14	5	5	NA	NA	NA	NA	NA	NA	NA	NA	NA	NA	40	80	20
47	34	1990-06-18	2019-11-19	29	F	White/Caucasian	27.11	Standard Dose	Y	5	5	NA	NA	NA	NA	NA	NA	NA	NA	NA	NA	5	5	40	160	80	160	80	160	10	80	NA	NA	34	160	320	NA	NA	NA	NA	NA	NA	NA	NA	NA	NA	640	1280	320
37	22	1977-01-07	2019-10-30	42	M	White/Caucasian	45.05	Standard Dose	Y	5	5	NA	NA	NA	NA	NA	NA	NA	NA	NA	NA	5	5	5	40	20	160	20	80	5	5	NA	NA	22	80	160	NA	NA	NA	NA	NA	NA	NA	NA	NA	NA	40	80	40
74	17	1965-04-01	2019-10-04	54	M	White/Caucasian	33.62	Standard Dose	Y	5	5	NA	NA	NA	NA	NA	NA	NA	NA	NA	NA	5	10	5	5	5	10	5	10	5	5	NA	NA	17	10	10	NA	NA	NA	NA	NA	NA	NA	NA	NA	NA	40	40	20
19	47	1954-06-23	2019-10-08	65	F	White/Caucasian	29.39	High Dose	Y	5	5	NA	NA	NA	NA	NA	NA	NA	NA	NA	NA	5	5	5	160	10	160	5	80	5	10	NA	NA	47	5	5	NA	NA	NA	NA	NA	NA	NA	NA	NA	NA	160	320	40
35	58	1960-08-30	2019-10-23	59	F	White/Caucasian	36.75	Standard Dose	Y	5	5	NA	NA	NA	NA	NA	NA	NA	NA	NA	NA	5	5	20	320	20	320	5	320	5	40	NA	NA	58	5	20	NA	NA	NA	NA	NA	NA	NA	NA	NA	NA	80	160	80
75	64	1961-08-28	2019-10-11	58	F	White/Caucasian	33.79	Standard Dose	Y	5	5	NA	NA	NA	NA	NA	NA	NA	NA	NA	NA	5	5	5	160	10	160	10	80	5	40	NA	NA	64	5	10	NA	NA	NA	NA	NA	NA	NA	NA	NA	NA	40	160	20
78	65	1993-01-16	2019-12-03	26	F	Hispanic	21.55	Standard Dose	Y	5	5	NA	NA	NA	NA	NA	NA	NA	NA	NA	NA	20	20	160	320	80	160	80	80	10	20	NA	NA	65	160	160	NA	NA	NA	NA	NA	NA	NA	NA	NA	NA	160	160	80
80	151	1950-07-26	2019-11-11	69	F	White/Caucasian	29.97	Standard Dose	Y	5	5	NA	NA	NA	NA	NA	NA	NA	NA	NA	NA	5	5	5	5	5	5	5	5	5	5	NA	NA	151	5	5	NA	NA	NA	NA	NA	NA	NA	NA	NA	NA	20	80	20
24	149	1951-05-20	2019-10-09	68	M	White/Caucasian	22	Standard Dose	Y	5	5	NA	NA	NA	NA	NA	NA	NA	NA	NA	NA	5	5	5	20	10	40	10	20	5	5	NA	NA	149	5	5	NA	NA	NA	NA	NA	NA	NA	NA	NA	NA	80	160	80
33	161	1992-07-08	2019-10-22	27	M	White/Caucasian	26.87	Standard Dose	Y	5	5	NA	NA	NA	NA	NA	NA	NA	NA	NA	NA	40	40	320	320	320	320	160	160	10	20	NA	NA	161	320	320	NA	NA	NA	NA	NA	NA	NA	NA	NA	NA	160	160	40
88	155	1981-04-13	2019-10-31	38	M	White/Caucasian	49.21	Standard Dose	N	5	20	NA	NA	NA	NA	NA	NA	NA	NA	NA	NA	5	10	5	80	20	160	20	80	10	80	NA	NA	155	10	40	NA	NA	NA	NA	NA	NA	NA	NA	NA	NA	5	160	5
20	166	1963-08-19	2019-10-03	56	M	White/Caucasian	30.78	Standard Dose	Y	5	20	NA	NA	NA	NA	NA	NA	NA	NA	NA	NA	5	5	20	80	40	80	20	40	5	10	NA	NA	166	40	40	NA	NA	NA	NA	NA	NA	NA	NA	NA	NA	80	80	40
77	169	1943-07-20	2019-09-26	76	M	White/Caucasian	24.42	High Dose	Y	5	5	NA	NA	NA	NA	NA	NA	NA	NA	NA	NA	5	5	10	10	10	20	10	10	5	5	NA	NA	169	10	10	NA	NA	NA	NA	NA	NA	NA	NA	NA	NA	40	40	40
3	170	1950-01-18	2019-09-26	69	F	White/Caucasian	32.55	High Dose	Y	5	20	NA	NA	NA	NA	NA	NA	NA	NA	NA	NA	5	5	5	20	5	20	5	20	5	10	NA	NA	170	20	40	NA	NA	NA	NA	NA	NA	NA	NA	NA	NA	20	160	10
4	171	1938-07-17	2019-09-24	81	F	American Indian	26.95	High Dose	Y	5	5	NA	NA	NA	NA	NA	NA	NA	NA	NA	NA	5	5	10	10	10	20	10	10	5	5	NA	NA	171	20	20	NA	NA	NA	NA	NA	NA	NA	NA	NA	NA	20	20	10
23	179	1954-06-21	2019-10-08	65	F	White/Caucasian	39.62	Standard Dose	Y	5	5	NA	NA	NA	NA	NA	NA	NA	NA	NA	NA	5	640	40	80	40	80	40	80	10	20	NA	NA	179	10	10	NA	NA	NA	NA	NA	NA	NA	NA	NA	NA	40	40	10
2	177	1948-07-22	2019-09-25	71	M	White/Caucasian	23.03	High Dose	Y	5	5	NA	NA	NA	NA	NA	NA	NA	NA	NA	NA	5	5	20	40	40	80	20	40	5	5	NA	NA	177	5	10	NA	NA	NA	NA	NA	NA	NA	NA	NA	NA	160	160	80
29	185	1950-04-28	2019-10-17	69	F	White/Caucasian	32.25	High Dose	Y	20	20	NA	NA	NA	NA	NA	NA	NA	NA	NA	NA	5	5	10	80	10	80	10	40	5	20	NA	NA	185	10	20	NA	NA	NA	NA	NA	NA	NA	NA	NA	NA	10	160	20
14	188	1949-03-03	2019-10-01	70	F	White/Caucasian	22.82	Standard Dose	Y	5	5	NA	NA	NA	NA	NA	NA	NA	NA	NA	NA	5	5	20	40	20	40	10	20	5	5	NA	NA	188	5	20	NA	NA	NA	NA	NA	NA	NA	NA	NA	NA	40	160	40
94	184	1951-02-13	2019-10-01	68	M	White/Caucasian	29.27	High Dose	Y	5	5	NA	NA	NA	NA	NA	NA	NA	NA	NA	NA	5	5	5	10	10	20	10	20	5	5	NA	NA	184	5	5	NA	NA	NA	NA	NA	NA	NA	NA	NA	NA	5	5	10
21	190	1959-05-04	2019-10-07	60	M	White/Caucasian	27.81	Standard Dose	Y	5	5	NA	NA	NA	NA	NA	NA	NA	NA	NA	NA	5	5	40	80	80	80	40	40	5	5	NA	NA	190	80	80	NA	NA	NA	NA	NA	NA	NA	NA	NA	NA	160	160	20
79	194	1988-08-12	2019-10-22	31	M	White/Caucasian	27.9	Standard Dose	Y	5	5	NA	NA	NA	NA	NA	NA	NA	NA	NA	NA	5	5	5	20	20	40	20	20	10	20	NA	NA	194	40	40	NA	NA	NA	NA	NA	NA	NA	NA	NA	NA	40	80	20
16	203	1955-04-27	2019-10-02	64	M	Asian	23.92	Standard Dose	Y	5	5	NA	NA	NA	NA	NA	NA	NA	NA	NA	NA	5	5	10	80	10	80	10	40	5	5	NA	NA	203	20	20	NA	NA	NA	NA	NA	NA	NA	NA	NA	NA	40	80	40
25	196	1952-10-03	2019-10-10	67	M	Hispanic	33.02	High Dose	Y	5	5	NA	NA	NA	NA	NA	NA	NA	NA	NA	NA	5	5	5	5	5	5	5	5	5	5	NA	NA	196	40	80	NA	NA	NA	NA	NA	NA	NA	NA	NA	NA	20	40	20
44	207	1984-04-19	2019-11-08	35	M	White/Caucasian	25.79	Standard Dose	Y	5	5	NA	NA	NA	NA	NA	NA	NA	NA	NA	NA	80	320	80	160	160	160	80	160	40	80	NA	NA	207	20	20	NA	NA	NA	NA	NA	NA	NA	NA	NA	NA	20	20	20
71	213	1985-09-15	2019-11-12	34	M	White/Caucasian	33.04	Standard Dose	Y	5	5	NA	NA	NA	NA	NA	NA	NA	NA	NA	NA	5	5	80	160	160	160	80	160	40	80	NA	NA	213	20	40	NA	NA	NA	NA	NA	NA	NA	NA	NA	NA	40	80	20
8	214	1958-01-03	2019-09-30	61	F	White/Caucasian	22.96	Standard Dose	Y	5	5	NA	NA	NA	NA	NA	NA	NA	NA	NA	NA	5	5	10	20	40	80	20	40	10	10	NA	NA	214	20	20	NA	NA	NA	NA	NA	NA	NA	NA	NA	NA	20	40	10
40	215	1981-03-23	2019-11-04	38	F	White/Caucasian	24.42	Standard Dose	Y	5	5	NA	NA	NA	NA	NA	NA	NA	NA	NA	NA	5	5	10	20	20	20	10	10	5	5	NA	NA	215	20	20	NA	NA	NA	NA	NA	NA	NA	NA	NA	NA	160	160	80
95	219	1979-06-29	2019-11-07	40	M	White/Caucasian	31.71	Standard Dose	Y	5	5	NA	NA	NA	NA	NA	NA	NA	NA	NA	NA	5	5	40	80	80	80	40	40	20	20	NA	NA	219	20	20	NA	NA	NA	NA	NA	NA	NA	NA	NA	NA	20	80	20
55	221	1991-05-13	2019-12-03	28	F	White/Caucasian	22.07	Standard Dose	Y	5	5	NA	NA	NA	NA	NA	NA	NA	NA	NA	NA	5	10	80	80	80	160	40	80	20	40	NA	NA	221	80	160	NA	NA	NA	NA	NA	NA	NA	NA	NA	NA	80	320	40
31	224	1958-09-04	2019-10-19	61	F	White/Caucasian	44.79	Standard Dose	Y	5	5	NA	NA	NA	NA	NA	NA	NA	NA	NA	NA	5	5	5	10	5	10	5	10	5	5	NA	NA	224	10	10	NA	NA	NA	NA	NA	NA	NA	NA	NA	NA	40	40	20
43	227	1968-02-03	2019-11-06	51	F	White/Caucasian	33.54	Standard Dose	Y	5	10	NA	NA	NA	NA	NA	NA	NA	NA	NA	NA	5	5	80	320	80	320	40	160	20	40	NA	NA	227	5	5	NA	NA	NA	NA	NA	NA	NA	NA	NA	NA	10	160	10
93	220	1975-06-17	2019-11-18	44	F	White/Caucasian	45.71	Standard Dose	Y	5	5	NA	NA	NA	NA	NA	NA	NA	NA	NA	NA	5	5	80	80	80	80	40	40	40	40	NA	NA	220	5	10	NA	NA	NA	NA	NA	NA	NA	NA	NA	NA	40	40	20
72	238	1999-02-15	2019-12-05	20	F	White/Caucasian	28.49	Standard Dose	Y	5	5	NA	NA	NA	NA	NA	NA	NA	NA	NA	NA	5	10	160	160	160	160	160	160	80	80	NA	NA	238	160	640	NA	NA	NA	NA	NA	NA	NA	NA	NA	NA	40	1280	20
66	244	1986-10-28	2019-09-30	32	F	Black/African American	24.45	Standard Dose	Y	5	5	NA	NA	NA	NA	NA	NA	NA	NA	NA	NA	5	5	80	80	80	80	40	40	40	40	NA	NA	244	20	40	NA	NA	NA	NA	NA	NA	NA	NA	NA	NA	80	160	40
65	260	1977-04-20	2020-01-31	42	F	White/Caucasian	20.35	Standard Dose	Y	5	20	NA	NA	NA	NA	NA	NA	NA	NA	NA	NA	5	5	80	160	40	160	5	80	5	40	NA	NA	260	20	40	NA	NA	NA	NA	NA	NA	NA	NA	NA	NA	80	320	80
89	249	1977-03-26	2020-01-07	42	F	White/Caucasian	31.95	Standard Dose	Y	5	5	NA	NA	NA	NA	NA	NA	NA	NA	NA	NA	5	5	5	20	20	20	10	10	10	10	NA	NA	249	5	10	NA	NA	NA	NA	NA	NA	NA	NA	NA	NA	20	40	10
49	395	1973-05-29	2019-11-23	46	F	White/Caucasian	30.07	Standard Dose	Y	5	5	NA	NA	NA	NA	NA	NA	NA	NA	NA	NA	5	5	5	320	5	320	5	320	5	80	NA	NA	395	5	5	NA	NA	NA	NA	NA	NA	NA	NA	NA	NA	5	5	5
53	456	1993-08-11	2019-12-03	26	M	White/Caucasian	25.32	Standard Dose	Y	5	5	NA	NA	NA	NA	NA	NA	NA	NA	NA	NA	10	10	40	80	80	160	40	80	40	40	NA	NA	456	40	80	NA	NA	NA	NA	NA	NA	NA	NA	NA	NA	160	1280	160
[truncated: 58 more columns]
