# Supplementary material for: The response to influenza vaccination is associated with DNA methylation-driven regulation of T cell innate antiviral pathways
Source: Clin Epigenetics. 2024 Aug 21;16:114. doi: 10.1186/s13148-024-01730-x (PMC11340180; doi:10.1186/s13148-024-01730-x)
Supplement: Supplementary file 6 — Additional file 6: Describing participants’ demographics, age, BMI, and antigen titer for each strain of the HAI assay for UGA5 in 2020. [file 13148_2024_1730_MOESM6_ESM.csv]

X	pid	timepoint	Age	Gender	Race.Ethnicity	BMI	Vaccine	Repeater.	D0...CA.09	D28...CA.09	D0...Mich.15	D28...Mich.15	D0...BR.18	D28...BR.18	D0...GD.19	D28...GD.19	D0...HK.14	D28...HK.14	D0...Sing.16	D28...Sing.16	D0...KS.17	D28...KS.17	D0.HK.2671.19	D28.HK.2671.19	D0...Phu.13	D28...Phu.13	D0...CO.17	D28...CO.17	D0...WA.19	D28...WA.19	GD.19.Fold	HK.19.Fold	Phu.13.Fold	WA.19.Fold	GD.19.Log2	HK.19.Log2	Phu.13.Log2	WA.19.Log2	SUM.Log2
1_D0	1	D0	32	F	White	36.9255450772846	Standard Dose	2x (UGA1, UGA4)	40	40	40	40	40	40	40	80	20	40	20	40	5	5	40	160	320	320	80	160	10	20	2	4	1	2	1	2	0	1	4
16_D0	16	D0	42	F	Hispanic/Latino, White	27.84008972921	Standard Dose	4x (UGA1-4)	10	40	5	20	5	40	5	40	5	10	5	5	5	10	5	20	20	40	5	10	5	10	8	4	2	2	3	2	1	1	7
14_D0	14	D0	65	F	White	26.8868118871697	High Dose	3x (UGA1-2, 4)	10	20	5	10	5	10	5	5	40	40	20	20	5	10	40	40	5	20	5	20	5	20	1	1	4	4	0	0	2	2	4
34_D0	34	D0	30	F	White	26.5720651311218	Standard Dose	4x (UGA1-4)	80	80	40	80	40	40	40	80	640	320	320	320	80	80	640	640	320	320	40	80	40	40	2	1	1	1	1	0	0	0	1
22_D0	22	D0	43	M	White	48.8474509025986	Standard Dose	4x (UGA1-4)	40	80	40	80	40	40	40	5	10	20	10	10	40	40	160	80	40	20	40	80	80	40	0.125	0.5	0.5	0.5	-3	-1	-1	-1	-6
17_D0	17	D0	55	M	White	33.1913422477167	Standard Dose	4x (UGA1-4)	10	10	5	5	5	5	5	5	10	5	5	5	5	5	20	40	20	40	20	40	20	40	1	2	2	2	0	1	1	1	3
47_D0	47	D0	66	F	White	27.8476674873071	High Dose	4x (UGA1-4)	20	40	10	40	10	40	5	40	80	40	40	40	20	10	80	160	40	40	80	40	20	40	8	2	1	2	3	1	0	1	5
58_D0	58	D0	60	F	White	36.9200692841949	Standard Dose	4x (UGA1-4)	40	160	20	80	5	80	5	160	160	160	80	160	40	80	80	160	80	80	40	80	10	40	32	2	1	4	5	1	0	2	8
64_D0	64	D0	59	F	White	36.8713836190251	Standard Dose	4x (UGA1-4)	20	80	10	80	10	80	5	80	40	80	20	40	20	40	20	80	80	160	5	40	5	40	16	4	2	8	4	2	1	3	10
65_D0	65	D0	27	F	Hispanic/Latino, White	22.1190150021718	Standard Dose	4x (UGA1-4)	320	160	80	80	40	80	20	40	640	160	80	80	40	40	320	320	320	320	160	160	10	20	2	1	1	2	1	0	0	1	2
151_D0	151	D0	70	F	White	30.1006172006444	Standard Dose	4x (UGA1-4)	5	10	5	5	5	5	5	20	20	10	10	10	5	5	10	10	5	10	5	10	5	5	4	1	2	1	2	0	1	0	3
149_D0	149	D0	69	M	White	21.0285589728635	Standard Dose	4x (UGA1-4)	20	20	10	10	5	10	5	10	80	40	40	40	20	40	40	40	10	20	10	10	5	10	2	1	2	2	1	0	1	1	3
161_D0	161	D0	28	M	White	27.1434972820809	Standard Dose	3x (UGA2-4)	160	320	160	160	80	160	5	80	80	80	40	40	10	20	160	320	160	320	80	80	20	40	16	2	2	2	4	1	1	1	7
155_D0	155	D0	39	M	White	52.6072141398963	Standard Dose	2x (UGA2, 4)	40	160	20	80	20	80	40	160	40	40	10	20	5	10	10	40	80	160	320	320	160	160	4	4	2	1	2	2	1	0	5
166_D0	166	D0	57	M	White	30.6320814711968	Standard Dose	3x (UGA2-4)	40	320	20	160	10	160	5	160	40	80	20	40	10	20	40	160	80	160	80	160	40	80	32	4	2	2	5	2	1	1	9
169_D0	169	D0	77	M	White	24.0719605434253	High Dose	2x (UGA2, 4)	10	10	5	10	5	10	5	10	20	20	10	20	5	10	40	80	10	40	10	20	10	40	2	2	4	4	1	1	2	2	6
170_D0	170	D0	70	F	White	33.1465119060829	High Dose	2x (UGA2, 4)	10	10	5	10	5	5	5	10	40	40	20	40	10	20	80	320	20	20	10	20	10	10	2	4	1	1	1	2	0	0	3
171_D0	171	D0	82	F	American Indian/Alaska Native	27.3261981145326	High Dose	3x (UGA2-4)	10	20	10	20	5	10	5	20	20	20	5	10	40	40	10	20	40	40	160	160	80	80	4	2	1	1	2	1	0	0	3
179_D0	179	D0	66	F	White	39.2891891055011	Standard Dose	3x (UGA2-4)	20	40	20	40	20	20	10	20	20	40	5	40	80	320	10	40	80	160	20	320	20	40	2	4	2	2	1	2	1	1	5
177_D0	177	D0	72	M	White	23.0950368313005	High Dose	3x (UGA2-4)	20	40	10	20	20	40	5	20	160	80	80	80	10	10	40	40	5	80	20	40	40	40	4	1	16	1	2	0	4	0	6
185_D0	185	D0	70	F	White	32.4814581254611	High Dose	2x (UGA2, 4)	10	20	10	20	10	10	10	10	10	20	5	10	10	20	20	40	10	20	10	20	10	20	1	2	2	2	0	1	1	1	3
188_D0	188	D0	71	F	White	22.1493449069121	Standard Dose	2x (UGA2, 4)	20	80	10	40	10	20	5	40	40	40	20	40	20	20	40	80	40	160	40	80	20	40	8	2	4	2	3	1	2	1	7
184_D0	184	D0	69	M	White	28.3546442885829	High Dose	2x (UGA2, 4)	10	10	10	10	5	5	5	5	5	5	5	5	5	5	5	5	10	20	20	20	20	20	1	1	2	1	0	0	1	0	1
190_D0	190	D0	61	M	White	27.979746750282	Standard Dose	2x (UGA2, 4)	160	160	80	160	40	160	5	160	10	20	5	20	5	20	160	320	160	320	160	160	80	80	32	2	2	1	5	1	1	0	7
194_D0	194	D0	32	M	White	28.4545310252391	Standard Dose	3x (UGA2-4)	20	20	20	20	20	20	20	20	20	20	10	20	5	10	160	160	320	320	40	80	40	40	1	1	1	1	0	0	0	0	0
203_D0	203	D0	65	M	Asian	23.4863486474842	High Dose	2x (UGA2, 4)	10	40	5	20	5	20	5	20	40	20	20	20	40	40	40	40	80	80	40	80	20	40	4	1	1	2	2	0	0	1	3
196_D0	196	D0	68	M	Hispanic/Latino, White	33.4465905436727	High Dose	2x (UGA2, 4)	5	5	5	5	5	5	5	20	20	20	10	20	10	20	20	80	20	40	10	20	10	20	4	4	2	2	2	2	1	1	6
207_D0	207	D0	36	M	White	24.5822989602804	Standard Dose	3x (UGA2-4)	160	160	80	80	80	80	80	80	20	20	10	20	80	80	20	80	160	160	80	160	40	80	1	4	1	2	0	2	0	1	3
213_D0	213	D0	35	M	White	32.6910757650515	Standard Dose	3x (UGA2-4)	80	160	80	160	80	160	20	40	40	40	20	40	10	10	40	40	320	320	40	80	10	40	2	1	1	4	1	0	0	2	3
214_D0	214	D0	62	F	White	23.1770626431809	Standard Dose	3x (UGA2-4)	20	20	40	80	20	40	20	40	10	20	5	10	5	5	20	80	640	640	160	320	80	80	2	4	1	1	1	2	0	0	3
215_D0	215	D0	39	F	White	25.7373278597839	Standard Dose	3x (UGA2-4)	10	20	5	10	10	10	5	10	80	80	80	80	40	40	160	160	20	20	40	40	40	40	2	1	1	1	1	0	0	0	1
219_D0	219	D0	41	M	White	32.8993986553611	Standard Dose	3x (UGA2-4)	40	160	40	160	20	160	20	160	10	10	5	10	10	10	20	40	80	160	160	320	160	160	8	2	2	1	3	1	1	0	5
221_D0	221	D0	29	F	White	22.1373494562596	Standard Dose	3x (UGA2-4)	80	80	40	80	20	40	20	40	80	80	40	40	40	40	80	160	80	80	40	80	20	40	2	2	1	2	1	1	0	1	3
224_D0	224	D0	62	F	White	49.0264120602522	Standard Dose	3x (UGA2-4)	5	10	5	5	5	5	5	5	20	20	10	20	5	5	10	80	20	20	40	20	10	10	1	8	1	1	0	3	0	0	3
227_D0	227	D0	52	F	White	34.3259870200108	Standard Dose	1x (UGA4)	80	160	40	160	40	160	20	160	10	40	5	40	5	20	10	320	40	160	80	80	20	40	8	32	4	2	3	5	2	1	11
220_D0	220	D0	45	F	White	46.2766824181196	Standard Dose	2x (UGA2, 4)	40	80	40	40	20	40	40	80	20	20	10	20	10	20	10	40	20	20	20	40	10	20	2	4	1	2	1	2	0	1	4
238_D0	238	D0	21	F	White	30.9763076467389	Standard Dose	2x (UGA2, 4)	160	160	80	80	80	80	80	80	1280	640	640	320	5	5	640	640	160	160	40	40	20	40	1	1	1	2	0	0	0	1	1
244_D0	244	D0	33	F	Black/African American	22.7841035309664	Standard Dose	2x (UGA2, 4)	40	40	40	40	40	40	80	80	80	80	40	80	80	80	80	80	160	80	40	40	10	10	1	1	0.5	1	0	0	-1	0	-1
260_D0	260	D0	43	F	White	20.8572739143429	Standard Dose	2x (UGA2, 4)	80	80	40	40	5	40	5	5	80	80	80	40	40	40	80	80	40	40	40	40	5	5	1	1	1	1	0	0	0	0	0
249_D0	249	D0	43	F	White	33.9274513438622	Standard Dose	2x (UGA2, 4)	10	10	10	10	10	10	20	20	5	20	5	20	20	20	40	80	40	40	160	160	80	80	1	2	1	1	0	1	0	0	1
395_D0	395	D0	47	F	White	29.9772370960956	Standard Dose	1x (UGA4)	160	80	80	80	40	80	40	40	5	5	5	5	5	5	5	20	5	40	160	160	80	80	1	4	8	1	0	2	3	0	5
456_D0	456	D0	27	M	White	24.8532208567446	Standard Dose	1x (UGA4)	80	80	40	40	40	80	20	20	320	320	160	160	80	80	80	160	160	160	40	80	10	40	1	2	1	4	0	1	0	2	3
