# Supplementary material for: The response to influenza vaccination is associated with DNA methylation-driven regulation of T cell innate antiviral pathways
Source: Clin Epigenetics. 2024 Aug 21;16:114. doi: 10.1186/s13148-024-01730-x (PMC11340180; doi:10.1186/s13148-024-01730-x)
Supplement: Supplementary file 7 — Additional file 7: Raw count matrix for UGA5 RNA-seq data. [file 13148_2024_1730_MOESM7_ESM.txt]

1_D0	1_D28	11_D0	11_D28	14_D0	14_D28	149_D0	149_D28	151_D0	151_D28	155_D0	155_D28	16_D0	16_D28	161_D0	161_D28	166_D0	166_D28	169_D0	169_D28	17_D0	17_D28	170_D0	170_D28	171_D0	171_D28	175_D0	175_D28	177_D0	177_D28	179_D0	179_D28	184_D0	184_D28	185_D0	185_D28	188_D0	188_D28	190_D0	190_D28	194_D0	194_D28	196_D0	196_D28	203_D0	203_D28	207_D0	207_D28	213_D0	213_D28
ENSG00000000003	83	39	74	22	56	32	60	28	84	40	0	8	48	24	29	17	12	6	86	26	20	128	38	38	22	21	66	82	0	46	34	30	84	32	52	30	0	1	50	30	44	54	11	44	40	72	139	94	50
ENSG00000000005	0	0	0	0	0	0	0	0	0	0	0	0	1	0	0	0	0	0	0	0	0	0	0	0	0	0	0	0	0	0	0	0	0	0	0	0	0	0	0	0	0	0	0	0	0	0	0	0	0
ENSG00000000419	2489	2532	1824	2053	2682	2342	2827	2824	2648	2626	353	2125	2088	2717	2822	2430	1927	2206	2567	2875	3105	3213	2762	2852	1215	1699	2437	2575	2106	2200	2605	2047	2512	1739	2212	2440	3064	756	2691	2859	2980	2583	1312	1375	2081	3881	3767	2879	1930
ENSG00000000457	1221	1132	915	473	1450	761	1316	1103	1375	1207	107	410	824	1025	1385	942	410	769	1118	964	891	1072	1432	1080	334	595	1200	1199	764	797	796	1035	815	855	1194	1615	1226	601	603	882	1200	1189	445	535	679	818	1233	1126	1172
ENSG00000000460	532	458	134	157	566	839	382	235	366	428	101	211	395	267	379	356	80	347	286	548	298	234	433	360	85	130	233	313	573	580	362	341	252	294	379	443	364	226	172	390	210	186	133	197	220	377	263	203	398
ENSG00000000938	46671	45588	29675	33151	46117	17677	55411	38581	39418	44879	12568	41443	21909	23608	32897	36563	18553	64372	52059	45227	22885	32058	43686	32051	38014	28569	55262	45416	45144	49513	39447	34108	38629	27103	52825	45507	43003	27276	21252	38269	25930	15402	18969	12675	35767	30096	29466	31801	35100
ENSG00000000971	222	340	433	186	523	277	3751	3563	599	464	58	463	421	745	1296	683	885	1200	301	512	402	537	466	685	210	325	608	853	199	299	907	507	556	250	742	1224	436	0	865	1847	728	328	262	259	449	693	136	104	1688
ENSG00000001036	3036	3666	3551	3360	2723	2633	4471	3814	3876	4371	605	3091	2079	1984	2689	3504	1906	5509	4267	4162	1461	3585	3083	3011	1985	2124	4103	4107	4191	4460	3521	3228	2318	2052	3321	3293	4033	3885	1848	3161	1780	876	678	792	2364	3886	2521	2772	4471
ENSG00000001084	2851	3642	2166	1184	2792	829	3544	3997	3087	3819	275	1346	1333	1684	3248	2465	1204	3304	3152	3693	1477	1977	3700	4077	770	959	2812	3359	2557	2630	2434	2237	1687	1252	3306	4044	2029	518	1493	3661	2090	1329	658	702	1444	2217	1704	1470	2799
ENSG00000001167	2627	3122	1875	1540	3238	1407	2924	2017	3330	3096	595	1550	1426	1846	3166	2298	1217	2485	2578	3523	1729	1996	3458	3069	992	1026	2380	3087	2291	2231	2356	2278	1616	1331	2759	3012	3354	1246	1102	3426	1446	848	739	526	1541	2520	1779	1417	2844
ENSG00000001460	322	222	170	70	218	132	306	222	210	251	28	70	165	166	193	148	106	183	143	102	130	246	241	206	54	79	181	308	32	162	211	196	115	123	184	210	154	144	191	194	257	163	96	188	137	213	181	146	282
ENSG00000001461	3027	2964	2920	1095	4760	2590	2972	2789	3845	4040	312	1386	2981	3018	4525	3050	1610	2196	2967	2745	3699	3370	3810	3519	1213	1726	3433	3783	1676	3059	3748	2971	2381	2765	3150	3800	2516	2459	2785	3352	5365	4322	1625	2163	2266	2201	3214	2932	3413
ENSG00000001497	3066	3179	2740	1828	4292	2272	3583	3127	3319	3300	418	1818	2456	2863	3619	2948	1715	2807	3149	2815	2688	2943	3170	2996	1677	1683	2960	2859	2980	2698	2674	2400	2622	1966	3173	3445	2799	2206	2628	3179	3365	1922	1735	1481	2450	2885	3370	2514	3266
ENSG00000001561	1854	2284	1356	489	2426	914	2981	3394	2416	2664	234	891	1129	1288	2233	1862	828	1316	2051	2031	1601	1427	3357	3458	775	1214	912	2270	1415	1397	1305	1364	1399	1053	2249	2755	1168	88	2562	4429	1740	1383	522	603	923	1654	1294	1416	1160
ENSG00000001617	0	15	4	28	26	46	0	0	0	4	70	108	17	17	12	0	8	0	0	1	103	0	1	0	38	46	0	5	34	0	3	0	93	126	0	0	0	0	140	0	21	58	107	69	24	0	20	11	28
ENSG00000001626	0	0	0	1	0	0	0	34	0	0	0	0	0	0	0	0	0	0	0	0	0	0	0	0	0	10	4	1	0	0	0	0	0	0	0	0	0	0	0	0	0	0	0	0	0	0	0	0	0
ENSG00000001629	3502	4251	2632	1610	4864	2216	4280	3959	3499	4164	479	2301	1947	3049	4021	2364	2239	3739	3146	3802	3214	2555	4078	4079	2534	2034	3424	4473	2517	2904	2891	2611	3154	2082	3662	4938	3283	1296	2079	4794	3500	2770	1727	1489	2307	2053	3026	2544	2619
ENSG00000001630	30	32	10	56	64	34	63	34	43	42	63	62	74	75	83	28	18	26	27	44	38	58	41	42	34	46	65	38	35	46	34	38	61	100	66	55	0	0	84	83	68	22	48	45	62	47	44	47	28
ENSG00000001631	505	370	198	144	749	148	533	279	232	276	63	131	203	338	500	204	341	148	556	418	365	212	567	293	271	162	266	351	387	258	542	170	759	150	536	407	545	60	171	346	341	259	283	124	372	226	428	203	234
ENSG00000002016	412	462	376	154	1028	186	610	713	395	393	139	165	276	320	750	220	481	223	768	392	630	226	602	379	276	319	428	344	620	287	481	290	648	258	517	651	370	6	165	330	504	633	917	453	627	301	628	218	159
ENSG00000002079	0	0	0	0	0	0	0	0	0	0	0	0	8	0	0	0	0	0	10	0	4	0	0	4	0	0	0	0	0	0	0	1	10	2	0	0	0	0	0	0	5	4	0	0	0	0	0	0	0
ENSG00000002330	356	370	419	317	518	528	639	512	529	362	133	307	417	328	504	553	242	643	361	295	272	508	361	286	240	248	696	450	527	380	561	455	574	500	379	382	557	297	652	456	519	528	177	373	565	597	368	525	501
ENSG00000002549	7359	9738	5698	7347	5428	4923	8333	7181	6769	7097	897	6300	3522	4169	5431	7637	2496	7902	8219	10776	8851	8183	7621	8390	3980	5564	7636	9257	7676	8746	6587	7388	3862	3178	6370	7720	6092	3912	4663	8735	9497	5901	2302	2675	5033	7109	6721	19620	6906
ENSG00000002586	22859	27495	26897	21914	25793	31671	36795	37171	37398	32197	6766	27085	24201	25338	29542	40116	18014	34924	24569	25729	20383	37212	31613	33387	16591	22958	37092	34937	26256	28017	37444	37049	22049	28718	24694	27925	18268	30930	43979	40856	20491	19400	11120	23025	21830	31504	17626	17203	37496
ENSG00000002587	100	64	80	26	82	96	35	76	46	61	9	13	109	73	74	44	14	4	54	31	36	16	58	62	118	54	36	44	96	2	52	82	34	11	58	97	138	0	118	32	8	4	22	16	22	52	20	52	16
ENSG00000002726	0	8	30	2	92	0	4	0	10	2	2	26	52	30	0	0	0	10	16	8	0	4	16	0	0	0	24	12	0	0	0	0	0	16	6	0	0	2	0	0	6	0	0	0	10	0	0	44	24
ENSG00000002745	130	69	46	18	342	308	34	76	53	64	56	141	118	105	122	32	36	15	14	0	48	25	26	8	74	16	82	27	36	0	17	26	210	176	172	157	0	4	22	28	30	25	261	274	95	17	63	160	12
ENSG00000002746	0	0	0	0	0	39	0	0	0	0	0	0	0	0	6	2	0	0	0	0	0	0	0	0	0	1	0	0	0	0	0	0	0	0	0	0	1	0	0	1	4	2	8	0	8	0	4	0	1
ENSG00000002822	410	650	655	463	582	592	469	224	1296	1373	100	608	312	322	409	390	217	588	448	545	584	811	569	444	103	306	566	495	256	420	247	343	320	406	1122	1049	525	753	838	487	526	344	114	79	183	241	542	850	411
ENSG00000002834	16087	18018	14363	7229	23222	7240	26094	19586	22767	28621	1595	8398	9067	8432	16445	18562	4818	22229	19319	22967	8812	15959	19616	18976	5198	6023	21211	24507	16192	19916	14579	15361	10043	9293	22154	24001	18735	9028	12171	18533	15778	11972	3253	4507	8523	12628	12401	10677	19848
ENSG00000002919	2603	2212	1713	1146	2074	1441	3003	2384	2321	2385	359	1091	1141	1355	2346	2222	941	2691	2138	1862	2079	2428	2574	2092	815	1277	2654	2278	2108	2045	2010	1746	1877	1430	2623	2684	2115	1241	1915	2263	2323	1491	1049	1115	1597	2389	2379	2088	2182
ENSG00000002933	103	272	7801	10790	1862	1791	4391	2523	788	754	468	2664	2266	2710	395	692	260	995	4012	4160	2060	4632	3290	3719	90	174	2733	2530	3888	4599	835	1128	2996	3603	4491	3586	6281	4867	318	462	1358	939	229	150	138	232	8434	10614	5078
ENSG00000003056	7222	8662	6315	3860	9573	3844	10565	8132	9285	10682	782	4284	3174	4172	7299	6266	2557	9588	7761	9491	4354	5831	8081	8791	2015	2370	7705	10075	7796	10104	6575	7121	4229	2886	9992	11968	7373	2839	3588	8144	5311	3311	1366	1418	3681	5078	4438	3551	9378
ENSG00000003096	0	35	48	16	78	36	15	62	48	75	0	38	18	38	54	59	10	26	66	76	42	26	42	34	40	42	16	30	22	88	44	54	3	10	50	38	0	0	34	62	46	16	10	22	20	41	20	50	68
ENSG00000003137	0	0	0	0	0	0	1	0	0	0	0	1	1	22	5	0	0	9	0	0	12	0	0	1	0	0	1	1	0	0	7	0	1	0	1	0	0	13	0	1	2	1	4	0	0	0	0	1	0
ENSG00000003147	240	231	363	173	248	92	218	244	333	268	32	302	121	114	181	242	155	390	138	366	57	188	214	248	106	131	281	403	247	244	251	210	258	171	166	318	235	0	141	231	145	90	61	54	170	218	135	168	200
ENSG00000003249	56	340	204	26	365	294	91	78	150	98	36	30	212	142	64	38	36	82	192	102	68	111	214	160	1	30	206	138	236	126	203	282	38	28	160	180	376	142	92	138	72	34	46	84	90	124	66	48	294
ENSG00000003393	819	1018	672	509	849	404	1197	1295	630	946	81	226	429	576	1084	673	474	724	1366	977	576	654	1173	829	221	231	895	928	627	874	1057	713	578	216	857	1082	856	100	344	1213	693	459	486	281	652	826	485	366	540
ENSG00000003400	4242	3384	2611	2147	6190	2816	3961	3134	3283	3997	969	2507	2365	3014	3487	2318	1733	2405	4795	3666	4827	2567	4842	3455	1505	2066	3821	3638	3335	4051	3438	2811	4355	2459	3925	4132	3151	1361	1638	2727	4792	3187	2335	1856	3708	2576	3961	4163	2290
ENSG00000003402	19330	19680	10597	9599	24178	8838	25341	18267	17560	16830	3906	10600	10916	13071	21402	15322	8518	15178	19035	20440	15115	11767	22463	19261	9775	9845	13788	17276	16803	15126	15518	14678	17926	10595	20700	24417	17937	6180	13886	20885	19719	13703	8232	7241	13944	11763	14543	11525	12707
ENSG00000003436	133	57	141	121	72	312	18	26	147	219	50	121	233	209	109	268	81	165	61	133	93	60	136	135	330	139	74	106	172	184	295	256	68	73	76	152	170	483	60	111	70	38	50	82	121	162	39	44	7
ENSG00000003509	971	860	771	592	1288	768	1146	880	843	784	204	554	614	891	1147	443	701	696	1156	982	1001	501	1066	1011	497	761	865	857	494	961	1041	705	1346	530	840	993	991	256	637	872	1070	717	662	503	1039	673	1190	728	646
ENSG00000003756	5426	3861	2797	2987	9712	3408	6346	5505	2442	3271	1676	2075	4598	6829	7084	2984	4506	2258	7003	4577	6810	2410	6997	3622	5850	4031	4914	3477	5822	3822	6014	2479	9586	2589	6372	6392	6563	1401	1631	3357	7521	4706	6573	2866	8374	2981	8724	3783	1509
ENSG00000003987	214	222	82	137	270	84	188	212	163	161	26	207	176	166	201	90	96	134	173	124	150	82	213	243	126	80	184	158	154	64	182	146	268	96	100	223	86	0	76	200	199	150	95	91	148	71	168	126	80
ENSG00000003989	0	1	0	0	0	0	0	0	0	0	0	0	0	0	0	0	0	0	1	0	0	0	0	0	0	0	0	0	0	0	0	0	0	0	0	0	0	0	0	0	0	0	0	0	0	0	0	0	0
ENSG00000004059	5516	5211	5346	3704	6066	5279	8608	6250	7557	5984	846	3864	4089	3646	5311	6787	3142	8217	6265	5911	3756	7121	5948	5943	2434	2619	7083	6263	5557	7080	6849	5707	3932	4329	7019	6212	5404	3808	4807	6274	4987	3524	1643	1935	4028	6814	4730	4794	6820
ENSG00000004139	790	514	333	123	972	210	865	787	574	479	68	264	358	347	795	396	317	323	613	562	776	427	725	597	172	307	419	491	471	215	527	265	672	213	710	763	608	396	270	598	783	510	293	293	434	257	486	318	503
ENSG00000004142	3954	4281	3451	1997	4337	2556	4977	4469	5632	4954	495	2210	2524	2646	3703	5075	1564	5401	3580	4085	2685	4680	3957	4384	1598	1863	4455	5293	3346	3953	3704	4013	2245	2457	4617	4894	3513	2329	2686	4543	3841	2725	1348	1489	1943	3865	3170	3236	5328
ENSG00000004399	7597	6972	5040	4524	6537	3246	18546	14166	8377	11982	2224	5685	4492	5244	9152	7635	6762	14588	7347	7492	5745	6298	7755	7209	5188	5151	10226	9442	7215	7660	6030	6014	9440	5315	9705	9445	7874	3206	7557	11191	12377	9375	4613	2774	10010	5912	8904	5158	7476
ENSG00000004455	9868	11103	10094	7558	11289	7285	13314	11437	13574	11939	1521	7003	5643	6194	9250	10298	3754	12223	10654	11056	4681	9558	10346	11886	3287	4938	11281	12107	9626	10374	9464	8663	5818	6220	10886	11368	8396	5910	6171	11267	6147	5414	2860	3321	5178	8986	5979	7488	12554
ENSG00000004468	1620	1913	2029	533	4565	1409	2626	2535	3036	2844	174	1076	1220	1317	1719	2771	554	2265	2462	2693	944	2140	3709	2827	696	1162	1387	1902	3075	2721	1213	1717	1135	1228	1801	2456	2815	1112	1047	3016	1506	1268	358	493	1285	2524	1001	2390	1844
ENSG00000004478	2490	3082	2871	1629	3150	1640	2793	2370	3041	3254	314	1222	1644	1537	2853	2109	670	2650	2642	2702	852	1553	2923	3311	942	1558	3322	3294	1974	2393	2289	1757	1076	964	3266	3110	2148	1469	1232	2564	899	481	637	685	1436	1790	1419	1284	2437
ENSG00000004487	3643	4066	3398	1694	5371	1705	4505	3594	4094	4392	690	1866	2461	2852	4664	3645	2345	3467	3897	4144	3557	3009	4402	3789	2667	1755	3424	4630	3640	3446	3537	3177	3462	2377	4023	4736	3228	1638	2299	3997	4791	2999	2851	1674	2648	2904	4103	2428	3757
ENSG00000004534	9024	7790	5699	4487	16720	5245	9183	8265	8414	8609	2330	4650	6527	8852	10427	5417	6121	6617	11572	9271	7987	5970	14801	9437	7639	4745	11337	11626	6654	6711	11328	7513	10659	3687	9385	10409	8494	2859	3120	8651	7700	5391	9977	3834	9583	4430	7043	4408	6248
ENSG00000004660	1239	910	382	846	1301	628	895	644	595	743	1952	1712	924	1069	1021	966	933	821	1275	914	1722	1028	880	461	2069	1452	1309	1156	469	385	966	589	4045	2499	837	735	911	302	1997	895	1927	1737	2356	1270	1783	660	2472	2715	379
ENSG00000004700	2938	3190	2003	1283	3904	1651	2567	1885	2895	3419	233	1064	1578	1870	2746	1695	751	1805	2837	2401	1432	1855	2646	2895	1062	949	2057	3032	1718	2061	2181	2069	1622	1028	3105	4185	2210	205	1277	3459	1872	1190	1070	775	1433	1748	1547	1273	2306
ENSG00000004766	1282	1487	886	849	1679	758	1370	1090	1035	1574	228	488	855	1128	1665	743	881	1286	1240	1294	1285	815	1836	1392	541	686	1238	1530	1372	1071	1204	1012	1235	446	1479	1894	1175	270	403	1114	1300	950	978	584	1372	897	1153	619	844
ENSG00000004776	0	0	0	0	0	0	0	0	4	6	0	8	0	0	6	0	1	9	0	2	0	4	4	14	0	1	0	0	0	0	4	6	0	0	0	0	0	1	0	4	0	2	4	19	0	0	2	0	0
ENSG00000004777	252	288	177	110	645	348	595	238	205	197	41	141	386	356	749	232	293	280	501	156	274	164	806	415	360	379	244	214	262	184	453	196	533	239	632	508	564	0	371	435	510	240	347	241	655	294	452	212	42
ENSG00000004779	2376	1988	2822	1223	2479	1423	2852	2476	3270	2655	307	965	1466	1262	2203	2494	1384	2764	2166	2124	1496	2915	2688	2506	1004	1202	2610	2533	1911	2318	2542	1802	1511	1376	2425	2317	1590	1264	1520	2198	2011	1808	643	863	1513	2756	2099	1899	3182
ENSG00000004799	5015	6193	1560	2596	6369	352	740	776	2188	5449	229	3836	1553	2329	4408	4225	762	1591	4053	3780	4900	9174	2853	2070	7717	2869	674	2579	530	746	4371	2340	1089	521	2113	1043	1794	768	1976	894	1196	473	530	385	1356	1260	780	717	460
ENSG00000004809	194	145	104	196	36	16	0	0	79	83	18	63	76	88	74	77	37	94	71	162	0	56	4	2	141	38	119	108	126	78	203	126	136	80	89	218	38	106	26	70	43	8	54	36	38	63	68	70	88
ENSG00000004838	108	12	61	4	92	34	92	38	44	26	21	18	50	38	50	50	15	41	89	34	56	17	113	29	0	54	41	23	47	54	43	38	138	21	81	95	60	0	47	34	60	66	114	46	71	39	52	24	0
ENSG00000004846	0	0	0	4	0	0	0	0	0	2	0	0	0	0	10	2	2	4	0	8	9	0	0	0	0	0	0	0	0	0	0	10	0	0	0	0	0	0	0	2	0	4	0	0	0	0	0	0	0
ENSG00000004848	0	0	0	0	0	0	0	0	0	0	0	0	0	0	0	0	0	0	1	0	0	0	0	0	0	0	0	0	0	0	4	0	0	0	0	0	0	0	0	0	0	0	0	0	0	0	2	0	0
ENSG00000004864	1184	1605	596	1009	1538	1074	1408	948	741	1087	446	1344	1020	1338	1280	1100	915	1012	1031	1104	1106	874	1283	922	1291	1576	1508	1233	1708	1194	1195	923	1842	1024	989	1042	1237	562	925	973	1358	962	1314	886	1793	1252	1254	1153	517
ENSG00000004866	477	705	1006	870	1073	1547	731	806	974	943	179	558	772	892	877	1499	423	823	476	618	650	698	1002	893	426	778	726	845	1053	1120	1373	1396	574	812	752	1151	645	1756	968	927	584	434	371	1051	689	682	575	594	367
ENSG00000004897	3186	4576	3166	3203	5120	3143	5144	5122	4410	4390	1306	4597	4519	6054	5038	3903	3327	3699	3997	4045	6866	4963	4723	4237	3259	3736	4250	4816	3329	3160	3807	3432	5375	4811	3718	5414	4281	986	6209	4932	7864	6844	3628	3445	4490	3873	7091	5807	3303
ENSG00000004939	24	76	244	6	184	596	3	0	14	12	1400	1591	24	13	2	28	46	0	10	8	96	26	522	108	126	92	15	2	154	26	532	98	58	274	752	362	0	284	72	178	14	30	32	76	100	174	2	4	0
ENSG00000004948	0	6	0	1	28	0	0	0	0	6	0	0	0	0	0	0	0	8	10	6	0	0	2	0	0	0	0	0	0	0	0	0	0	0	0	0	0	0	0	0	0	0	2	0	0	0	0	16	0
ENSG00000004961	1110	1491	910	1158	1261	1870	1498	1724	1466	1698	363	1958	1299	1636	836	1284	863	1733	1506	1308	1039	1301	1187	1258	662	1138	1684	1567	894	1822	1102	1319	1299	1133	1079	1312	834	702	1778	1288	1351	1056	555	773	958	1234	1296	1480	1394
ENSG00000004975	1551	1758	1370	725	2534	1044	3121	1512	2277	1670	226	818	1479	1157	2394	1518	775	1736	1644	1741	1854	1859	2423	1941	803	824	1981	1995	1634	1456	1580	1555	1320	1230	2176	1939	2229	146	1616	2090	2438	1830	787	814	1053	1685	1754	1175	2126
ENSG00000005001	0	10	8	2	0	0	66	8	32	44	6	4	26	12	50	8	112	14	44	19	16	26	6	0	0	13	16	2	38	0	7	20	19	6	8	4	0	0	0	4	76	30	2	0	42	14	26	22	42
ENSG00000005007	5240	6301	4231	3553	7201	4590	7589	5971	5170	6622	1195	4057	5456	5147	7566	6109	4158	6888	7050	5701	6280	5067	7304	6136	3884	3815	6836	5458	5655	6039	5391	5459	6545	4610	6801	7897	5162	2864	5659	6686	9867	6852	3906	4109	6916	4333	9032	6209	4223
ENSG00000005020	11036	13311	10335	9813	12249	9145	11388	10155	10997	14969	3208	9027	5942	7386	7923	10757	4408	14518	11501	15037	2758	6973	10520	11678	5706	5589	11298	15638	8845	11144	10314	11070	4514	3955	12743	14657	9590	6533	4732	12110	2773	1549	2753	3612	5367	7338	3914	5314	8313
ENSG00000005022	20497	22804	18744	13975	15162	17559	24471	22810	27797	22683	3406	18155	17207	18608	17588	28248	10469	25302	20403	20897	16521	27162	18147	18847	7884	12219	23960	23321	21962	21642	18360	18406	14525	19268	17381	17683	18119	13913	23507	22984	18426	15225	5652	10291	13971	29591	18665	22334	25108
ENSG00000005059	8392	9934	9757	6887	10792	6855	10552	9791	12203	9779	1648	8284	8941	9871	8720	9659	6008	8890	9262	10406	9115	13347	9667	9531	4163	6279	10962	12242	9356	10023	8834	7262	7353	8511	8326	9088	10059	4388	10208	8776	10259	8661	4435	5826	7258	12387	10805	12784	11207
ENSG00000005073	0	0	0	0	0	0	0	0	0	0	0	0	0	0	0	0	0	0	0	0	0	0	0	0	0	0	0	0	0	0	0	0	0	0	0	0	0	0	0	0	0	0	0	0	0	0	0	0	0
ENSG00000005075	5565	6412	6091	5564	6851	7922	7739	6902	8317	6516	1293	6540	5827	7105	6810	6914	4533	8890	6535	6345	4984	7132	7310	7149	3846	4697	5519	5990	6882	6771	6777	5769	5558	5518	6455	6617	5997	4094	7754	7225	6956	5628	2778	3220	4593	7220	6203	6707	8858
ENSG00000005100	858	1143	991	510	1510	438	1484	1173	1212	1457	160	403	494	587	1255	955	515	1173	1270	1326	746	808	1184	1139	746	487	1306	1549	935	948	1258	1061	334	487	1428	1617	1339	439	534	1121	1089	914	642	447	766	648	732	555	880
ENSG00000005102	0	38	64	20	492	154	88	52	198	144	2	8	74	64	58	66	24	74	117	143	34	203	140	82	16	24	122	118	92	136	122	48	71	64	66	84	77	0	20	41	34	0	40	20	36	38	22	12	158
ENSG00000005108	0	0	0	2	0	0	0	0	0	0	0	0	6	0	0	0	0	0	0	0	0	0	0	0	0	0	8	0	0	0	0	8	0	0	0	8	0	0	0	0	0	0	0	0	4	0	10	0	0
ENSG00000005156	1817	1716	1110	753	2022	906	1856	1289	1105	1392	390	681	994	1399	2040	1293	1078	1399	1260	1456	1718	890	1511	1260	1108	1067	1458	1537	1083	1367	1430	1135	2453	1024	1501	1633	974	494	787	1427	1705	1253	1168	864	1773	937	1913	1130	890
ENSG00000005175	2711	3769	3077	2399	4535	2309	2741	2792	3632	3858	679	2235	3093	3306	2796	2313	1616	2697	3470	3520	2335	2107	3699	4045	1492	1714	2867	3991	2689	2497	3534	2941	2122	1938	3050	3464	2351	970	2145	3228	1988	1381	1231	1550	2127	2996	2600	3320	2419
ENSG00000005187	268	607	363	266	728	451	372	323	444	465	98	388	468	584	571	578	213	492	636	525	534	509	464	404	98	184	473	432	488	423	376	263	249	330	359	489	440	156	439	473	528	505	363	257	242	452	504	481	516
ENSG00000005189	0	91	31	48	58	98	92	0	108	67	32	32	38	40	88	113	65	98	60	110	34	46	71	100	76	72	68	50	48	108	165	62	46	32	36	74	50	0	16	103	20	28	20	100	39	59	33	64	136
ENSG00000005194	1922	1890	1843	1187	2180	1604	2384	2098	2460	2267	285	1259	1332	1533	2389	2321	1018	2307	2193	2181	2083	2454	2020	1966	1063	1009	2367	2082	2119	2078	1660	1561	1889	1930	2089	2283	2014	1837	1967	2004	3016	2208	828	1056	1548	2242	2562	2129	2028
ENSG00000005206	1949	1277	782	865	2872	752	2706	1022	1067	823	611	1038	1780	2301	3512	965	1811	1024	2531	1531	3164	1001	2878	1157	1975	1250	1868	1074	2525	1204	2786	1164	3796	1253	2652	1817	2547	492	760	1130	5168	3468	3494	1345	3566	1144	3894	2387	936
ENSG00000005238	2581	2512	1899	2383	3300	1797	3621	2839	2571	3273	2221	3288	1824	2001	2723	2905	2467	4297	3661	3244	2125	2909	2993	2011	3278	2744	4496	3058	4109	3523	3722	2724	4845	2785	3817	3252	4342	2473	2366	2794	3300	2008	2150	1749	3374	2094	3379	3335	1879
ENSG00000005243	172	194	272	194	258	180	364	138	306	316	27	138	80	95	142	329	44	230	355	372	76	234	384	168	58	118	202	244	310	126	194	242	180	220	250	188	208	124	216	356	106	62	16	102	100	150	178	242	380
ENSG00000005249	6143	7261	24689	17323	21523	24584	4230	6156	12225	20859	5534	11320	21048	25595	20186	44170	9386	13528	6769	16057	8282	8878	9673	14430	10091	11158	13631	17642	17549	30970	50912	33635	6561	10164	11545	22533	18199	25168	12190	21272	4550	6816	5831	11810	17176	10802	6069	9076	1446
ENSG00000005302	6522	5319	4248	2747	12117	2479	8105	6081	5578	5703	1136	2496	3731	5271	8290	3709	4862	4385	8341	6641	8727	3306	7783	4805	4585	3552	5813	6461	6455	4712	7668	4039	7503	2881	7794	7319	7254	2310	1854	4075	8752	4965	7406	2531	7147	3762	8537	3932	4628
ENSG00000005339	13047	20087	10837	8821	15042	11194	21297	21674	16465	17218	3054	13352	16838	18365	20028	18303	10821	21279	15210	23005	20385	18147	16047	18049	8839	9800	15895	18253	12395	14807	12137	16329	18124	14955	14314	19243	14515	5939	21998	26695	24822	16397	9202	10299	13646	15409	20561	16531	14242
ENSG00000005379	2775	2077	1044	323	5805	1121	5481	2916	1678	1578	310	545	1000	1129	4440	2218	1995	1504	5056	3381	2353	1357	5897	2663	1734	931	1124	1027	1986	1318	3170	1422	4197	1135	4587	3170	1332	304	1264	3740	3249	2012	1857	913	2521	1060	2503	777	614
ENSG00000005381	272	252	186	260	286	216	535	378	300	261	75	401	180	220	415	401	172	473	620	706	42	176	332	294	379	209	412	412	390	742	226	296	236	236	350	402	510	34	264	312	251	116	72	50	158	258	189	330	336
ENSG00000005421	0	0	7	2	0	0	0	0	10	0	0	0	0	0	0	0	0	0	0	0	2	0	0	4	0	0	0	0	0	0	0	0	0	0	0	1	0	0	0	0	0	0	0	0	0	0	0	0	0
ENSG00000005436	1298	1741	1434	1009	2041	1004	1656	1498	1758	1493	289	1257	1558	1977	1779	1525	1024	1286	1755	1678	1187	1242	1859	1658	866	867	1259	1736	1284	969	1289	1307	1356	1283	1369	1975	1254	181	1533	1954	1516	1257	1012	960	1015	1575	1332	1073	1505
ENSG00000005448	924	634	594	254	1048	952	1164	676	1052	783	74	380	496	458	951	726	392	531	701	486	578	768	1042	848	418	536	876	774	470	474	859	644	616	554	802	897	1036	0	825	856	712	595	406	692	700	710	661	517	656
ENSG00000005469	688	533	400	163	982	142	868	466	496	627	74	195	265	392	853	375	314	325	722	547	349	312	821	569	265	164	334	532	660	320	526	232	484	225	646	736	780	96	224	540	374	217	291	100	396	404	358	210	280
ENSG00000005471	226	375	332	152	585	250	159	248	72	153	75	234	846	1084	331	132	262	95	276	278	254	104	363	243	262	79	297	282	411	337	352	392	240	123	156	247	222	0	106	223	254	202	577	162	296	320	250	165	99
ENSG00000005483	18643	25057	15226	19095	24450	28511	23562	27965	21558	20649	16407	34377	33866	42621	23438	24347	33059	21390	20790	21768	40751	24969	24046	22689	25417	30406	21209	21117	15824	16328	20244	19294	48001	39364	19824	25443	22415	9880	54178	29394	43099	38371	40153	38761	29989	28367	44655	37406	33481
ENSG00000005486	3192	3746	2766	2730	2772	5717	5564	4447	4892	3662	904	3736	7315	4971	3664	4505	3930	4402	3015	3393	7309	7293	3963	3421	2879	4116	5023	3356	3006	3404	4614	3784	6722	8563	3832	3447	4020	3414	12646	4698	13389	12227	3300	6972	4204	5791	7883	7622	5102
ENSG00000005513	0	48	89	15	114	0	104	84	142	54	2	62	72	44	139	24	22	30	86	34	182	157	102	100	0	24	68	67	34	80	52	52	16	80	86	82	76	0	84	22	134	130	80	78	60	32	208	176	138
ENSG00000005700	3607	4398	3604	1989	4408	1859	4893	4225	5062	6255	413	1930	1790	3404	4487	3824	1814	4357	4018	6314	2927	3013	4488	4789	2127	1621	3866	5784	3643	4022	4289	4052	2438	1841	4811	7065	2661	915	1940	5269	3402	2561	1633	1342	2259	2940	2693	2631	3730
ENSG00000005801	2026	1962	1562	1384	2637	1706	2104	2134	1692	1640	280	1010	1708	2080	2524	1613	1303	1484	2588	2281	1651	1816	2733	1783	710	999	1656	1499	1251	1256	1965	1426	1783	1281	1839	2282	2327	678	1316	1911	1944	1510	999	990	1555	1878	2129	1776	1366
ENSG00000005810	10393	15600	9187	5790	15936	7583	12194	13841	12150	15845	3317	7831	8705	15196	14396	11750	5824	8881	10013	16222	11232	10398	12299	14705	7033	6326	10740	15755	8488	9765	10306	11412	11782	7337	11056	17122	12014	4261	7939	16670	10364	7827	9850	6294	8727	8788	10205	8427	12294
ENSG00000005812	3150	3736	2760	2120	4810	2080	4638	3027	4548	3772	742	2012	3152	4260	6028	4834	2825	2816	4698	4667	4816	6206	4679	3817	1832	1763	3583	4044	3671	3307	5063	2878	3926	2440	3737	4018	4413	913	2822	4050	5505	3267	2132	1511	2896	5102	6274	3882	2030
ENSG00000005844	43942	45205	27582	13051	56010	14171	65166	56636	40494	47632	6396	14297	16461	17815	42022	37059	18170	40889	41750	38810	17383	24910	59425	44790	25460	24259	36062	39022	36510	38539	34592	29084	31190	16339	67188	67507	26175	13004	29988	63917	29257	24031	22347	14059	31528	21834	24668	19425	37626
ENSG00000005882	533	1011	869	279	815	291	1027	884	1195	1024	84	308	424	414	925	939	187	870	871	1049	336	899	959	953	135	240	853	1029	666	810	716	784	346	470	883	1118	854	444	444	1059	631	385	78	228	344	949	505	399	1017
ENSG00000005884	294	242	357	47	450	158	407	396	294	239	13	79	273	121	482	257	151	318	226	142	64	256	284	265	0	38	314	321	192	216	256	148	138	54	493	388	386	0	126	352	89	49	82	138	146	132	107	84	408
ENSG00000005889	4543	6045	3721	3101	6132	2997	4369	3453	5000	5354	551	2031	3609	5153	4019	3487	1875	2848	3406	4289	3217	3639	6507	5457	1955	2498	3247	4123	2895	2986	4546	4151	2909	2129	6083	7156	5327	1576	2485	4268	3573	2275	1406	1385	2768	4357	3576	2935	2548
ENSG00000005893	12965	17461	9631	19658	11254	6605	14573	12480	13633	17204	2608	21646	7958	13425	9446	10422	5668	19799	12930	20408	8184	12394	11016	13832	6484	8166	11996	18762	11094	16610	11285	13108	11019	9671	12136	15796	12876	3905	10879	15710	8651	5409	2682	3192	6814	11998	8329	10883	9876
ENSG00000005961	3270	3207	26634	13551	13995	34137	2655	3781	12480	16286	5466	9893	18409	16944	18106	39374	4771	7133	3570	7038	5093	4959	10500	14521	8423	8434	9548	8887	29797	49757	60993	40708	6652	13048	13142	20146	18762	64328	13598	17765	2843	4153	5587	16571	15256	8696	5363	9319	538
ENSG00000005981	0	0	0	0	0	0	0	0	0	0	0	0	0	6	0	0	0	0	0	0	0	0	0	0	0	0	0	0	0	0	0	0	0	2	0	0	0	0	0	0	0	8	0	0	0	0	0	0	0
ENSG00000006007	5035	6651	5279	5634	5984	4309	8096	7806	7939	7432	1126	6059	4474	5069	5230	8229	3260	8163	4832	8214	4751	6946	5901	6695	4030	4985	6756	7118	5974	7269	5502	5667	4686	5650	5451	6233	5920	5338	8247	7819	5074	4274	1680	3184	3725	7333	4590	5292	8686
ENSG00000006015	1744	1216	1436	879	2212	1664	2947	1440	2164	940	287	864	1568	1102	2127	1478	1562	1660	2239	1273	1242	2005	2610	1546	1202	896	1696	1231	1618	1120	2560	1203	1465	1248	2560	1834	1769	788	1285	1730	1388	952	632	811	1574	1638	1916	1410	1448
ENSG00000006016	10	19	8	17	12	1	26	15	15	5	12	41	8	21	28	10	22	23	26	22	37	19	32	7	0	35	21	2	22	0	34	20	50	33	19	27	3	0	4	28	42	42	15	29	39	13	52	17	1
ENSG00000006025	2142	1251	982	598	2301	914	3235	2426	1794	1261	164	535	1146	1150	2445	1169	1334	1131	2018	1459	1333	867	2623	1519	1702	1370	1436	1067	1193	881	1520	858	2743	1079	2268	2027	1715	478	1549	2061	2880	1254	1279	730	2070	995	2495	1041	847
ENSG00000006042	0	0	0	0	0	0	0	0	16	10	2	0	0	0	40	24	0	24	0	6	0	0	2	0	0	0	0	0	0	0	2	10	10	0	0	4	0	0	0	4	14	36	0	0	4	0	0	0	0
ENSG00000006047	0	0	1	0	0	0	0	0	0	4	0	2	2	0	0	17	0	0	12	0	0	1	12	2	0	2	1	8	0	0	0	0	2	5	0	2	1	0	0	0	3	0	4	36	8	0	0	0	0
ENSG00000006059	0	0	0	0	0	0	0	0	0	0	0	0	0	0	0	0	0	0	0	0	0	0	0	0	0	0	0	0	0	0	0	0	0	0	0	0	0	0	0	0	0	0	0	0	0	0	0	0	0
ENSG00000006062	2697	2411	2181	1649	3269	2697	3296	2682	2563	2374	671	1935	3506	3379	2922	2983	1786	2859	2352	2545	4275	3440	2829	2682	1943	1959	2597	2309	2924	2339	2468	2578	3931	2889	3187	3518	2711	1202	4587	2756	4939	3107	2113	1944	3295	2995	4720	4284	1670
ENSG00000006071	0	1	0	0	24	0	0	0	0	0	0	0	0	0	0	1	0	0	0	0	0	0	0	0	0	0	0	0	0	0	0	0	0	0	0	0	2	0	0	0	0	0	0	1	0	0	0	0	0
ENSG00000006116	0	0	1	2	1	0	0	0	0	0	0	0	0	0	0	0	0	0	0	0	0	0	0	0	1	0	0	0	0	0	0	0	2	0	0	0	0	0	14	1	0	2	1	0	0	0	2	0	0
ENSG00000006118	97	45	10	21	12	0	65	26	24	36	160	64	33	33	22	14	80	28	80	12	46	14	52	6	114	72	17	20	76	56	62	10	85	84	40	55	0	252	28	24	116	43	100	124	160	30	46	35	46
ENSG00000006125	12690	17581	14422	6266	17920	11183	19622	17603	21406	22980	1595	6897	8799	10234	16258	17066	5761	16570	12301	16510	7026	14321	17300	21499	5952	6510	15980	22758	10027	12868	13562	14123	7351	7037	18156	23457	11227	5974	11390	21625	8953	6519	3733	4980	6240	11809	8084	7663	21790
ENSG00000006128	0	0	0	0	0	0	0	0	0	0	0	0	0	0	0	0	0	0	0	0	0	0	0	0	0	0	0	0	0	0	0	0	0	0	0	0	0	0	0	0	0	0	0	0	0	0	0	0	0
ENSG00000006194	2817	3428	2178	1340	3041	2396	4855	4506	3619	2891	496	1608	2615	2665	4277	3750	1916	3126	3420	3423	3315	4710	3753	3292	913	1657	3129	3201	3299	2380	2818	2706	2284	2746	3365	2732	4041	2956	3073	4388	4373	3983	1356	1644	2032	3703	4403	3066	4629
ENSG00000006210	26	0	0	0	0	0	0	0	0	0	0	0	0	0	0	0	0	0	0	0	0	0	0	0	20	1	0	0	2	0	0	2	0	0	0	0	0	0	0	0	0	0	0	0	0	0	0	0	0
ENSG00000006282	2326	1518	1514	1053	3108	1128	2430	1204	431	418	397	1019	900	909	2089	1099	2068	2448	2542	1722	1702	872	3020	1574	2331	1341	347	234	2606	1966	3207	1556	484	236	1751	1289	2598	402	1071	1764	3357	2143	623	214	3164	1432	1795	1068	1584
ENSG00000006283	0	0	0	0	0	2	0	0	4	0	1	0	2	0	0	0	0	0	0	0	0	0	0	1	0	8	0	0	0	0	0	0	0	2	0	4	0	2	0	0	2	0	5	0	4	0	0	0	1
ENSG00000006327	74	52	115	58	50	88	316	34	202	82	112	150	66	48	96	95	109	190	156	124	122	555	166	122	816	104	192	88	273	130	160	32	226	94	154	140	675	82	566	108	102	72	177	65	118	156	234	139	152
ENSG00000006377	0	0	0	0	0	0	0	0	0	0	1	0	0	0	0	0	0	0	0	0	0	0	0	0	0	12	0	0	0	0	0	0	0	0	0	0	0	0	0	0	0	0	0	0	0	0	0	0	0
ENSG00000006432	504	704	666	388	708	698	620	1006	732	499	225	492	1127	1088	749	715	341	392	478	631	1233	705	559	702	305	382	781	891	617	509	505	795	851	933	526	1028	429	0	972	654	962	1136	769	746	576	721	1117	791	850
ENSG00000006451	2364	3307	3031	2699	4096	3886	2945	2616	3504	3675	786	3291	3322	4051	2742	2550	2316	3467	3390	3380	4774	3243	3187	3742	1897	2678	3801	4365	2347	3146	3197	2994	3184	4604	2660	3079	2658	2140	6172	3192	4311	3316	2399	3307	2461	3158	4205	4458	3109
ENSG00000006453	61	97	18	50	97	168	120	98	63	79	60	204	67	101	42	43	94	79	79	84	149	54	78	16	93	88	89	64	52	59	115	63	447	95	130	88	120	0	75	70	214	100	115	42	156	60	121	73	0
ENSG00000006459	8143	9022	5367	7910	10636	6961	11038	10015	6329	8076	5634	12597	9131	13333	11754	8518	7432	7242	9234	11480	14030	7381	8773	7867	8085	10012	8213	8056	8910	10903	7962	7211	17120	10497	7974	10372	9536	3610	11701	9733	14457	12014	10724	7532	13055	8935	15028	13634	4767
ENSG00000006468	0	8	8	2	54	2	10	0	14	22	0	6	8	20	8	35	8	12	20	0	0	2	6	26	0	60	7	18	30	10	22	0	12	10	30	48	0	0	32	28	6	0	7	24	2	14	0	8	0
ENSG00000006530	2165	2195	1802	1063	3386	2111	2591	2169	2125	2291	251	1397	1647	1833	2668	1793	1644	1866	2161	2113	2804	1474	2801	2675	1557	1574	1781	2062	1929	1880	2292	1668	2816	1646	2274	2838	2083	863	1829	2417	3043	2028	1638	1389	1890	1782	2652	1990	1502
ENSG00000006534	5662	6199	4058	4911	4893	2368	8888	6393	5817	7577	1145	5554	2967	3477	4529	7103	2076	11952	7313	8435	2797	7030	5072	4517	2847	3702	8662	7148	7370	7922	5007	6447	4162	4416	7788	6063	5740	4072	3419	5350	3814	2837	1405	1580	3500	5020	3753	4987	5626
ENSG00000006555	218	322	347	50	826	186	672	432	507	456	22	63	125	82	468	292	159	112	340	192	221	240	641	509	124	148	414	330	166	165	371	198	202	132	684	907	294	306	273	413	279	265	124	142	212	257	219	110	228
ENSG00000006576	3577	3768	2472	2796	3805	3490	3384	3516	3587	3500	1029	4212	4095	6653	3588	2751	4032	2865	3204	4049	4657	2382	3693	3544	2234	2596	2492	3457	4499	3631	4710	2991	5297	3596	3377	3926	3880	1410	3603	3994	4336	2791	3578	2394	4302	4400	3769	3457	2094
ENSG00000006606	0	0	0	0	0	0	14	0	0	0	0	0	0	0	0	0	0	0	0	0	0	12	0	0	0	0	10	0	0	0	0	0	0	0	0	0	0	0	0	0	0	0	0	0	0	0	0	0	8
ENSG00000006607	1268	1721	878	950	1334	1672	1606	1377	1307	1401	263	1189	1331	2107	1386	1110	780	1029	1265	1206	1748	1013	1437	1213	864	899	1136	1347	1201	987	1428	1290	2178	1148	1252	1624	1092	182	1548	1579	1708	1162	1707	1119	1521	1685	2142	2159	803
ENSG00000006611	0	0	0	0	0	0	2	0	0	0	0	0	0	0	0	0	0	0	1	0	0	0	0	0	0	0	0	2	0	0	0	0	0	0	0	0	0	0	0	0	0	0	0	0	0	0	0	0	0
ENSG00000006625	624	734	649	482	465	220	742	848	861	663	185	601	606	648	506	717	389	644	782	790	546	595	781	809	506	541	926	743	596	458	864	580	534	587	553	471	564	658	683	565	466	453	214	573	579	772	533	476	991
ENSG00000006634	1693	2193	1033	1269	1897	2018	2606	2777	2384	1429	844	2213	2656	3410	2316	2372	3128	1615	2113	2019	3487	2773	2227	2054	2190	2521	1680	1454	1831	1460	2386	1478	3069	2645	1408	1854	2494	624	5127	2605	3843	3134	2580	2123	2302	4590	4245	3022	1693
ENSG00000006638	102	135	370	181	606	936	142	150	300	273	99	221	647	413	317	628	160	197	202	229	102	281	217	202	239	293	188	166	546	354	589	420	218	285	156	206	654	925	373	281	216	273	223	554	366	152	148	247	58
ENSG00000006652	2870	3170	1847	2000	3407	2703	2658	2352	2109	2327	2686	3835	2547	3971	2126	2255	4236	2277	2644	2141	3292	1486	2442	2134	3479	3538	2608	2466	2738	2886	4056	2805	4409	2609	2284	2730	2783	3504	2936	2484	2773	2633	3424	1965	3650	2375	3270	2836	1648
ENSG00000006659	0	0	0	2	0	0	0	0	0	10	0	0	12	6	10	2	0	0	0	0	18	22	0	16	0	16	4	6	0	0	0	0	12	19	4	0	0	0	16	0	6	4	2	0	0	0	0	4	0
ENSG00000006695	1006	1737	1360	664	1430	1046	1646	1508	1915	1599	113	544	843	798	1606	1373	470	1500	1427	1175	687	1077	1431	1419	516	619	1586	1737	1362	1662	1222	1395	646	711	1193	1647	803	890	896	1432	886	581	440	415	691	1338	721	595	1643
ENSG00000006704	28	22	14	23	0	88	50	20	34	14	4	20	54	112	31	0	53	52	46	48	76	30	11	10	24	14	32	42	78	0	58	34	59	103	22	18	0	1	32	22	145	296	53	52	72	52	84	83	60
ENSG00000006712	3965	3941	2801	3003	3820	5103	4330	3717	4069	3542	1445	3951	4274	5257	2493	2383	2951	3926	3640	3650	3296	2994	4005	3602	2575	2743	4249	3758	3080	3102	3225	3295	4759	3576	3817	3684	3523	2032	4937	3858	4000	2755	2967	3245	4013	2963	4304	4650	3394
ENSG00000006715	3534	3758	2805	2368	3654	1902	3566	3380	2897	4474	512	1910	1617	2525	2850	2585	1075	3530	2965	4324	1708	2267	3713	3662	824	1175	3123	4496	2550	3809	3761	3515	1745	1303	3038	4332	1824	1715	1265	3890	1393	956	1022	863	1646	1545	1849	1669	2692
ENSG00000006740	38	15	18	4	76	28	20	0	9	27	16	20	28	6	90	20	18	30	8	26	26	14	53	34	0	10	19	36	16	0	64	32	22	2	12	16	0	17	9	26	2	0	27	10	18	42	35	10	0
ENSG00000006744	2475	3025	2014	1182	4328	1690	4328	3266	3172	3618	387	1035	1954	2107	3676	2417	1889	2822	3539	2773	3344	2029	3666	2604	2395	1608	2943	2945	2790	3255	3081	2547	2701	1680	4038	3946	2335	1148	1452	2848	4169	2659	2283	1075	3089	2012	3686	2251	2527
ENSG00000006747	6	55	0	31	130	28	8	0	6	28	2	4	52	60	6	2	29	12	40	20	12	13	14	22	0	5	40	29	0	10	14	22	24	38	22	44	0	96	0	20	0	12	0	10	58	46	24	24	0
ENSG00000006756	2919	2755	2441	1891	3007	955	2804	1708	3433	4062	154	601	1047	1025	1534	1839	664	3525	2459	2951	519	1800	2797	2743	1030	716	2065	2172	1924	2367	2557	2898	497	515	3433	3264	2689	1482	419	1983	588	381	539	591	1036	1488	461	537	1715
ENSG00000006757	562	743	613	421	630	512	418	564	740	743	56	188	414	452	220	402	161	422	490	375	176	556	667	538	110	274	461	452	519	186	392	602	156	332	568	751	338	256	266	344	338	220	109	148	266	320	321	326	0
ENSG00000006788	0	5	0	4	0	0	0	0	0	0	0	0	4	0	0	0	0	6	0	0	0	2	0	0	0	0	0	0	0	0	0	0	3	0	0	0	0	0	0	0	0	0	0	0	2	0	0	0	10
ENSG00000006831	4612	5811	4580	4039	6387	3806	7664	6728	6751	7677	690	3788	3694	3699	6303	6485	2333	6450	5243	7068	3481	5368	6725	6642	3106	3227	6138	7197	5731	6626	5929	5161	4025	4191	6278	7044	5626	4240	6139	7289	6093	4640	1527	1919	2996	3394	5149	4446	6235
ENSG00000006837	24	7	10	7	74	1	32	0	1	6	13	8	20	31	19	4	33	0	0	5	26	6	23	22	0	15	11	7	14	58	14	8	39	21	4	23	24	0	21	18	22	28	29	22	30	10	31	16	26
ENSG00000007001	0	4	3	6	0	18	0	0	0	12	0	0	4	3	22	0	0	6	0	0	14	12	6	0	0	0	0	4	0	0	8	0	0	0	0	0	0	0	0	0	8	0	0	0	0	14	10	0	0
ENSG00000007038	132	36	134	60	58	46	143	72	140	116	29	180	60	72	45	65	86	63	275	406	105	68	207	122	82	38	92	70	22	38	266	210	169	124	166	212	457	86	10	10	94	33	12	4	87	122	66	26	256
ENSG00000007047	2517	3307	1647	2160	2296	2599	3053	2694	2720	2903	652	3548	2259	2638	2062	2396	1173	3522	1883	3208	1663	2204	2685	3226	1533	2327	2692	3155	2155	2941	2300	2848	2175	2896	2688	3278	2859	1062	4766	4074	2338	2084	898	1677	1691	1884	1844	2189	2408
ENSG00000007062	0	28	8	0	1	0	0	0	28	33	0	6	0	20	20	26	4	6	16	0	4	4	0	28	0	12	0	8	8	78	30	6	10	0	4	28	0	0	0	12	42	76	32	0	16	10	16	6	0
ENSG00000007080	2405	2321	2310	1778	2431	2586	3540	2407	2862	2383	429	2095	2019	1994	2293	2548	1654	3214	2826	2198	1785	2642	2676	2640	2060	1611	2809	2412	2029	2310	2383	2324	1813	1995	2440	2342	1694	1874	3521	3012	2037	1511	777	1348	1831	2685	2288	2466	3287
ENSG00000007129	1058	1047	1010	348	1317	811	1195	893	1205	951	53	342	1023	844	1258	755	566	913	738	794	1275	964	1188	866	285	561	862	753	777	474	484	453	445	786	1338	1342	848	691	796	745	1345	1381	451	404	730	813	957	760	1269
ENSG00000007168	7915	8388	5756	5237	10500	5281	9999	9389	7130	9547	2611	7306	7835	9794	9730	6489	5800	7023	7662	8490	10071	7406	9039	7849	6858	7474	9175	10261	5925	6868	6575	6307	11367	7297	8417	10784	7434	3344	8302	8383	12481	9072	7314	5618	8817	5354	11819	9543	6024
ENSG00000007171	0	0	0	0	26	0	4	44	24	30	6	0	20	21	0	0	10	0	10	10	14	18	34	10	0	14	16	14	0	0	22	12	0	8	4	18	0	0	0	0	4	32	22	0	12	22	12	26	0
ENSG00000007174	0	0	0	0	0	0	0	0	0	2	0	0	1	12	10	0	0	0	0	7	4	0	0	2	13	0	0	6	9	0	6	0	4	0	8	0	0	0	0	2	1	4	8	0	18	0	6	0	0
ENSG00000007202	7803	7223	5816	2821	9162	3307	11089	9238	7763	9634	1675	3699	4444	5749	8903	7432	3786	7275	7724	8350	6584	5823	7186	7123	4320	4043	8185	9771	7042	7854	6081	5467	9104	4064	9162	10578	7972	2390	4920	8600	9719	7097	5137	3553	7667	4059	7826	4852	9221
ENSG00000007216	0	0	0	0	0	0	0	0	0	0	0	0	0	0	0	0	0	0	0	0	0	0	0	0	0	0	0	0	0	0	0	0	0	0	0	1	0	0	0	0	0	0	0	0	0	1	1	0	0
ENSG00000007237	15568	18405	7597	13311	9959	6420	19884	18040	10777	15242	4451	15386	7341	11189	10035	15383	3732	21816	12079	20216	7976	17923	9687	10494	7291	7685	18631	20787	10009	15367	10291	16083	12752	11296	13620	15382	15003	6672	10668	15969	11526	6147	3548	3615	8265	10695	11003	10773	11832
ENSG00000007255	1374	1400	1540	766	1524	1076	2276	1681	2076	1328	246	1025	855	769	2001	2179	895	1938	1802	1335	914	2032	1769	1494	194	587	1882	1391	1804	1060	1775	1412	820	1059	1693	1470	1227	1449	1072	1535	910	686	367	445	817	1723	1182	1035	2009
ENSG00000007264	5286	5133	5068	1146	4688	2794	8615	7212	7415	5293	623	2276	2533	2090	6905	6863	4454	5772	4944	3681	2164	4147	8373	6782	1836	2278	3035	3186	3053	1859	4668	3707	3320	3492	7435	6838	2359	2202	6537	8298	3286	2603	975	2090	2647	5241	3157	2061	5816
ENSG00000007306	0	0	0	0	0	0	0	0	0	0	0	0	0	0	0	0	1	0	0	0	0	0	0	0	0	0	0	0	0	0	1	0	0	0	0	0	0	0	0	0	2	0	0	1	0	0	0	0	0
ENSG00000007312	2101	2157	4201	774	4043	2383	1985	1586	3514	3039	352	929	2993	1948	2856	2257	895	1723	2581	2170	1082	1758	2807	2552	414	268	2964	2667	2707	2084	3105	3263	722	1048	3225	2885	1709	2557	1242	1820	1556	1419	1459	1657	1507	2436	1792	1745	1448
ENSG00000007314	24	22	20	0	48	28	8	0	8	6	14	0	64	53	49	42	20	16	32	20	8	8	30	20	0	14	22	23	62	0	10	26	56	14	22	72	72	0	0	14	31	18	24	16	89	28	14	14	0
ENSG00000007341	439	455	469	479	732	549	585	539	691	617	298	383	549	786	775	512	572	487	727	684	480	373	735	514	646	455	458	618	454	494	613	528	601	464	571	642	299	697	379	389	485	397	533	446	841	642	477	405	319
ENSG00000007350	398	857	686	373	389	350	990	1185	1812	1373	564	2139	762	873	528	537	613	970	2659	2750	753	763	870	802	506	707	629	729	306	374	2102	2388	1381	1021	144	193	483	106	3128	4582	549	749	497	550	385	184	588	557	526
ENSG00000007372	0	2	0	0	1	0	0	16	0	0	4	12	4	0	4	0	2	0	0	0	0	0	2	0	0	0	0	0	24	0	6	0	0	2	2	0	0	0	0	2	0	0	4	0	4	6	0	0	2
ENSG00000007376	698	913	790	571	1008	870	2019	956	1532	937	104	539	894	482	1198	1371	536	1320	1370	954	618	1065	1217	787	526	424	1374	940	1177	1023	1147	782	752	753	1383	1160	1520	694	867	1075	1149	857	306	399	928	996	835	758	1061
ENSG00000007384	0	4	0	0	0	0	2	0	0	2	0	2	0	10	14	0	10	7	0	0	22	2	8	8	0	10	2	10	0	0	12	10	40	18	6	14	54	0	0	9	64	24	36	4	10	0	9	16	0
ENSG00000007392	2754	1934	1151	1291	5132	1506	3489	2201	1568	1597	833	1361	2398	2902	4091	1146	3412	1221	3658	1907	4097	897	3944	1821	3892	2154	2474	1630	2948	1700	4161	1129	5539	1561	3626	2696	2901	558	1652	1920	4589	2388	4651	1625	5080	1507	4426	2321	846
ENSG00000007402	786	1083	771	205	1158	376	2434	2010	1681	1616	72	320	361	400	1806	1201	957	1252	763	809	581	615	1712	2076	377	310	709	1337	332	244	504	590	764	280	1403	2166	271	2	668	2342	928	1205	342	387	592	461	402	205	781
ENSG00000007516	680	513	291	194	1081	336	233	304	432	343	122	104	659	831	447	198	343	125	149	170	498	231	608	203	271	93	829	550	396	264	866	497	1520	416	966	762	470	156	268	545	1130	482	966	409	838	210	1260	398	132
ENSG00000007520	955	1059	947	434	1084	893	1766	969	1491	1180	110	463	752	585	978	1156	558	1355	1118	981	580	1313	1303	1087	462	520	1551	1092	1150	793	1037	1095	475	675	1410	1229	951	591	949	1187	1044	727	235	479	815	1196	956	852	1198
ENSG00000007541	949	859	601	353	1329	346	1286	1142	757	778	94	370	702	515	1172	815	615	912	886	772	635	1017	1232	711	667	328	1226	815	884	568	1089	746	968	472	1438	1083	655	152	801	814	860	578	510	558	853	734	848	564	625
ENSG00000007545	944	965	772	412	1686	565	1507	946	655	711	187	478	771	718	1367	859	598	837	1189	1088	1310	772	1408	876	288	460	1005	1037	938	719	1022	831	1008	472	1179	1163	1165	42	524	949	1482	1079	864	563	1070	605	1386	766	663
ENSG00000007866	0	6	2	6	106	30	0	4	10	8	6	0	13	2	17	6	12	4	0	0	34	0	0	6	0	0	0	2	0	0	8	0	46	18	5	0	23	0	4	8	28	24	12	0	46	0	24	0	0
ENSG00000007908	0	17	0	0	20	106	5	22	3	4	0	0	0	0	28	16	0	20	0	10	13	0	26	16	0	0	0	0	0	0	10	16	0	0	12	20	0	0	0	3	9	22	3	4	0	4	0	0	0
ENSG00000007923	1208	1374	944	769	1794	779	1681	1566	1640	1493	161	766	973	1321	1676	1193	570	1541	1689	1643	1462	1216	1362	1133	684	600	1332	1580	1067	1198	1038	1039	1289	790	1740	1800	1541	424	665	1397	2083	1442	879	682	1288	981	1618	1003	950
ENSG00000007933	0	0	0	0	0	0	0	0	0	0	4	0	0	0	0	4	0	0	0	0	0	0	0	2	0	0	0	0	21	0	0	0	0	0	0	0	0	0	0	0	0	0	12	0	1	0	0	0	0
ENSG00000007944	4910	7178	4871	3452	4318	6235	8650	11659	7684	4005	3079	5260	5656	10436	6410	6091	7705	6080	6770	6797	8203	5515	6357	6903	6189	11172	5490	5558	6945	5291	5271	6135	8901	10190	4283	5961	7445	3103	6008	10563	6158	4419	9537	9611	10119	8364	9741	12628	7140
ENSG00000007952	12	13	14	2	40	0	14	0	0	26	0	0	6	4	8	7	2	12	8	0	14	0	6	7	0	0	4	10	1	0	15	8	4	5	6	20	26	0	0	0	12	26	2	0	18	0	14	8	0
ENSG00000007968	657	1283	436	889	1147	440	600	720	745	677	779	1354	628	786	715	750	598	1088	717	1152	461	884	1082	812	864	547	721	605	1152	1064	1013	591	1136	734	761	607	1300	436	392	1122	582	161	307	255	998	783	622	472	428
ENSG00000008018	8083	8605	9809	7591	9439	9582	11919	10183	13144	10007	2028	8910	8351	8069	9449	10904	7738	10767	9367	9611	9410	11706	8466	8616	6364	7918	10139	9612	9491	9431	10721	8124	9806	10827	9490	8602	8195	8384	12934	9406	10167	7923	5057	5886	7484	13236	10831	12279	11520
ENSG00000008056	26	94	26	183	126	170	89	0	102	231	104	382	121	140	93	96	68	90	136	94	284	253	39	26	389	416	605	258	12	146	64	94	152	277	18	24	412	256	757	47	347	524	189	131	202	70	150	324	62
ENSG00000008083	6386	7920	4900	9102	7038	6967	8128	8555	5132	6682	12706	24244	8359	11154	8487	8975	8009	9580	7665	8989	11028	7370	6646	6201	14678	15026	8733	7806	7293	6927	6632	6506	17660	13343	5701	7232	9649	5430	22904	8229	11419	8667	13435	7817	12257	6531	14480	14636	5287
ENSG00000008086	579	752	483	318	798	66	697	562	594	849	38	190	342	365	678	714	170	675	712	906	430	328	529	575	54	107	678	929	417	738	455	570	346	194	512	811	586	16	258	706	409	309	155	230	220	208	247	182	490
ENSG00000008118	0	0	0	0	0	0	0	0	0	0	2	2	0	0	0	0	6	0	0	0	0	0	0	0	0	0	0	0	0	0	0	0	0	0	0	0	0	0	0	0	0	12	2	0	26	0	0	0	0
ENSG00000008128	765	583	308	250	857	386	1414	751	386	568	379	261	671	636	955	406	772	347	682	715	1040	350	974	554	1331	764	879	582	713	517	1069	334	1881	486	868	699	1097	413	324	592	1663	862	1564	520	1450	362	1090	574	506
ENSG00000008130	11451	11703	8833	5891	14325	4126	16208	9632	10089	14286	3050	5862	4361	4687	9281	7053	4907	16134	13997	12319	4970	6317	11420	8665	5592	5335	15223	14366	12500	13878	9314	7780	8879	4543	15799	13989	11939	5948	2783	9590	6749	4130	5662	2699	8350	5484	7991	7103	8615
ENSG00000008196	0	0	0	0	0	0	0	0	0	0	0	0	0	0	0	0	0	0	0	0	0	0	0	0	0	0	0	0	0	0	0	0	0	0	0	0	0	0	0	0	0	0	0	0	0	0	0	0	0
ENSG00000008197	0	0	0	0	0	0	0	0	0	0	0	0	0	0	0	0	2	0	0	0	0	0	0	0	0	0	0	0	0	0	0	0	0	4	0	4	0	0	0	0	0	0	0	0	0	0	0	0	0
ENSG00000008226	190	178	88	65	524	185	702	231	166	155	64	83	161	237	425	210	166	109	376	217	366	172	454	180	88	154	201	152	253	46	232	163	361	95	380	244	417	0	65	217	355	217	206	86	352	199	267	74	68
ENSG00000008256	1198	1289	1214	586	1469	602	2857	3820	1155	1502	162	1060	988	1131	2377	1876	1676	2171	1475	1445	842	1083	1394	1518	708	379	1034	1149	895	710	1287	1326	1550	792	1112	1208	761	271	790	1090	2146	1649	572	539	1564	844	1346	659	1921
ENSG00000008277	318	396	126	81	348	140	291	270	236	301	20	62	91	199	326	183	121	198	190	306	187	189	465	272	98	86	184	282	96	76	259	174	199	50	276	566	102	3	156	392	179	144	129	88	138	134	142	92	136
ENSG00000008282	4810	6436	4814	5921	5378	4551	4934	4108	6022	5931	1408	8229	7557	9430	4722	4744	3753	5333	5342	6555	6655	5472	4404	4740	1948	2513	5712	6527	4707	5277	5414	5609	6046	5627	4488	5079	5391	3540	6647	5082	6414	4690	3137	3776	4030	6374	8342	8525	4346
ENSG00000008283	1657	1312	1072	470	1829	962	4464	2896	1600	1539	143	544	1347	1397	2414	1380	1226	1384	1250	1263	1414	1395	1846	1465	438	774	1331	1296	1256	1181	1696	900	1680	1138	2362	2532	1510	784	1568	1933	2832	2301	952	1091	1347	1119	1348	1548	1862
ENSG00000008294	3726	4300	2135	3237	4559	2416	5115	5310	2922	3847	3921	6100	3759	6769	4948	2940	4895	3544	3795	4718	8301	3125	4196	3289	6972	6076	4087	4263	4252	3849	3841	2936	12028	4691	3787	4722	4170	1513	5470	4904	9123	6317	8665	3772	6765	2646	7618	5217	3282
ENSG00000008300	40	145	157	76	538	184	431	162	300	274	104	194	322	341	685	251	253	102	249	246	600	207	288	168	469	200	298	254	361	328	356	209	830	346	750	969	122	0	188	231	721	468	439	184	466	176	712	399	64
ENSG00000008311	248	332	302	109	604	128	428	504	340	291	66	82	233	347	484	156	350	110	605	460	216	146	484	290	278	106	167	308	244	544	548	286	406	194	528	572	128	46	90	168	272	167	592	312	201	92	207	60	118
ENSG00000008323	18	20	0	0	69	0	57	0	19	4	18	3	21	6	12	19	18	16	12	28	77	16	13	15	83	21	18	9	10	0	14	26	49	20	31	20	0	0	7	13	56	59	20	11	75	13	12	2	30
ENSG00000008324	1818	2292	1988	1216	2128	1756	2578	2981	2500	2024	346	1174	1733	1728	2131	2156	1500	2258	1707	1633	1931	2491	2186	2155	866	1446	2223	2134	2413	1533	2489	1818	1882	1916	2055	1977	1858	782	3038	2737	2460	2724	1084	1603	1635	2719	2596	2438	2759
ENSG00000008382	649	580	641	356	723	503	1112	680	820	765	104	525	418	374	634	1010	341	1080	650	877	291	729	708	718	401	367	805	508	745	904	687	715	474	420	946	866	405	557	411	611	268	232	146	391	349	564	384	593	815
ENSG00000008394	2294	3291	1831	3108	1704	1712	2533	2232	2768	2651	603	3602	1452	1872	1481	1875	1370	4153	2986	2868	934	1898	2133	2526	1718	1796	3260	3760	2144	2792	2849	2743	1534	1662	1744	2114	3148	1746	1140	1944	859	590	317	391	1661	2281	1459	1388	3963
ENSG00000008405	1290	1730	1224	931	2009	1354	2241	2054	1458	1712	430	1678	2557	2821	2096	1434	3143	1182	2023	1603	4178	1698	2179	1701	1316	1403	1372	1561	1398	1174	1799	1242	4197	1934	1587	1905	1164	654	3957	2243	4806	3222	2141	1266	2722	1734	4713	2251	1344
ENSG00000008438	0	0	0	0	34	0	0	0	0	2	16	0	0	4	0	0	2	0	0	0	0	0	22	8	18	2	0	0	0	0	0	8	28	13	0	6	0	0	0	0	6	0	5	0	6	0	0	0	116
ENSG00000008441	748	966	692	593	1041	402	1081	800	805	1040	180	498	466	619	823	907	326	1217	602	1062	465	966	656	700	336	337	676	751	662	1219	613	516	527	537	866	1059	745	548	730	807	721	301	249	220	354	786	758	1003	851
ENSG00000008513	9075	13563	9389	6167	14420	9161	15445	18413	14837	13616	3463	12179	11354	12686	13945	14145	6209	13432	10954	13325	15948	19218	12539	13698	7877	10938	15028	16609	8454	10423	9546	10823	13423	13980	12919	16164	10739	5811	17420	18138	19969	17033	8358	10196	9218	7493	14524	13769	13190
ENSG00000008516	288	490	550	506	731	74	760	629	448	426	59	222	307	238	379	238	198	555	495	531	216	278	436	313	363	119	1637	1194	574	190	382	449	459	179	601	415	542	172	180	447	251	110	140	103	359	322	493	391	653
ENSG00000008517	30663	35436	44250	9424	39827	25857	62063	51248	65891	47110	2871	11123	24643	22188	44912	33147	21080	32312	16721	14029	13970	42744	47124	46115	9103	17973	44845	46990	17596	18490	33168	19830	9991	16696	47305	58258	21040	13352	28215	51871	13823	13528	11330	22197	21615	27767	15331	15736	65271
ENSG00000008710	2556	2563	1754	624	4973	1289	5488	2715	2867	2550	360	1063	2018	1911	4723	2435	1439	2904	2954	3000	2726	2713	3089	2820	1058	1004	2727	2362	2669	2919	2985	2391	2184	1298	4143	4472	2968	372	1795	3896	4788	2328	1567	861	2982	2098	3467	1379	2179
ENSG00000008735	0	8	4	2	38	0	46	94	32	13	0	2	12	38	26	6	6	56	40	20	10	22	46	16	7	48	36	14	0	0	20	12	18	14	18	26	0	0	26	16	33	2	12	0	50	0	28	38	30
ENSG00000008838	3149	2706	2256	1119	3495	1134	4088	2693	2663	2987	268	975	1464	1514	3775	2470	1522	3061	2762	3007	1781	2436	3213	2484	1267	1005	3285	2987	2815	2886	2739	2336	2720	1326	3524	3996	3500	1205	1339	2642	3044	1863	1422	988	2605	1332	2620	1617	2350
ENSG00000008853	1036	1073	1030	160	2239	245	894	690	867	1163	106	243	413	335	832	617	202	733	794	575	244	417	964	770	196	183	732	818	769	537	721	701	453	292	1875	1799	875	98	369	685	385	180	433	345	445	330	447	344	394
ENSG00000008869	4314	4334	2646	1953	6369	2639	5407	4996	3123	3441	708	1826	3930	4995	5815	2950	2748	2422	5480	4387	4647	2984	5789	4076	2380	2014	4282	4092	4016	3418	4208	3572	3850	2329	3817	5846	3863	1304	1680	4359	6073	4813	3776	2480	4684	2855	3925	2624	2822
ENSG00000008952	14681	16793	14785	20315	17642	19079	15283	17371	16094	16225	13697	35781	21812	25610	15590	14359	20088	14471	17367	17056	23298	16163	17990	17525	22413	26602	19260	18873	14375	13618	16699	13735	25676	26267	13596	15375	14914	10324	35043	14982	21415	20099	20885	22890	20228	18390	27225	28624	16741
ENSG00000008988	103432	129200	132940	87219	114667	178472	131893	143507	163749	114412	34873	115186	180912	174049	135355	157881	123292	125417	110785	102619	181635	208880	136729	136182	67830	126996	147548	141008	112121	108476	131783	118816	116731	162936	96272	108712	100194	86023	217128	122675	179892	183498	100856	173914	125311	205373	168793	187152	204479
ENSG00000009307	60452	87975	50839	67381	63638	75055	71338	79339	81320	75714	15901	98186	74656	106120	64537	76414	43397	77134	66655	96513	78217	83095	63664	73759	31980	46388	64631	89288	51953	64585	50913	63707	70380	76481	55928	72392	67360	30691	126766	88710	87635	63719	29498	42089	52157	89839	81499	81245	89243
ENSG00000009335	4400	7119	4546	3218	6339	4179	8882	7479	7481	8059	600	3691	3984	5382	6074	6101	2371	6712	5287	7077	4365	6510	5962	7078	1932	2540	6231	8476	5254	6231	5227	5384	4235	3706	5609	7409	5341	2323	4289	7879	6186	4657	1929	1719	3378	5978	4041	3659	6847
ENSG00000009413	2229	2911	1457	1217	2208	1331	2620	3166	2038	3125	547	1916	1446	2862	2953	2329	1335	2409	1644	3151	2647	2259	2075	2493	1647	1354	2036	3065	1571	1824	1882	2453	2759	1738	1924	3286	2057	610	1620	3361	2854	2305	1957	1210	1791	1298	2470	1753	2324
ENSG00000009694	725	835	282	164	1296	301	1085	937	174	339	172	361	457	701	1611	348	1212	220	822	660	2213	203	1143	500	918	595	285	399	494	498	777	264	2237	529	835	941	462	0	503	738	2296	1229	994	502	1026	294	1741	548	218
ENSG00000009709	0	0	1	0	0	0	0	0	0	0	0	0	0	0	0	0	0	0	0	0	0	0	0	0	0	0	0	0	0	0	0	0	0	0	0	0	0	0	0	0	0	0	0	0	0	0	0	0	0
ENSG00000009724	64	266	65	52	704	76	400	166	59	112	109	86	195	192	811	150	157	106	358	255	779	78	247	74	129	195	222	135	330	384	288	149	443	151	346	327	680	0	106	152	767	529	202	176	320	122	746	323	68
ENSG00000009765	0	0	0	0	1	0	0	0	0	0	0	0	1	0	0	0	1	0	0	0	8	0	0	0	0	1	4	0	0	0	0	0	0	0	0	0	0	0	0	0	0	0	3	0	12	0	0	0	0
ENSG00000009780	1767	1550	1212	936	2588	1187	1900	1647	1748	1557	388	1116	1428	1390	1907	1533	1147	1126	1840	1365	1951	1730	1791	1312	733	895	1945	1841	1471	1267	1540	1242	1546	1250	1606	1850	1043	356	1491	1607	2138	1708	881	901	1424	1950	1838	1592	1238
ENSG00000009790	9369	8370	8029	5291	20083	5433	12639	6746	8885	8774	2961	6139	5850	7358	13300	6623	4940	8160	12532	7727	7876	5143	13432	9216	3998	3698	8086	9337	8961	6493	8697	6277	6845	3999	12729	12130	7700	2288	3786	8312	9474	4297	4996	2746	8695	6390	7929	4269	9037
ENSG00000009830	419	416	90	153	493	182	740	147	238	259	95	190	231	292	591	182	183	210	284	264	185	192	496	176	265	80	411	335	271	108	436	231	391	116	551	460	435	0	274	336	263	52	196	86	315	134	351	176	166
ENSG00000009844	2464	3303	2310	2150	3622	2070	2156	2418	2954	3222	386	1945	2190	2660	1811	1970	1389	2700	2703	2404	2161	1429	3252	3337	1321	1564	2455	3542	1699	2112	2453	2135	1838	1681	2578	2993	1894	782	1971	2752	2586	1817	1208	1500	1707	2374	2853	2259	1680
ENSG00000009950	0	6	0	4	0	40	0	0	0	6	27	18	6	69	4	0	16	0	0	7	50	4	4	0	421	86	0	4	30	0	2	0	73	0	0	0	0	0	44	3	66	58	66	18	56	0	8	26	0
ENSG00000009954	6088	7830	5143	3847	8878	5822	7574	6726	8138	8622	2311	4861	5979	6684	6316	5665	4045	6927	6039	6276	6107	5289	8366	8465	5288	5007	6654	7777	4455	5178	5463	5684	5644	4553	6598	8705	6057	2757	5838	7913	6851	5973	5170	5125	4863	6373	6038	5141	6947
ENSG00000010017	3858	5487	3690	4022	4404	5038	5243	4973	5620	4931	1220	6642	5390	6833	4983	5083	4417	5054	4378	5513	6133	4511	4745	4815	2991	3550	4372	5526	3825	4107	3982	3974	5370	5143	4134	5186	3395	2314	9804	6154	7204	5691	2719	3631	4282	6211	6809	5255	4730
ENSG00000010030	240	213	137	90	16	0	566	324	164	145	27	145	186	172	76	52	46	30	256	202	266	70	45	26	292	404	38	46	288	326	226	148	64	14	309	224	186	426	124	142	251	216	86	145	87	34	44	609	64
ENSG00000010072	729	915	541	524	994	610	886	656	1014	830	238	631	600	753	888	937	443	803	1013	1218	1118	928	968	865	481	481	681	870	788	796	865	640	1035	724	711	915	934	64	780	1324	1309	921	554	503	683	1260	981	946	848
ENSG00000010165	909	1196	1117	444	2476	464	1216	946	1080	1723	62	284	616	541	938	697	306	1373	1253	788	407	590	1803	1392	232	322	1370	1162	630	838	951	1026	228	328	1299	1488	896	470	333	873	607	626	156	277	534	559	502	586	1028
ENSG00000010219	726	642	687	532	860	875	743	718	947	813	132	468	677	765	914	709	489	800	680	697	522	664	901	737	280	437	875	918	550	567	776	731	632	542	778	780	634	498	623	662	429	367	341	430	607	1060	731	726	821
ENSG00000010244	14367	16253	10799	11445	21141	12592	19087	17921	17272	13819	5569	15609	14301	17376	18608	15615	12987	15044	16509	18914	17613	14938	17976	16210	11858	11569	13189	14636	18325	14367	16711	12140	22208	16789	16134	16568	16043	7302	23528	17989	19725	13521	11562	10514	14818	21155	20321	18859	12394
ENSG00000010256	6151	6623	5550	4827	6470	4482	9746	7434	8661	7822	1238	4747	3642	3642	6099	6906	2987	9914	7676	6624	2905	7828	6852	6052	3625	3833	8941	7365	6641	7484	7934	6347	4787	4578	7858	7254	7346	6200	4442	6666	3635	2003	1373	1811	4423	6251	5309	4591	7169
ENSG00000010270	2909	4063	3031	2631	3444	3374	4380	3399	4810	3933	762	4088	2439	2819	2637	3425	1898	4280	2904	3762	2577	3689	3332	4070	1740	1782	3220	4543	3294	3789	3141	3475	2615	3014	3448	3846	3620	3730	4085	4125	2218	1848	1128	1224	1846	3113	2186	2523	3332
ENSG00000010278	607	916	3515	2528	1151	2047	1143	1270	2144	2062	831	2771	2645	2850	2613	5106	2929	8231	1044	2218	2105	2504	1818	1909	1789	1575	1106	940	3298	4415	6789	4175	1885	2892	1695	2684	2311	3142	3480	1926	2184	1942	1043	1266	2539	2161	1356	1928	1030
ENSG00000010282	0	0	0	0	0	0	10	0	0	0	0	0	0	0	0	0	0	0	0	0	0	0	0	0	34	0	0	0	0	0	0	0	0	0	0	0	0	0	0	0	0	0	0	0	0	0	0	5	0
ENSG00000010292	4002	4322	3911	1110	6825	2124	5210	4180	4541	5995	328	1106	1531	1767	4310	3670	896	4351	3655	3783	1593	3400	4428	4740	835	915	4351	5306	3150	4026	3423	4016	1711	1746	4904	6662	3302	1309	2195	5334	2070	1486	1052	999	1752	2692	1797	1396	6175
ENSG00000010295	2833	1764	1437	1349	5080	979	4746	2153	1700	1624	420	1305	1672	1712	3154	1573	2081	2046	3750	2142	1439	1096	3691	1620	2232	1259	2490	1609	3591	2435	3554	1703	2802	1332	4289	3172	3252	994	1251	2176	2484	1701	2104	850	3550	1436	2295	1564	1154
ENSG00000010310	227	127	62	31	336	168	313	114	94	88	25	42	103	89	317	82	192	14	258	88	159	26	356	118	406	150	56	113	76	58	321	108	422	159	280	132	384	124	148	136	298	108	196	138	265	63	346	54	56
ENSG00000010318	345	492	380	316	628	766	675	530	371	396	150	401	552	764	608	687	341	451	578	585	776	696	505	348	250	321	484	417	675	424	572	537	521	637	666	418	478	342	738	607	741	501	519	386	561	667	656	655	518
ENSG00000010319	0	34	20	24	136	0	70	0	50	52	8	5	20	37	36	10	16	33	10	32	26	28	28	26	0	36	81	54	134	38	40	64	44	16	42	84	28	0	26	44	22	14	18	28	2	34	18	18	48
ENSG00000010322	5775	5433	3275	2727	7824	2981	8847	6182	4591	4766	872	2351	3767	4491	7361	4214	3308	5544	6597	5961	5539	4414	6897	4843	4177	3173	6041	5524	5271	4891	5481	4364	7315	3070	7496	7420	7123	1584	3297	5575	7621	4929	4316	2475	6156	3731	6777	3746	4649
ENSG00000010327	4414	1640	1620	2997	8674	823	11097	2670	770	2035	1685	1642	1061	2174	6625	1149	7303	3506	6510	3356	3424	1678	3791	1282	18343	2365	5972	3668	9457	4108	9507	1519	6058	842	8852	3914	6566	740	352	1987	5720	1233	6052	601	13860	1408	6307	1182	1515
ENSG00000010361	428	310	232	154	455	160	514	352	446	313	133	221	325	268	464	313	222	433	467	419	520	338	540	279	278	161	373	385	330	425	547	362	319	160	479	481	567	196	340	350	268	142	309	183	445	323	460	200	282
ENSG00000010379	1	8	0	0	24	0	0	0	0	10	0	0	0	2	7	4	0	108	6	0	0	0	0	0	0	4	8	0	0	0	0	2	24	10	10	2	0	0	14	4	17	20	2	0	14	0	0	4	30
ENSG00000010404	884	1409	974	932	1368	1673	2098	2027	1545	1610	409	1443	1624	1627	1481	2026	1435	1925	1053	1504	2117	2022	1585	1575	1285	1199	1160	1496	1188	946	1603	1802	1837	1620	1863	2002	1738	392	2923	2464	2803	2043	1467	1449	1212	1714	1997	1594	1663
ENSG00000010438	14	2	14	0	0	0	0	42	5	8	0	1	8	0	24	12	3	26	22	6	0	8	8	0	0	0	12	1	0	0	20	2	8	6	2	5	0	0	0	4	6	8	4	0	0	40	12	0	0
ENSG00000010539	278	376	298	293	595	436	584	430	405	528	98	179	418	538	500	330	248	364	539	402	572	362	683	381	153	301	422	383	500	374	362	384	636	572	348	523	382	184	976	595	585	699	533	724	475	305	641	602	317
ENSG00000010610	31078	36781	26949	25156	29458	16926	46379	35094	34517	38117	2065	17762	15341	18740	21822	28794	7616	52715	32938	45164	13699	40227	27102	30876	7299	11618	37125	41459	33289	46628	27553	33342	14827	17669	38641	38444	29979	20695	12597	24047	18787	12438	4382	7067	11436	25186	17505	17688	45748
ENSG00000010626	234	264	426	356	454	488	358	284	305	285	128	388	405	464	464	572	355	450	289	326	390	296	339	289	293	326	591	504	323	524	372	339	370	468	432	418	442	524	450	356	370	338	252	410	466	358	449	337	454
ENSG00000010671	8825	9611	6837	6854	9545	6471	8016	6671	8785	11128	1564	7667	5240	6905	6720	8413	2564	11151	9438	11687	3270	6830	7481	7409	4107	4058	10445	10875	8359	8816	8893	8825	4084	3219	9699	9772	7748	7244	3531	7698	3574	2031	2388	2073	4633	6911	3415	3684	6931
ENSG00000010704	724	1108	1000	867	852	547	1127	619	838	1039	121	481	314	446	613	732	398	1181	425	531	182	484	833	769	93	376	1023	1356	924	975	1036	829	319	324	1036	1062	1482	806	120	700	290	204	125	260	437	524	318	376	944
ENSG00000010803	868	1308	917	631	1146	867	1443	1648	1340	1057	221	973	1243	1574	1247	1367	830	1091	995	924	1044	1402	1308	1378	467	600	1170	1274	877	1275	1160	1307	1083	1093	1085	1351	1179	662	1588	1822	1666	1271	723	876	920	1424	1278	1072	1269
ENSG00000010810	21738	25559	18550	10550	28811	17858	32810	38032	28072	32909	2987	12874	17451	17124	26436	22511	17552	24203	23615	25243	25672	21617	26533	26682	15703	16931	25982	28869	16927	19545	20455	20407	25305	24509	25189	33022	18506	11696	44031	30254	44094	39577	15819	16440	15058	13019	29683	20118	23735
ENSG00000010818	5020	7313	6518	2347	8619	5271	6013	7078	8114	8050	1273	6069	6867	10285	9200	6068	4538	5878	4774	7264	10628	7665	6568	8262	2444	3303	6484	11056	3986	6172	5402	6457	6514	8213	6463	10614	5668	2034	11103	8982	9471	9513	4536	5197	5205	3605	8373	7835	8434
ENSG00000010932	23	17	43	9	86	108	23	14	30	33	12	42	42	38	15	17	24	24	20	60	20	14	41	10	10	30	40	63	22	21	32	21	13	10	18	22	12	1	8	40	11	15	30	15	18	18	31	27	4
ENSG00000011007	3292	3440	2596	2235	2822	2275	3848	3474	4474	3839	805	3141	2252	2696	4009	5038	1833	4298	3579	5171	2548	4040	4007	3895	1412	2022	3441	3927	3399	4067	3078	3177	2784	2640	3708	4268	3446	2055	3265	4393	3875	3231	1189	1713	2100	4323	3435	3654	3648
ENSG00000011009	2654	2531	2742	1313	3564	1386	4720	2616	3407	3351	545	1224	1616	1198	2901	1962	1506	3288	3241	2563	1604	2144	3439	2838	1767	1426	4206	3115	2633	3093	3409	2286	1847	1550	4613	3827	2978	2114	1616	2546	3018	2056	1385	1214	2228	1536	2729	1756	2871
ENSG00000011021	1398	1478	889	1857	1854	1108	2139	1689	824	1185	1860	2129	1755	2678	2080	1048	1513	963	2263	1688	2834	803	1674	1051	2973	1915	1997	1535	2104	1569	2074	1302	5022	1326	1732	1758	2254	612	1428	1964	4127	2178	3361	1465	4261	922	3616	2076	701
ENSG00000011028	108	45	48	4	130	170	170	34	42	68	20	22	36	150	90	87	118	92	52	62	126	45	36	44	78	60	110	43	25	114	125	40	171	60	40	41	142	66	38	32	1116	605	258	31	187	36	116	56	92
ENSG00000011052	0	0	0	0	0	0	0	0	0	0	0	0	0	0	0	0	0	0	0	0	0	0	0	0	0	0	0	0	0	0	0	0	0	0	0	0	0	0	0	0	0	0	0	0	0	0	0	0	0
ENSG00000011083	0	1	2	12	0	0	0	0	0	0	6	6	2	0	0	15	6	0	0	0	8	0	0	0	4	18	0	0	0	0	0	4	0	0	0	0	0	0	0	0	0	0	6	0	24	0	0	0	0
ENSG00000011105	360	543	1548	739	1010	2098	308	430	1164	1489	388	686	1304	1318	1942	3833	398	986	396	680	533	530	692	999	732	714	893	733	1536	2163	3534	2464	342	656	1064	1498	1675	2662	694	911	433	426	549	1523	1010	618	374	580	170
ENSG00000011114	2164	2660	1930	1437	3370	1342	3171	3377	2715	3366	509	1378	1721	1962	2822	2309	1206	2739	2466	2751	2736	2143	2793	3110	1715	1674	2474	3699	2185	2269	2182	2314	2224	1706	3062	3855	2415	1099	1900	2944	3017	2360	1300	1545	1797	2319	2558	2095	2519
ENSG00000011132	1197	743	948	359	1233	634	1651	864	981	931	190	623	1208	817	1529	699	944	930	1004	754	1352	874	1451	935	753	485	1183	790	769	663	958	846	1091	665	1354	1225	881	646	754	897	1952	1238	864	739	1127	859	1532	848	491
ENSG00000011143	262	291	240	140	762	193	537	344	343	438	44	129	123	139	494	343	113	320	364	427	213	293	668	352	88	63	392	406	216	336	324	381	156	125	434	422	82	0	54	295	151	201	146	111	136	213	146	55	509
ENSG00000011198	2420	2914	1530	2470	1897	1006	2387	2390	2304	2541	1642	3496	1569	2452	2001	1968	1103	3040	2909	3145	1470	1431	1748	2009	1637	2060	2552	2648	2282	2292	2413	2217	3034	1699	1862	2083	2210	1642	1454	1992	1553	824	1056	1190	1665	1640	2070	1913	1673
ENSG00000011201	38	0	34	27	0	0	0	0	0	14	0	6	6	0	0	0	4	6	0	24	0	2	4	0	0	0	0	4	0	24	4	14	8	0	0	0	0	0	0	6	0	0	0	0	8	0	0	0	0
ENSG00000011243	3390	4048	2891	3256	4996	3780	5410	4892	4624	3256	661	3505	3893	4328	5076	4574	2095	4344	4447	5352	3703	4781	4657	3938	2159	2546	3516	3911	3754	4056	3251	3714	3178	3619	4360	4378	3641	1718	3554	5210	5595	3684	1957	2127	3553	3667	4409	3774	4270
ENSG00000011258	2604	3068	2124	1551	4510	2074	3366	2832	2259	3190	513	1716	2567	3650	4108	2926	2335	2439	3375	3608	4583	2098	2940	2645	1815	1905	2788	3392	2980	3279	3683	2562	3405	1987	3003	3868	3744	1866	1560	3098	4577	3266	2252	1719	3092	1785	3942	2268	1832
ENSG00000011260	3531	3587	2910	2112	3242	3062	3173	3544	3975	3079	809	2926	2481	3166	3165	2601	1835	3011	3343	3438	2378	2628	3469	3382	1676	1789	2821	3430	2732	3049	2666	2729	2918	2361	2898	3339	2160	1384	2660	2851	2629	1827	1625	1583	2651	3998	3240	2946	2827
ENSG00000011275	5481	5060	4027	2725	7443	2765	7574	5651	5680	5563	1311	2767	5998	7169	7991	4173	6233	4622	7654	5634	13815	4304	7099	5364	6272	3916	5552	5149	4996	4311	6637	3978	11710	4353	6132	6203	7101	1545	3055	5007	17078	10659	11032	4843	10633	3894	12234	5925	4302
ENSG00000011295	2533	3407	2583	1772	3832	1811	3917	4120	3354	3416	1177	1736	2010	2150	3741	3230	1955	2268	3221	3228	3588	3065	3547	3560	2007	1754	3401	3205	2038	2521	3100	2534	3120	2253	2507	3074	2637	1869	2101	2597	3577	2643	2441	1944	2394	2517	3958	2678	4248
ENSG00000011304	14473	18138	13926	11403	20033	11825	22233	21193	18604	20442	3537	13351	13526	13168	18456	18093	9579	22825	17552	20020	12058	17028	17625	17531	9559	10484	18312	19219	16749	18759	18201	17259	13627	13194	18471	20600	18612	11087	19588	20663	16741	12224	8047	9026	13132	14318	16729	16275	17120
ENSG00000011332	32	13	9	12	0	0	13	64	27	13	20	28	21	36	14	6	12	20	8	21	18	3	25	0	72	16	21	1	44	78	20	6	78	24	8	5	0	0	24	25	30	74	49	20	17	10	16	10	0
ENSG00000011347	0	0	0	0	0	0	0	0	4	3	0	0	0	0	0	0	0	0	0	0	0	0	12	4	0	0	1	0	0	0	0	0	2	0	0	4	0	0	0	8	2	8	0	0	14	0	0	0	0
ENSG00000011376	907	1269	989	505	1020	887	1342	1324	1248	1323	121	484	975	1107	1254	1159	522	1269	1006	998	1034	1181	1160	1203	518	391	1238	1292	686	836	1100	907	799	696	962	1318	800	340	978	1253	1209	864	426	559	805	1142	1251	961	1108
ENSG00000011405	2556	2663	1307	1480	3122	1092	2563	2379	1631	2501	1367	2403	2241	4353	2977	1556	3032	1905	2917	2726	5213	1563	2988	2259	3001	2376	1705	2293	2189	2050	2585	1936	6661	2364	2503	3413	3019	336	1979	2740	6093	3831	3881	2173	3958	1601	4886	2907	1174
ENSG00000011422	8957	15670	4526	25061	3339	9423	10089	7971	11332	10986	15394	63486	12240	14431	4003	6576	10273	14700	10383	9348	6958	7757	6470	6848	15717	18701	8366	6493	10497	13208	6384	6904	18338	20803	5437	4672	12071	7282	17229	11234	5944	5748	6949	7792	16523	8674	9509	18118	8161
ENSG00000011426	10	52	0	47	141	54	89	137	60	55	17	104	34	52	89	116	31	16	40	16	66	45	59	98	62	99	43	71	86	181	48	75	164	83	48	90	106	2	34	104	69	165	59	25	90	93	60	88	2
ENSG00000011451	1721	1723	1392	618	2264	979	2680	2316	1678	1875	148	768	1084	1075	2240	1806	934	2229	1955	1645	966	1774	2037	1561	982	730	2053	1763	1312	2042	1904	1774	1231	803	2247	2442	1795	684	1041	2177	2050	1192	820	604	1691	1069	1975	1174	1412
ENSG00000011454	3340	4442	2268	2583	4309	3180	3846	3396	3424	3756	762	2679	3352	4662	3763	3139	1874	3143	3653	3734	3320	2901	3878	3850	1891	2168	2863	3902	2715	2950	2909	3090	3102	2639	2723	4238	2870	1648	2558	3946	4576	2971	2230	1966	3221	2903	4507	3266	2575
ENSG00000011465	0	2	0	0	0	0	0	0	0	0	2	0	0	0	0	0	0	0	0	2	0	0	0	0	0	0	6	0	0	0	0	0	2	0	0	0	0	0	0	0	0	0	6	0	0	14	4	0	0
ENSG00000011478	590	386	321	313	444	394	590	302	368	332	137	350	384	412	719	582	364	489	467	381	394	399	467	288	233	180	457	389	659	480	536	346	768	414	574	552	422	244	300	349	503	303	401	390	464	386	633	422	380
ENSG00000011485	2318	2391	2579	1156	3550	1598	3898	2988	3503	3013	238	1072	1463	1266	2998	2238	1235	3270	2352	1999	1242	1888	4204	3165	1044	783	3084	3287	2500	2448	2910	2230	1323	1192	2702	2907	2791	1088	998	2614	2006	1342	485	509	1476	1911	1448	1143	2691
ENSG00000011523	2097	1828	1802	1084	3587	3096	2259	2633	2202	2178	417	1585	2891	3371	3016	2565	1742	1784	2281	2105	4634	3185	2697	2482	614	1268	1814	2006	1388	1958	1865	1732	2728	2440	2260	2598	2007	1077	2754	2136	5054	3570	1774	1930	1943	2490	4924	3306	2047
ENSG00000011566	814	891	366	571	1216	499	907	956	710	641	302	725	671	1022	1283	641	1084	566	975	891	1519	770	877	846	1636	832	745	844	854	542	1232	574	1844	679	881	944	1211	462	851	813	1154	722	1332	396	1195	992	1407	929	754
ENSG00000011590	291	216	87	41	392	166	147	60	168	148	23	20	86	139	164	106	30	52	88	40	192	125	121	154	532	140	232	167	102	96	136	87	257	180	232	238	368	0	244	128	317	270	283	201	180	30	520	243	138
ENSG00000011600	31470	28636	32482	30843	26246	26224	45204	29708	44623	37079	8202	33969	20439	17335	23988	32585	19767	56144	39057	34868	18118	35406	30267	27767	22701	32593	46334	30105	39644	36792	40942	33003	25990	29838	38690	29454	32283	46084	28505	26358	20525	14786	7344	13078	26169	37601	29591	38720	36698
ENSG00000011638	967	1258	840	765	1190	1158	1116	920	1587	1363	174	720	917	1064	808	1093	589	1396	721	1018	884	1046	976	1001	396	660	1238	1276	1133	1439	1169	1005	827	971	983	1061	983	894	1095	974	683	721	479	728	775	1128	1326	938	1137
ENSG00000011677	0	0	0	0	0	0	0	0	0	0	0	0	0	4	0	0	0	0	0	0	0	0	0	1	6	0	0	0	0	0	0	0	0	0	0	0	0	0	0	0	0	0	0	0	0	0	0	0	0
ENSG00000012048	312	273	236	141	635	223	358	352	321	433	11	73	120	158	379	283	125	216	379	406	96	271	447	314	110	42	279	388	223	140	256	317	149	117	395	574	228	0	103	387	106	68	142	67	120	277	81	71	242
ENSG00000012061	2836	3272	2968	2445	3607	3309	4684	3350	3537	3387	597	2712	2600	2472	3286	3490	1793	4363	3227	3354	2113	3446	3583	3148	1309	2065	3594	3259	3759	3372	3510	3115	2319	2464	4094	3468	2329	2762	3425	3375	1920	1276	970	1755	2761	3457	2740	3087	3288
ENSG00000012124	6035	6706	7331	3042	8022	7411	2474	1831	3589	3622	2489	4816	14838	14744	6132	2671	3803	1907	7344	5086	3151	2075	6522	4382	2658	786	7962	5607	7961	3898	7707	8048	4629	2358	6024	6763	7058	3297	3985	3207	2580	988	7506	4478	5389	4603	7435	6631	2846
ENSG00000012171	3	0	0	18	8	24	18	52	18	3	32	15	10	12	20	2	26	42	22	14	34	0	34	16	81	28	38	8	20	40	12	0	76	36	76	18	102	0	18	16	90	42	72	50	39	1	50	32	0
ENSG00000012174	649	808	576	515	765	313	651	890	858	898	124	541	411	639	663	676	271	879	651	691	684	646	623	781	529	300	611	751	282	772	613	565	630	592	715	745	904	392	288	918	582	570	286	304	430	507	578	591	974
ENSG00000012211	464	478	437	379	718	569	650	544	367	375	198	593	525	449	493	306	206	561	531	407	375	210	525	444	241	409	539	346	337	504	435	451	316	296	561	526	422	96	381	338	374	240	347	221	437	344	381	530	160
ENSG00000012223	2	6	0	34	0	30	16	0	101	7	40	4	14	0	56	14	20	6	0	0	0	0	8	6	22	12	2	0	42	56	2	22	112	62	0	12	70	0	22	14	8	2	73	54	50	284	4	6	190
ENSG00000012232	2804	3058	1979	1062	3116	768	4177	2909	3995	4681	180	1504	928	1142	4181	5207	553	3689	2849	3406	1327	2778	3075	3434	972	926	3357	4110	2231	3295	1713	2560	1522	1462	3273	3783	1796	768	1442	3317	1909	1490	345	508	932	1667	1197	1104	3967
ENSG00000012504	0	0	0	0	0	0	0	0	0	0	0	0	0	0	0	0	0	0	0	0	0	0	0	0	0	0	0	0	0	0	0	0	0	0	0	0	0	0	0	0	0	0	0	0	0	0	0	0	0
ENSG00000012660	10668	15589	9094	10096	11011	9119	11488	11401	11483	13254	2743	14120	11167	19109	11695	11890	10781	15103	11278	15367	13874	10988	12392	14183	6603	6645	11574	16075	10748	10517	12006	12392	13499	11080	11858	13798	8981	3189	13964	14877	15094	9837	8049	6253	9914	12492	11417	10392	12591
ENSG00000012779	11084	10199	6861	7310	13398	3822	17530	8303	9291	11374	1819	6649	4810	7057	9077	6792	4505	15572	11753	12635	7026	10790	8973	7685	8295	4382	12942	12259	12624	11932	10632	8216	9489	2796	15187	13314	11393	5152	2384	10180	9032	3847	7349	1973	9662	5901	9057	5007	9125
ENSG00000012817	2	0	0	0	2	2	6804	2709	4	2	999	1798	0	4	7206	1573	4762	1447	5932	3407	6724	1798	10	4	0	0	3310	2954	4033	2489	2	0	7859	2129	0	4	0	10	1666	3868	6454	3330	6087	2060	8323	2017	7813	2761	1182
ENSG00000012822	6634	5929	4581	2992	12181	4503	9439	4723	6712	7127	1037	3359	3403	4133	8307	5901	2928	6539	7980	6720	4075	4890	8712	5705	3116	2799	5633	6733	6813	6360	7021	4979	4859	2595	8882	8193	6378	4296	4157	6513	6247	3857	2887	2576	4933	4154	5281	2976	5255
ENSG00000012963	2304	2516	1755	1053	2865	1201	2760	2679	2906	3244	179	1037	1925	1888	2072	2216	1079	2302	2171	2239	1636	1930	2625	2709	866	1174	2663	3068	1964	1759	2099	1918	1709	1744	2401	3048	1869	856	2166	2261	2691	2329	1067	1066	1279	1737	1938	1846	2427
ENSG00000012983	2718	2762	1950	1257	4609	1411	3761	3390	2491	2310	549	2165	2606	3480	3792	2947	2494	2152	3254	3103	4032	2350	3210	2389	1631	1831	2604	2884	2740	2271	2888	2188	4278	2350	3184	3577	3400	677	2465	3699	4773	3422	2184	1419	3734	2331	3956	2399	1513
ENSG00000013016	1901	1926	3558	1662	3272	4830	1396	1348	3042	4946	811	1249	2178	2043	3177	5499	637	1964	1270	2322	1172	1755	2038	3110	1102	1005	2344	2253	3360	4874	6694	4734	740	931	2978	4198	3396	6978	2042	3865	782	854	675	2054	1760	1262	1158	1139	922
ENSG00000013275	4415	3896	3511	2566	4905	3267	4831	3946	5068	4938	858	2483	3291	3052	3672	3521	2786	4339	3699	3732	3824	3215	4466	4065	2730	2691	4283	4399	3954	4502	4410	3184	4162	3230	4493	4332	3230	2382	4296	3766	4801	3774	2884	2146	3721	3350	4771	3912	4413
ENSG00000013288	6020	7751	5579	3197	8268	3524	10052	8193	6992	7505	658	2733	4221	4253	7440	7306	2515	7721	6260	6512	3998	8218	8973	8478	3219	3006	7904	7848	6464	6186	5762	6778	4619	3007	9100	9357	6997	2486	4053	9095	5202	3870	2496	1936	4089	4273	4887	3804	6544
ENSG00000013293	0	0	0	0	0	0	0	0	0	0	0	0	2	2	1	0	0	0	0	0	0	0	0	0	2	0	0	0	0	0	0	0	0	0	0	0	0	0	0	0	0	8	1	0	0	0	0	0	1
ENSG00000013297	0	0	4	0	0	0	10	0	0	0	4	0	4	0	0	0	0	0	6	0	0	0	0	0	0	0	2	0	0	0	7	0	0	0	0	2	0	0	0	0	0	0	2	0	0	0	2	0	0
ENSG00000013306	3244	3198	3137	1495	4383	2586	6093	3004	4570	3227	2353	2769	2465	1854	5296	4318	2475	4216	4041	3093	3130	5284	4614	3363	2544	2395	4634	3257	4572	3538	4179	2895	3706	3183	5311	4374	4990	2622	3884	3938	3438	2339	2295	1810	3261	4782	4739	3051	4076
ENSG00000013364	11348	9732	9768	5622	13736	5413	14868	9485	11976	13637	1262	5157	6828	5749	10721	9903	5182	14593	12242	12127	8100	10488	13298	10856	6428	4760	14622	13427	12472	13385	11310	9917	8907	5747	15523	14282	12101	7198	6199	11110	12119	7706	4987	3866	8280	8240	10300	8832	11836
ENSG00000013374	7621	8757	5666	5070	8305	8890	10351	10583	10917	9967	1588	7185	8232	9864	7067	7292	5831	8542	6955	7878	7409	6498	8777	8888	3526	5485	7175	9263	6455	7194	6234	6242	9213	8524	6969	8866	7272	3556	12468	9748	10304	7458	3988	5476	6033	9383	8891	10658	8203
ENSG00000013375	486	445	415	248	1123	354	786	572	352	367	77	196	377	500	898	361	444	277	643	614	861	339	593	433	248	281	599	514	583	282	473	271	724	265	669	738	471	70	168	356	1022	848	530	307	609	238	911	497	436
ENSG00000013392	394	266	270	196	449	374	383	272	521	310	20	98	283	287	465	421	228	306	506	322	514	446	353	380	146	125	330	360	307	258	316	186	155	270	344	367	380	0	313	264	572	415	154	180	232	441	501	348	422
ENSG00000013441	15457	14218	6655	11131	16164	12099	17891	18497	8083	6050	20548	24220	19085	32555	17087	10877	31710	5876	20194	13533	30736	7410	20310	9273	29699	28095	13398	10077	19710	11029	19333	7888	54478	19317	14366	14034	21593	3808	22942	14764	25318	20187	38873	19887	42203	16506	30873	21415	5842
ENSG00000013503	558	528	339	249	491	190	459	456	444	523	33	147	323	358	391	323	189	328	420	400	231	384	509	530	232	150	356	430	404	385	447	307	228	157	349	555	656	0	146	374	256	184	178	158	275	382	308	211	659
ENSG00000013523	1291	1189	1048	446	1663	520	2146	916	1955	2082	229	686	630	733	1969	1191	423	1308	1418	1308	982	1468	1513	1391	510	538	1638	1839	1053	1429	1337	1001	892	724	1741	1899	943	393	667	1388	1133	782	397	445	798	844	1117	819	1303
ENSG00000013561	1386	1998	1781	830	2296	766	2022	1261	2145	2433	342	1423	981	1084	1531	1570	692	1422	1485	1727	1553	2186	1951	1908	667	938	1869	2752	1613	2375	1685	1680	1386	1717	2074	2316	1428	458	889	1514	1224	901	683	895	942	1437	1127	1265	1791
ENSG00000013563	980	968	637	537	1047	573	1493	903	861	1160	193	798	538	685	1025	1172	518	1353	1386	1128	546	990	841	770	416	364	1091	879	680	1041	954	1043	776	547	1570	1519	1091	482	542	932	964	475	399	361	585	789	979	758	831
ENSG00000013573	2140	1796	1340	639	2902	852	1825	1187	924	923	130	328	1497	1937	2096	860	849	694	1788	1054	444	173	1990	1055	862	591	352	310	1872	962	2468	1402	2355	903	1888	1741	1779	940	532	1041	1653	855	1094	464	796	172	1595	606	562
ENSG00000013583	2316	2863	2360	2836	2480	1826	2690	2461	2932	2902	461	3464	1965	2211	2128	3054	1363	3671	3034	3463	2108	3539	1968	2128	1429	2402	3492	3404	3240	3566	2713	2668	2462	2762	2686	2150	2218	2222	2270	2203	2192	1531	664	1214	2279	2952	2709	2942	3176
ENSG00000013588	0	6	0	11	0	0	0	0	0	0	33	163	26	74	0	0	24	4	0	1	106	18	6	0	137	171	2	0	0	0	0	0	52	50	0	0	0	0	178	0	12	11	72	102	16	0	16	62	0
ENSG00000013619	162	176	114	63	66	142	90	415	94	82	60	112	92	190	96	114	94	94	76	50	92	134	84	153	160	54	64	73	130	90	180	98	56	28	117	129	72	8	174	229	46	22	84	164	100	104	40	84	124
ENSG00000013725	9584	10830	9981	3260	14275	11532	19192	15935	13240	8226	1514	6120	18227	14580	15354	10112	12114	7912	8867	8153	26523	15928	17510	14708	10668	9311	9913	9878	5574	5884	9847	6834	13402	12650	12780	15886	10277	3316	30478	17942	33297	25437	16159	14250	13469	9592	22810	14715	17086
ENSG00000013810	5639	5415	5622	4561	8810	5359	7141	5254	5498	6385	983	4161	4664	4478	6749	4676	3165	7622	7409	6338	5302	4847	6041	4983	2637	3118	7726	7037	6066	6686	6262	5715	4602	3920	6358	6826	5455	4662	4567	4742	7121	5166	3038	3044	5702	4778	6609	5049	5661
ENSG00000014123	2171	2281	1682	1589	3384	1430	2957	2427	1906	2693	557	1805	1887	2940	3577	1655	2605	2076	3198	2435	4952	1888	3237	2019	1989	1821	2190	2906	2136	1984	2472	1639	3598	2043	2948	3588	2165	1029	2000	2406	5593	3653	2721	1498	2685	1521	5175	2648	1486
ENSG00000014138	130	167	221	43	283	30	237	134	244	147	39	38	136	96	249	179	77	101	266	155	105	135	286	112	92	43	205	124	141	318	249	168	66	108	215	171	209	0	190	143	94	76	142	52	127	135	198	32	162
ENSG00000014164	1274	1566	1002	1339	1752	995	1961	1759	1916	1790	353	1520	1387	1415	1740	1456	990	2181	1475	1388	1469	1521	1462	1421	1215	948	1802	1674	1266	1932	1855	1655	1378	1564	2270	2231	2519	378	1997	1787	1784	1277	722	779	1556	1272	1879	1856	1210
ENSG00000014216	9248	9696	10975	5063	13133	10889	15012	11735	12393	14708	1537	4621	6508	6072	12865	15062	3471	13509	10233	10963	4200	8967	10583	10172	5310	3728	13377	13308	10864	12687	16884	14595	6349	5557	12903	14174	11628	9894	5895	12661	5774	4833	3299	3853	6956	7281	5657	5117	10433
ENSG00000014257	1558	1776	818	1411	1520	730	1697	1380	1707	2232	200	1371	455	833	1196	1472	391	2520	1547	2460	570	1203	1219	1561	496	714	1439	1965	1042	1428	1342	1592	380	482	1612	1497	2279	1015	465	1618	631	292	118	283	847	1898	748	828	1898
ENSG00000014641	5367	6331	6178	4241	6079	5400	7202	5697	8254	7400	722	3858	4914	5221	5599	5813	3180	7114	6262	5997	4508	6204	7089	6839	2167	3185	6406	7545	4648	5503	5777	5170	3895	4454	5845	7148	6399	3512	3987	5863	4655	4021	2183	2890	3659	6319	6200	5503	7348
ENSG00000014824	3480	4176	2549	2498	3702	2170	4518	4176	4230	4168	374	2472	2497	3667	4282	3848	1698	4161	3857	4276	3189	4119	3508	3653	1450	1553	3818	5069	3114	3599	3169	3389	2610	2279	3538	4461	4034	1008	2097	3914	3867	3067	1443	1268	2167	3007	3523	2846	2698
ENSG00000014914	2424	2265	1314	1748	1970	732	2538	1204	1684	1984	690	2256	1010	1349	1289	1381	1166	3458	2321	2478	1150	1650	1936	1520	1356	1164	2576	2592	2725	2637	2670	1991	1884	1430	2190	1935	1438	944	1753	1833	1031	507	692	646	1709	1542	1617	2002	1256
ENSG00000014919	1964	2087	1632	1041	2558	969	2176	1500	2442	2595	176	782	1143	1162	1717	1470	561	2510	2183	2205	824	1362	2367	2245	301	501	2422	2699	1428	1755	1662	1915	841	829	1949	2116	1679	1144	711	1677	789	648	321	638	724	1540	987	992	1193
ENSG00000015133	12012	14153	8297	4378	15732	7182	22720	20677	15449	13235	2847	7291	10518	10399	18398	14945	7824	13730	15023	15117	14155	12374	17983	15544	7926	8321	11612	12944	10647	12594	11663	10090	14677	9461	15080	19509	13705	4993	12749	23109	18708	14293	10045	7900	12409	9511	14574	11295	10206
ENSG00000015153	2363	2718	2022	2682	2056	3177	2073	2416	2385	1976	1459	3863	3742	3923	2167	1659	4145	2323	2324	2064	4339	1518	2860	2733	3966	4326	2060	1995	1857	1628	2449	1879	5133	4328	1984	1732	1438	1830	5268	2950	4289	3677	4388	4360	3832	2808	4903	4355	1713
ENSG00000015171	5528	6471	4359	2010	7971	2260	7716	7456	7370	6764	453	2383	2874	3947	7971	5927	2149	5400	5470	6192	3064	5724	6941	7041	1784	1901	5566	7731	3989	3765	4688	4203	2886	2588	6114	8317	4729	1392	3060	8236	3847	3783	1596	1835	2620	4602	3235	2761	5535
ENSG00000015285	16086	16854	12734	12663	15828	10128	21588	15207	17097	19360	3287	13682	10808	11041	12944	12700	7206	21119	19148	17391	8289	12441	16299	14894	8867	10749	20538	18007	15422	17930	14840	14234	11453	11215	19149	19848	15487	11468	13397	15570	11859	8757	5131	6258	10749	12232	11129	14258	15835
ENSG00000015413	0	0	0	0	0	0	1	0	0	4	0	0	0	0	0	0	0	0	0	0	0	0	0	0	0	0	1	0	1	0	0	0	0	0	2	0	0	0	0	0	0	0	1	0	0	0	0	0	30
ENSG00000015475	5339	6772	5714	7490	5040	7436	7134	5924	8643	8680	2189	9896	4898	4917	4827	8110	4663	9458	6035	6688	9458	9318	5615	5814	3939	4708	7588	7279	6974	8676	5908	4645	7861	8627	6970	5890	5848	6839	9526	6754	8650	6535	2704	4209	6480	8069	10954	12515	7042
ENSG00000015479	482	406	135	351	510	126	434	417	39	132	430	327	417	1023	571	150	705	93	558	377	750	57	561	139	880	638	329	204	665	174	662	100	2047	294	399	333	563	36	157	402	608	469	850	376	1374	159	672	371	49
ENSG00000015520	40	2	4	0	0	0	2	52	0	2	0	0	4	0	0	0	3	0	0	0	22	8	0	0	0	0	0	0	0	0	0	0	16	0	4	0	0	0	8	0	4	2	0	0	0	0	0	2	0
ENSG00000015532	1160	1168	1316	627	2095	798	1775	1134	1318	1363	202	487	941	666	1395	1095	827	1684	1459	1039	1132	1024	1658	1252	721	579	1336	971	1007	1379	1421	1072	1098	688	1945	1767	1381	1113	672	1321	1424	1002	900	586	1045	734	1411	900	969
ENSG00000015568	3536	4127	1983	3102	5458	3800	4598	5912	2183	2618	3678	5139	7470	9974	6061	3628	7560	1972	3701	3684	19857	3831	3601	2669	4320	4526	3839	3221	3788	3251	4362	2502	20867	6434	3519	4820	5010	826	6783	3217	16476	12357	16423	8805	9815	3663	16860	8659	2719
ENSG00000015592	0	10	20	0	34	0	2	0	0	0	2	11	2	0	0	12	0	0	0	0	0	2	18	0	0	0	6	10	0	0	0	2	1	0	2	0	0	0	0	0	0	0	0	0	0	0	0	0	0
ENSG00000015676	3206	4210	3703	1477	5035	2664	5050	4501	4923	4715	371	1188	3041	2969	4507	4182	1786	3800	3887	4169	4040	4621	4563	4128	1480	1662	4666	4498	2895	3744	3814	3626	2301	2405	4216	4485	4202	1382	2151	4055	4816	3581	1976	2206	2323	2685	3776	3448	4816
ENSG00000016082	0	0	0	0	0	0	0	0	0	0	0	0	0	0	0	0	0	0	0	0	0	0	0	0	0	0	0	0	0	0	0	0	0	0	0	0	0	0	0	0	0	0	0	0	0	0	0	0	0
ENSG00000016391	18	28	16	5	24	6	95	51	78	30	9	6	29	72	20	8	30	21	30	92	9	18	30	20	2	25	24	11	14	1	44	48	21	65	6	2	0	0	4	40	54	40	14	0	32	85	0	0	322
ENSG00000016402	0	0	0	0	34	0	0	1	20	4	0	0	6	8	0	6	22	0	0	12	12	6	0	6	24	21	6	28	0	17	2	6	20	0	0	6	0	0	0	5	6	6	6	6	4	0	4	0	0
ENSG00000016490	0	0	0	0	18	0	0	0	0	0	0	0	0	0	0	0	0	0	0	0	0	0	0	0	0	0	0	0	0	0	0	0	0	0	0	0	0	0	0	0	4	0	0	0	0	0	0	0	0
ENSG00000016602	0	0	0	0	40	0	2	0	0	0	0	0	0	0	0	0	0	0	0	0	0	0	0	0	0	0	0	0	0	0	0	0	0	0	0	0	0	0	0	0	20	0	0	0	0	0	4	0	0
ENSG00000016864	1820	2670	2419	1198	4301	1679	3038	2336	3325	2954	214	923	1635	1507	2535	1853	915	2430	2456	2198	1712	2202	3135	3095	800	945	2771	3148	1735	1839	2164	2360	1227	1387	2692	3009	1789	816	1276	2282	2303	2122	715	1031	1193	1977	2064	1638	2651
ENSG00000017260	4438	4379	3217	2319	5213	2128	4957	3427	4102	4469	577	2071	2815	3825	4508	3739	2537	4203	4496	4681	3559	3164	4133	3811	2835	2147	4018	4899	3740	4164	4566	3765	3558	2223	3982	5361	4117	2115	2315	4665	3810	2406	2592	1619	3587	2955	3305	2084	2853
ENSG00000017427	0	4	2	0	0	11	0	0	0	6	0	8	0	0	6	14	4	0	0	0	18	0	4	0	0	2	15	12	0	0	0	2	0	6	0	4	0	0	0	8	3	0	0	0	0	0	4	4	0
ENSG00000017483	482	553	790	246	746	622	1068	541	865	603	120	286	410	436	787	628	359	668	602	357	291	428	1018	746	360	340	596	668	567	468	720	628	442	487	813	988	252	474	638	1134	377	288	209	316	405	650	337	397	1296
ENSG00000017797	8322	9922	8224	6417	9939	6446	10323	10717	10327	11595	2261	7280	6050	6295	7759	6651	4405	11087	9346	9283	4268	5223	8967	9456	4823	6706	10814	11718	6713	8757	8199	7895	5712	6070	9129	10295	9578	5589	7087	9503	5388	4788	3441	4236	5381	5219	6049	6487	8698
ENSG00000018189	4766	4018	2091	3400	4438	2759	4906	3811	2655	3305	916	3878	2722	4347	4202	3511	2514	3524	4553	4528	3657	2569	3892	2930	2148	1945	3535	3576	4795	3506	3619	2509	5225	2872	3713	3924	4851	1130	3074	4080	4042	2677	3034	2195	4276	3832	4266	4427	2502
ENSG00000018236	0	0	0	0	0	0	0	0	0	0	0	0	0	0	0	0	0	0	0	0	0	0	0	0	0	0	0	0	0	0	0	0	0	0	0	0	0	0	0	0	0	0	0	0	0	0	0	0	0
ENSG00000018280	16287	11623	4374	13497	14424	5376	14757	8753	6546	9197	14776	18744	6029	8676	11990	6249	7845	11344	16551	12084	7013	5701	9179	5322	32232	15928	15933	8869	13383	9997	15665	8095	21837	8330	16861	11163	17540	5653	7994	7751	8955	4898	17107	4953	16189	4894	7661	8502	6000
ENSG00000018408	86	88	120	74	222	236	86	166	74	86	48	77	131	84	122	79	148	108	86	56	112	56	180	118	114	200	122	85	163	28	128	63	131	156	88	194	0	0	118	76	128	113	118	164	178	52	157	88	46
ENSG00000018510	4483	5249	3104	3207	4939	2662	5499	4521	4766	5867	661	3103	2640	3645	4647	4559	1785	4918	4275	6324	3128	3495	4469	5128	1900	2202	3898	5612	3502	3562	3738	4058	2598	2418	4632	5446	3073	1131	2489	5504	3557	2698	1260	1624	2406	3843	3263	2576	3834
ENSG00000018607	0	0	0	0	0	0	0	0	0	0	0	0	0	0	6	0	0	0	0	0	0	0	0	0	0	0	0	0	0	0	0	0	0	0	0	0	0	0	0	0	0	0	0	0	0	0	0	0	0
ENSG00000018610	1594	1951	1500	1298	1840	1534	2311	2114	2007	1998	345	1539	1591	2088	1812	1836	1097	1995	2221	1991	1866	2109	2193	1883	756	1081	1986	2097	1956	1792	1722	1554	1793	1449	1291	1353	1821	1102	1734	2109	2496	1805	953	1200	1586	2408	2552	2088	1938
ENSG00000018625	0	8	2	0	0	0	4	0	16	9	0	21	2	0	54	74	18	16	0	0	0	6	4	0	0	0	0	2	0	0	30	8	0	0	0	2	0	0	8	6	20	4	0	0	0	28	14	0	0
ENSG00000018699	855	1192	1116	546	1755	990	1212	1004	1682	1393	68	323	929	1194	1386	1108	544	877	1010	1061	636	956	1377	1480	314	377	1174	1365	884	840	832	912	366	455	1265	1472	540	436	519	1485	592	320	363	407	536	1206	774	714	1592
ENSG00000018869	109	209	148	71	370	102	216	84	149	186	2	64	160	221	215	209	36	126	179	161	79	137	137	183	8	93	137	154	120	120	126	145	92	101	161	149	112	0	38	171	80	56	66	86	50	109	95	132	52
ENSG00000019102	580	606	2310	1398	2230	5245	601	356	1240	2065	823	1246	1993	1989	1947	4364	743	1292	622	1142	837	745	825	1082	945	1000	1113	1160	1619	1904	4302	3233	680	1075	1703	2555	1515	3584	1226	1513	542	725	606	1515	1605	1049	663	891	118
ENSG00000019144	32	8	21	17	51	0	27	12	34	13	16	38	48	56	22	1	24	34	36	20	72	56	50	16	127	56	16	18	62	61	57	17	26	14	31	88	0	0	64	20	128	63	53	1	59	11	106	19	2
ENSG00000019169	3236	2778	3296	3940	1158	760	2033	1486	3827	4176	457	2213	1736	1697	329	372	1213	5121	1986	2232	907	1709	3131	2801	2201	2020	854	744	2264	2904	3007	2774	1372	1569	2539	1886	2243	3042	1629	2205	634	306	470	592	701	1213	1067	1832	524
ENSG00000019186	0	17	4	6	106	0	0	0	26	12	0	6	22	28	22	0	8	0	0	0	6	14	14	0	0	6	4	4	50	0	16	6	4	24	14	0	0	0	0	12	82	36	10	14	2	0	4	2	0
ENSG00000019485	440	595	416	108	890	346	884	576	814	615	34	206	214	324	724	371	216	402	541	547	212	412	688	626	148	98	490	778	460	364	524	428	220	232	728	925	276	0	180	674	470	430	89	158	277	300	330	148	588
ENSG00000019505	0	0	0	0	0	0	2	0	0	0	0	0	0	0	0	0	0	8	6	0	0	0	0	0	0	0	0	0	0	0	0	0	0	0	0	6	0	0	0	0	0	4	0	0	0	0	0	0	0
ENSG00000019549	0	0	0	0	0	0	0	0	0	0	0	0	0	0	0	0	0	0	0	0	0	0	0	0	0	0	0	0	0	0	0	0	0	2	0	0	0	0	0	0	0	0	0	0	0	0	0	0	0
ENSG00000019582	338263	381760	322571	275026	308407	458205	465683	346569	359004	358108	91562	280366	450429	386623	293157	423055	184307	491597	363250	357781	228161	377404	331282	323830	212760	258971	462084	346668	488172	455749	433058	436257	257743	347254	343145	300790	406863	395099	428747	326726	297605	233810	206117	313213	320747	450228	409502	659601	344781
ENSG00000019991	1030	1134	492	764	897	172	738	601	712	1093	92	488	254	397	487	417	218	822	856	1176	204	360	688	598	240	248	469	901	440	634	862	787	229	153	1046	922	480	40	242	565	362	107	108	94	361	410	262	141	372
ENSG00000019995	1509	2014	1171	1113	1513	1612	1766	2008	1890	1830	427	1789	1596	2017	1813	2185	1223	1768	1495	1927	2065	2291	1591	1843	745	905	1413	1983	1492	1260	1149	1629	2230	1644	1199	1756	1306	764	2311	2407	2277	1638	775	764	1339	2049	1991	1720	2658
ENSG00000020129	914	1021	1007	342	914	236	1660	1274	965	1156	38	273	493	307	968	682	515	1611	945	863	228	706	1003	862	158	290	1233	1091	682	980	907	1044	250	320	1340	1495	852	242	182	1070	495	418	127	191	457	445	296	275	956
ENSG00000020181	280	222	201	245	301	116	471	171	304	351	25	162	118	137	166	207	34	427	172	527	114	169	181	268	26	40	295	347	195	487	200	371	74	92	550	332	250	0	58	314	127	36	51	62	84	216	48	29	292
ENSG00000020219	38	0	0	0	0	0	0	0	0	0	0	0	0	0	0	0	4	1	0	4	10	0	0	0	0	0	0	0	0	0	0	0	0	0	6	8	0	0	0	2	2	0	0	0	0	0	0	0	0
ENSG00000020256	372	722	551	209	595	276	610	562	725	834	57	159	345	345	508	552	193	699	608	536	175	413	670	706	66	110	648	705	400	700	414	551	208	244	614	937	210	176	210	584	479	192	114	154	279	440	323	124	543
ENSG00000020426	528	674	592	467	706	583	910	874	861	607	73	498	712	778	830	559	553	528	594	735	622	691	905	864	606	786	623	671	495	329	520	503	654	610	582	675	562	80	770	884	690	693	275	507	491	825	737	594	536
ENSG00000020577	722	636	342	264	495	388	761	458	264	388	103	242	329	476	544	353	349	357	574	488	267	270	443	365	399	453	411	372	589	512	644	325	346	220	771	600	676	336	287	389	363	193	284	162	369	184	294	722	257
ENSG00000020633	36634	51322	28812	20039	35638	41591	76853	93714	43399	39373	11848	50427	45105	39829	49059	67149	62872	58266	37549	38903	57623	58106	57017	57158	32925	54220	40836	37263	33039	27648	30063	31436	77579	94546	44056	46551	31584	25169	211624	97427	98838	90552	27140	56773	44883	51460	63858	59624	54365
ENSG00000020922	3074	2332	1431	1438	3789	1156	3544	2475	1979	2479	461	1462	1431	2625	2315	999	1287	1352	3157	3318	2839	1469	3072	2184	1401	1379	1688	2322	2259	1618	2450	1517	2748	1050	2948	3106	2502	306	1379	2851	3012	1671	1521	854	2202	1180	2648	1330	1603
ENSG00000021300	964	1234	1743	398	3071	1338	1637	1228	2176	1378	132	276	872	862	2024	1692	481	1016	1666	1094	964	2574	2123	1774	222	601	1654	1736	920	1076	1383	1264	602	920	1572	1716	1388	542	707	1082	542	676	408	562	820	1202	1003	826	2058
ENSG00000021355	22696	29099	20218	29763	19567	17915	26901	22735	30616	28305	5509	34589	19012	24212	18670	27454	11460	37376	25115	29973	16381	27593	21155	21777	11515	14421	30013	34150	23084	26175	21509	22305	18843	21093	20225	21734	23070	18606	19582	24932	18894	14012	6006	10044	15478	30416	20021	23355	25188
ENSG00000021461	0	4	0	0	0	0	0	1	2	2	1	0	0	0	4	1	0	4	0	1	4	2	0	0	0	0	0	0	0	0	8	5	16	4	0	0	10	1	0	4	8	3	15	11	4	0	2	0	0
ENSG00000021488	39	4	2	2	24	0	18	0	0	2	0	0	4	16	11	0	2	0	28	8	0	6	3	0	0	0	6	8	8	0	6	6	0	0	8	4	0	0	4	4	6	0	21	0	0	0	8	0	3
ENSG00000021574	3349	3384	2320	2256	4251	1028	3344	3091	3826	4355	309	1612	1338	2081	2935	2800	1197	3037	3127	3533	1508	1919	3032	3376	881	1019	2961	4440	3129	2846	2659	2802	1840	1372	3105	4253	2222	616	1200	3519	2113	1267	808	538	1466	2234	1998	1596	1944
ENSG00000021645	4	1	0	0	2	0	0	0	0	4	1	0	2	11	4	0	0	1	7	5	0	2	0	0	0	0	0	1	0	0	0	0	0	0	0	7	0	0	0	1	0	0	0	0	0	0	5	0	0
ENSG00000021762	2579	1874	1605	679	4228	810	5887	4993	2339	2821	251	689	615	596	1867	1048	1472	1996	4450	2666	958	940	5427	2851	2623	1679	1620	1676	2283	2218	1855	1281	3675	1121	3931	3509	1571	700	1570	3610	2728	1135	1563	395	2111	1219	3070	1405	1564
ENSG00000021776	3934	3924	2685	2381	5698	2735	5224	4326	3613	4793	713	2348	3917	4425	5503	3411	3036	3506	4549	5024	5595	3001	4586	3909	3341	2442	3966	4257	3617	3470	4168	3326	4847	2899	4383	5873	4324	798	3214	4239	6187	4607	3485	2307	4669	3069	5682	3795	2465
ENSG00000021826	0	8	8	8	0	24	2	24	22	0	0	6	2	0	8	0	16	0	36	0	0	24	32	11	0	0	12	14	50	26	36	22	0	7	26	10	0	0	0	4	4	0	36	0	14	14	4	0	0
ENSG00000021852	0	0	0	0	0	0	8	1	0	0	0	0	0	0	0	0	0	0	0	0	0	0	0	0	0	0	0	0	0	0	0	0	0	0	0	2	0	0	0	0	0	0	0	0	6	0	0	0	60
ENSG00000022267	1489	2126	4844	2757	3340	5426	1764	1839	3184	2850	956	1957	4169	3949	2813	5660	1811	2329	1389	2072	2973	3365	2234	2784	1792	1653	2204	2621	2353	4094	7922	5891	1564	3177	2795	3990	3242	5124	3813	4049	2780	2663	1439	3273	3348	3714	2428	2056	1598
ENSG00000022277	6546	7285	6391	5969	5765	5034	7907	6172	7623	8019	1160	6146	4552	5602	5069	6141	2945	8559	6652	7393	4391	6338	6543	6963	3548	4213	7984	9374	5900	6766	6283	6521	4558	4880	6536	6764	5819	4665	6210	6792	4419	3445	1577	2549	3982	7008	5053	5735	7561
ENSG00000022355	0	0	0	0	0	0	0	0	0	0	0	0	0	0	0	0	0	0	0	0	0	0	0	0	25	0	0	0	0	16	0	0	0	0	0	0	0	0	1	0	0	0	0	0	0	0	0	0	0
ENSG00000022556	215	46	380	163	292	66	180	144	314	379	33	56	80	198	724	165	302	143	295	355	397	112	876	385	270	188	506	501	240	112	681	272	462	63	221	116	530	83	86	131	482	203	97	60	130	54	213	81	86
ENSG00000022567	703	606	590	488	1119	449	1154	714	627	779	534	671	479	496	919	556	448	618	807	510	858	544	673	471	561	454	1247	1106	653	745	546	476	1202	759	867	966	500	60	736	743	1052	829	559	290	912	431	932	570	376
ENSG00000022840	9329	12380	9629	10250	11990	14778	12903	12301	12874	13322	4716	14394	13452	15817	11912	12119	9252	12182	10913	12157	13505	11325	12606	11431	8898	9303	12746	13188	10861	10713	12265	11681	15339	13298	10553	13433	11587	7182	19616	13537	16832	11823	9425	9444	11435	12224	14888	13524	11857
ENSG00000022976	398	545	288	283	650	456	857	655	376	439	103	458	578	899	930	444	504	440	741	505	1122	635	691	425	402	373	554	349	618	403	698	363	1062	467	533	623	704	142	527	577	1114	769	688	251	547	579	1144	622	383
ENSG00000023041	3961	3839	2458	2026	4658	2565	3712	3690	3597	2933	590	2096	2954	4002	3870	2179	2630	2878	3870	2990	4095	2313	4214	3377	2018	2218	3204	3414	3428	2873	3426	2649	3514	2258	3804	3918	3800	1550	2213	3613	4433	3041	2629	2149	3596	3094	4784	3248	3726
ENSG00000023171	977	1242	506	459	1146	423	1887	1260	736	1063	92	412	502	640	1469	1031	350	630	1158	1028	772	872	985	714	951	588	1146	1086	1428	911	839	636	832	378	965	1154	1142	596	596	1104	882	372	306	326	762	647	818	643	794
ENSG00000023191	8595	7883	6651	5369	10032	5258	13157	7141	8815	9967	2545	5537	5527	5160	8224	9080	3718	13111	11193	9178	4539	9416	9938	7943	6580	6266	12069	8731	10797	9874	10898	8686	6273	6144	13357	10432	8536	7026	7157	8657	5657	4012	3096	3716	7200	7344	6498	8088	8342
ENSG00000023228	3727	4752	3328	2259	4953	2657	4823	4498	4687	5460	485	2496	3028	3390	4164	4396	1644	4634	3671	3970	3514	3992	4550	4350	1470	2004	4406	5577	3575	4522	3773	3761	3437	3151	4082	5559	3415	1420	3400	4930	4957	4036	1458	2049	2415	3038	4825	3858	3722
ENSG00000023287	4718	6235	3974	4924	6842	3249	6165	6740	5039	6000	2866	6095	6076	8327	6729	4554	8436	4469	5108	5665	14376	5120	6336	6254	8500	6005	5202	6236	4788	4434	5845	4477	13614	6733	4776	6355	4552	1280	7280	6271	14091	10147	9833	6059	7380	5454	12571	7876	3540
ENSG00000023318	9305	12154	9205	11760	10058	7552	11119	10458	12555	12227	2384	12918	9493	10883	7711	9271	6319	12492	10840	12985	7778	10254	9359	10365	5882	8840	10643	12108	10223	10725	9437	9574	9256	9972	9911	10512	10276	6369	13076	11163	9186	6735	4048	5699	7232	10974	8827	11753	9793
ENSG00000023330	1274	1750	1129	2063	1880	1797	1773	1530	1324	1567	2665	5869	2443	3359	1360	1276	2152	2463	1495	2127	1982	1034	1414	1374	2211	3814	1576	1791	1592	1810	1133	1186	3399	2803	1562	1781	1243	842	2847	1874	3078	2338	1507	2415	3389	2265	3759	5005	1260
ENSG00000023445	11603	13944	15075	11384	21685	13115	12073	10750	12013	10624	5373	16900	27514	29029	23544	13404	18066	8904	17166	18834	35452	22076	18903	17922	8948	11914	17908	17403	14164	11947	20496	17293	20447	16535	13273	14619	25843	5728	24922	11560	33019	26535	22133	19231	19277	16957	28285	22020	14568
ENSG00000023516	4893	7310	4095	2695	7784	3231	6927	6553	6016	6984	593	3544	4356	6964	7522	5338	2594	4609	5347	7332	5698	5014	5767	7045	1666	1778	4862	8374	4257	4272	4686	5274	4406	2761	5843	8431	4348	772	4112	7966	6127	4400	2157	2096	3132	3396	4699	3424	4536
ENSG00000023572	1117	1138	597	569	1504	569	1552	1241	700	963	216	518	744	827	1303	604	709	643	1369	877	874	439	1295	1066	556	723	989	1023	884	611	1321	785	1071	675	1270	1094	831	144	526	755	1216	1067	563	733	730	466	1310	1083	440
ENSG00000023608	350	379	291	1051	274	484	258	414	302	402	432	1690	432	876	251	275	329	285	419	395	1158	290	344	290	464	891	329	374	232	308	474	315	952	955	179	277	289	62	1571	225	766	765	878	678	603	310	603	1256	308
ENSG00000023697	1250	1848	1776	1139	1960	1861	2061	1632	2127	2359	278	1200	991	1414	1594	2143	587	2152	1741	2555	854	1999	1856	1810	1124	869	1948	2847	1928	2126	2331	2285	901	846	2419	2224	1990	2026	776	1883	614	468	340	552	901	1580	826	790	1844
ENSG00000023734	6301	7954	5400	5604	7516	5970	8626	8904	8286	7906	2155	7721	7434	9514	7298	8476	6632	8271	6504	7552	10479	10087	7303	7298	3722	4260	7448	8749	6701	7640	6966	6423	9400	6897	6391	7750	8316	4462	11788	9217	12215	8212	5057	4972	6649	10655	10175	8961	7320
ENSG00000023839	136	153	66	64	226	62	235	152	73	99	44	74	106	162	261	152	186	46	341	296	402	82	223	154	380	164	135	111	304	2	178	90	197	131	321	173	320	2	92	109	485	322	266	76	393	132	397	138	70
ENSG00000023892	6856	5898	5611	2966	8961	4195	9121	7716	6638	6783	1843	4175	5320	5208	8039	5387	5833	8073	8268	6944	8648	5563	8760	6472	7008	4637	6083	5630	6587	6486	7506	5625	8905	6202	8391	8205	6206	3775	6140	7149	11080	8104	8551	4474	8039	5448	7430	5635	7757
ENSG00000023902	16015	17023	18829	15552	21390	24219	23896	15778	21935	23476	6716	19194	18251	15740	16637	23188	13804	28141	18640	17453	15484	18830	16925	15508	14082	16090	24586	19980	20614	25373	25497	20498	17270	19254	20618	19697	23008	31795	24455	17030	21989	19507	10408	14877	17758	19139	21016	35269	15932
ENSG00000023909	1299	1234	1266	765	1542	926	1231	1849	998	1346	173	633	1015	1395	1208	946	769	647	1039	928	929	579	1549	1262	655	705	956	1346	783	792	1514	1132	891	950	990	1487	832	612	994	1314	1164	1212	790	746	850	806	961	785	628
ENSG00000024048	6960	6776	3908	4704	8283	3965	9701	9413	4923	5348	2274	4641	6443	9137	9864	7199	4899	5046	7839	8799	9803	5529	7831	6158	6417	6857	8199	6362	7105	6313	7303	5278	10955	4969	6263	8490	7883	2058	4358	8283	12223	10016	7422	4627	8973	5351	10530	7277	3670
ENSG00000024422	52	14	146	34	170	130	6	34	66	78	22	88	114	92	72	180	20	112	0	6	32	18	70	78	16	26	38	62	90	106	200	252	45	33	42	78	64	292	82	64	12	26	20	56	52	88	40	62	0
ENSG00000024526	12	16	22	2	42	34	28	16	18	45	0	2	10	19	36	14	6	0	2	2	0	10	48	48	48	8	22	29	0	91	36	22	0	24	4	60	0	0	26	30	2	3	8	14	18	8	0	4	0
ENSG00000024862	1611	2305	1685	2006	1732	2667	2063	2082	2146	2390	569	2267	2390	2538	1700	1733	1862	2345	2318	1589	2597	2090	2135	1803	1223	2036	2028	2101	1501	1460	1945	1776	2818	2411	1660	1934	1475	794	2955	2063	2643	1772	1748	2059	1903	2414	3645	2807	1827
ENSG00000025039	1400	1775	1187	2358	908	1438	1508	1696	1041	1335	637	4582	1687	2267	608	1072	1163	1932	1180	1806	1995	1390	1133	1207	1362	2007	1454	1682	1104	1424	1112	1306	2099	3175	1293	1527	1881	610	3153	1637	1868	1896	559	1402	1447	1610	1808	3703	2028
ENSG00000025156	1295	1121	686	1078	1886	1546	1472	1213	908	841	448	1337	1785	2452	2461	1428	2188	630	1256	1240	4565	1152	1673	972	1855	1320	742	804	1687	1037	1691	690	3110	1654	921	1026	1431	256	1781	1137	4554	2874	2611	1451	2704	1580	4652	2201	942
ENSG00000025293	7854	11013	7561	11033	8971	11167	8760	11366	9362	9537	5284	15376	13359	14871	8590	9169	9093	9711	9190	9785	14957	10768	9495	9638	7838	11103	9904	9796	7611	8015	7424	7852	18289	17406	7856	9340	8457	7936	21332	10762	17694	15066	10922	14401	10799	10296	16380	16090	9669
ENSG00000025423	0	20	20	0	12	32	54	2	16	12	0	0	2	12	6	8	6	14	10	27	0	32	34	32	0	2	16	28	0	0	0	12	18	6	34	16	0	0	12	28	0	0	0	0	0	50	8	0	52
ENSG00000025434	475	250	218	198	425	118	622	168	384	390	36	121	158	151	368	394	155	394	509	427	129	272	444	337	104	156	363	292	335	364	344	194	191	164	487	323	596	298	104	264	139	72	108	139	279	370	183	130	279
ENSG00000025708	15401	11768	10640	10627	14223	5862	28342	13612	14922	18095	4259	8496	6693	6640	11933	11361	6657	24339	20497	15466	5552	13323	11464	8618	13052	15301	19593	11435	20268	23355	18443	14887	9599	6674	19927	17023	17242	12588	4650	10659	8444	4887	6251	4387	12249	12035	9352	15657	10170
ENSG00000025770	2280	1395	1709	710	2574	1504	3097	1978	2035	1421	598	904	2057	1887	2517	1716	2319	1618	2268	1401	3132	2043	2677	1779	2255	973	1867	1627	1983	1345	2443	1458	2915	1769	3254	2838	1921	1132	1987	1971	4443	2781	2447	1529	2844	1522	4126	1887	2050
ENSG00000025772	1092	895	946	587	1172	542	985	756	984	1052	156	465	973	794	896	897	495	809	814	780	1064	877	851	716	328	320	856	739	650	1191	771	890	909	1054	840	992	746	562	1064	808	1323	963	442	641	639	771	1216	1124	588
ENSG00000025796	7799	10755	7661	8894	9866	6653	10637	11137	9955	9680	2469	11491	9756	12179	9122	9077	6519	10185	8886	10764	10021	8213	8431	9399	5551	6861	8517	10711	8547	8150	7782	8541	10375	8727	7313	8968	10474	3065	10775	10629	12348	9470	6113	5554	7470	9247	10697	10313	8794
ENSG00000025800	7297	7503	4928	4636	9349	7674	8551	8756	6576	7131	2291	5655	7199	8172	7988	6619	5692	7040	7233	7725	8724	6940	8379	7584	5550	6298	7487	6875	6601	6191	6889	5944	9134	7880	6307	7221	7834	4308	10886	8315	10247	8755	7387	8060	8132	8018	11096	8924	6188
ENSG00000026025	85366	105511	73649	113832	82797	60792	91968	88749	92426	98209	25494	122604	82149	98943	62548	84051	57920	123079	89835	96268	91468	129054	97662	94698	74517	95062	139094	134411	83373	77838	120804	128788	90174	99073	89172	80300	91357	41767	131416	79475	71201	59247	43155	59341	78708	102106	83547	90813	102853
ENSG00000026036	82	69	20	42	303	65	269	36	17	46	24	42	69	155	167	48	117	27	166	122	341	31	166	54	178	115	120	74	127	56	165	19	343	70	176	161	90	0	12	29	444	202	186	54	440	35	288	107	36
ENSG00000026103	2276	3041	1753	1508	2165	1700	3431	2505	3004	2834	854	3314	2231	3003	2577	2100	3186	2872	2047	2754	2791	2340	3702	3885	1668	2361	1451	2262	1844	2970	2976	2570	3274	2683	2564	3470	1870	434	5247	3560	3590	2702	1474	1722	2005	2360	2606	2832	1567
ENSG00000026297	8539	9311	6279	7376	9437	5393	8460	7537	7197	7543	3408	7014	8053	8394	6775	7298	5784	8821	9276	6874	7012	8230	7934	6112	7319	9544	10229	7374	9984	8692	9558	6232	12291	8111	9760	7637	9023	6612	8475	7197	13031	11346	11893	8626	12322	7842	13227	12051	7365
ENSG00000026508	76946	109697	64808	78794	74507	65077	91474	91885	93706	99718	13819	104519	76841	97652	73796	93481	45198	109773	80860	122733	81261	120639	68285	78284	34106	47493	105279	132541	64509	81404	71204	94791	61358	81359	70630	79842	87126	36117	125827	94440	80371	68952	26085	46027	47086	88190	79610	89154	103686
ENSG00000026559	68	54	204	26	131	1	28	62	105	73	26	68	98	63	94	25	24	12	167	59	0	32	92	63	0	1	126	64	8	34	131	128	14	8	32	57	98	77	24	24	24	54	47	42	22	11	28	6	46
ENSG00000026652	2118	1983	767	1014	1989	834	2753	2711	1370	1899	273	1019	852	1456	2540	1294	968	1257	2277	1743	1229	1338	2221	1462	1529	1575	3256	2168	1551	1304	2237	1358	1889	1148	2264	1994	2194	606	1454	2302	1990	1314	1285	1033	1327	797	1018	798	969
ENSG00000026751	8504	10699	6086	2353	11337	9337	10986	11830	11750	11919	1026	4543	3920	3399	5777	6205	3475	5534	7016	6075	7200	3506	14077	13292	2309	4568	5428	8288	5592	5572	6558	6299	8935	7851	10974	13878	2991	2340	10015	13506	6202	5918	2453	3884	4987	5793	6912	10523	5087
ENSG00000026950	10555	9756	5963	3028	18102	5335	17439	9771	8381	8189	869	3155	3683	8032	15831	5943	6420	5484	13547	10942	6925	5840	16133	10357	8382	5617	6612	8258	10962	6268	11186	5249	12586	3464	14966	14214	8423	2485	4680	11895	12005	5799	6652	2835	10651	4633	10576	4090	6831
ENSG00000027001	514	334	438	237	705	204	469	228	574	596	46	128	208	347	532	389	127	374	303	386	244	393	481	420	200	60	505	696	554	600	332	441	127	128	407	687	130	0	116	361	236	182	107	162	180	305	254	164	519
ENSG00000027075	13961	19722	12197	4492	18852	14110	21644	28471	25108	20115	1611	9641	12306	13060	21980	23518	10174	13918	15132	16643	15314	21060	20863	25154	6261	9829	11991	18418	9800	10475	13513	14121	13120	14002	14325	19744	11697	3593	29740	32006	18212	14424	5859	9349	8224	16100	15550	12121	21155
ENSG00000027644	0	0	10	6	18	1	24	0	0	3	0	2	10	1	28	4	14	0	0	0	18	0	0	2	42	26	4	0	0	0	1	0	49	15	1	1	1	0	16	2	26	32	2	0	2	0	15	24	0
ENSG00000027697	12612	13132	8765	17321	8826	7991	12540	11370	8721	12481	7678	26396	8709	14796	13637	11893	14915	13948	14334	15020	14914	13525	9949	9704	14210	10515	10532	11218	13331	12473	11284	8564	28957	14385	10229	11772	10473	4170	20865	11504	17351	8846	13651	5599	14479	7670	20242	15567	9342
ENSG00000027847	1046	719	674	407	1070	439	1386	664	714	849	118	442	701	528	1336	792	685	720	817	744	1008	684	913	744	724	632	994	824	902	519	1019	829	1208	716	1002	969	1091	175	775	665	1202	993	628	428	825	594	1363	1119	479
ENSG00000027869	3014	2824	2207	1576	3081	4077	5492	6695	4323	3943	721	2794	2837	2692	4818	4673	3633	3116	3879	2525	3413	3482	3652	2762	2675	4565	4297	2640	2624	1924	1940	1911	8149	7348	3008	3333	2067	1320	12001	6781	3783	4537	1782	3829	2884	2027	4497	3287	3260
ENSG00000028116	1735	2155	1317	1445	2010	1834	1836	1598	1958	1863	264	1532	1405	2075	1703	1867	682	1832	1551	2510	1196	1558	1958	1721	990	1271	1354	2176	1505	1705	1367	1569	1083	1226	1617	2164	1355	660	1627	2336	1427	835	496	993	1093	1936	1276	2108	1121
ENSG00000028137	53889	66009	34588	76541	40368	36167	82009	67515	57330	85040	16427	131754	49428	59425	48952	65370	28146	98490	60199	77206	54605	64270	47380	47933	24893	45471	77691	70288	55631	80275	39317	46862	77737	88978	64878	55386	57563	37699	147280	76245	70102	52835	15961	24631	36884	31599	66726	97552	49185
ENSG00000028203	2511	3346	2052	2377	2960	3225	2855	2800	3110	2874	562	3052	3021	4520	2742	2109	1765	2696	2835	2926	2828	2623	2801	2529	1365	2158	2748	3244	2464	1866	2347	2517	2937	2714	2170	2957	2533	936	3868	3040	3040	1901	1871	2006	2585	1966	3367	3220	2708
ENSG00000028277	21002	20580	16524	15602	28022	11745	23510	18354	15834	22300	7982	17219	17733	17605	18588	16140	12729	25108	24616	23178	13129	11002	21555	16295	12085	15285	24102	23286	25220	26410	20942	17006	20707	16070	31186	24633	22066	11674	13489	16471	23370	20038	16920	13891	20558	12515	18528	17786	18336
ENSG00000028310	3148	3034	2410	2668	5257	2726	4681	3121	3267	2858	1793	2071	3083	3835	4105	2857	4123	3362	4163	3326	6449	3157	4293	2907	5967	3414	3865	3052	3087	2489	4452	2345	5802	3187	4030	4004	3416	3167	3071	3260	8580	5803	5605	3827	5862	2938	5478	2959	3857
ENSG00000028528	7927	8306	6988	5191	13756	6071	10003	7943	8000	9957	1550	4047	4089	5382	9580	5147	3413	9473	9302	9677	5192	4484	9166	8588	3380	3557	9308	11198	7051	7597	8515	6720	6542	2950	10694	10027	6988	3288	3719	7037	6309	3389	3204	2386	5449	4485	6328	4351	7052
ENSG00000028839	1559	1978	1892	1266	1953	1909	1945	1719	2633	2084	273	1253	1681	1678	1833	2159	1383	1584	1594	1529	1552	2145	2237	2365	1035	1395	1560	1852	1218	1288	2032	1591	1633	1599	1871	2156	1746	1022	2325	2417	1974	1661	772	1243	990	2722	2145	2027	1794
ENSG00000029153	156	162	182	139	166	90	173	264	164	240	16	196	98	187	94	188	59	358	134	230	256	180	296	263	97	86	163	225	196	266	360	346	168	109	233	229	114	88	131	172	125	110	60	111	101	187	93	263	164
ENSG00000029363	23070	27191	14655	17219	24919	18507	25886	28446	22418	19749	9606	19767	23229	32725	25170	23110	20173	19846	24664	30774	28195	21774	26343	24424	20560	21118	19121	22190	22371	20395	23740	19236	29522	22633	20206	25203	25719	10840	22285	32836	28735	20663	20364	18759	23472	31925	30126	26428	19970
ENSG00000029364	3842	4331	2779	2037	3913	2232	4764	4146	4559	4692	368	1970	2730	2778	4024	3312	1651	4246	3947	4561	3901	3766	4094	4280	1368	1490	3846	4734	3065	3542	3673	3679	2747	2283	4072	4508	4449	1384	2296	3861	4297	3328	1210	1606	2247	3270	3963	3164	3134
ENSG00000029534	638	660	1991	840	1378	2201	674	666	730	1590	372	916	1353	1527	1623	2896	476	505	458	705	406	405	721	754	438	646	967	1058	1366	2634	2514	1668	526	493	859	1455	1927	3700	992	1260	1412	1668	536	1142	1235	1025	622	627	541
ENSG00000029559	0	0	0	0	0	0	0	0	0	0	0	0	0	0	0	0	0	0	0	0	0	0	0	0	0	0	1	0	0	0	0	0	0	0	0	0	0	0	0	0	0	0	0	0	0	0	0	0	0
ENSG00000029639	282	403	311	169	834	362	362	217	524	456	44	154	263	345	512	315	200	224	466	420	141	370	610	379	140	120	393	398	297	402	359	315	194	143	381	578	614	84	114	279	177	138	231	101	165	235	215	162	184
ENSG00000029725	5060	4964	3044	2901	4746	3759	4043	4260	4171	4340	879	3559	4752	5745	4959	3638	2403	3616	4192	4303	4853	3357	4827	4975	2554	2639	3773	4900	3648	3845	3553	4238	4705	3446	3764	4567	4453	1793	3825	4971	5098	3432	3049	2712	3713	3722	4711	4188	3251
ENSG00000029993	654	640	358	561	538	304	504	676	645	605	56	674	343	463	349	718	294	716	494	514	592	1137	470	562	586	479	949	792	540	662	760	775	506	501	432	483	626	564	524	521	520	462	165	283	304	700	614	555	742
ENSG00000030066	2998	2672	1930	1058	4771	1535	3018	3273	2303	2866	340	991	2332	3427	4406	2047	2317	1508	3556	3057	4473	2740	3346	2611	2232	1479	3071	2695	2617	2024	3261	2047	3979	1454	2548	4143	3788	950	1143	2293	4283	2923	3359	1559	3783	1797	4687	2255	1679
ENSG00000030110	1844	1786	1330	953	1916	1573	4198	3082	2418	2163	751	1948	1536	1538	2418	2182	1562	2808	1940	1708	1949	2252	2546	1967	1173	1073	2252	2067	2783	2298	2471	1568	2596	1875	2181	1810	2081	1011	3159	2756	3280	2171	892	790	1780	2228	3492	3285	2187
ENSG00000030304	0	3	6	13	0	0	2	0	0	2	7	4	0	6	0	10	17	2	7	0	0	2	6	1	0	0	10	0	12	0	1	1	0	0	8	4	0	40	0	2	1	8	28	32	0	2	0	0	0
ENSG00000030419	1991	2980	2188	308	4983	1296	3626	3275	3982	3723	126	992	1344	1601	4250	1995	962	1862	2214	2530	687	601	3869	4351	714	1194	923	2069	1413	1276	2830	2686	751	1020	3270	4715	882	308	896	2294	1520	1401	295	338	1129	967	1280	981	1394
ENSG00000030582	30843	26358	28629	16265	23223	7549	46152	22807	29903	40851	4129	11179	10307	9412	20222	22292	6925	62606	32228	36766	8083	35391	28102	26588	8615	8503	47384	41355	32731	44662	28532	34171	12934	12078	42436	35616	39197	24534	8740	26030	13844	7380	3954	3756	9725	17185	17745	19545	38812
ENSG00000031003	4025	5752	3287	3622	4201	4508	4213	5543	4913	5465	1079	4214	4377	6727	4565	4608	2537	4163	3830	5599	3884	3605	4875	5334	1640	2713	4068	5976	3855	4011	4027	4147	4082	3265	4369	6065	3935	1140	4601	5802	4769	2921	2154	2307	3101	4407	4167	3673	4471
ENSG00000031081	2941	3654	1957	2190	2868	2184	4222	3446	3338	4468	319	1998	1720	2174	2385	2920	816	5447	2611	3447	2038	3695	2631	3010	739	1469	2683	3727	2041	3448	2262	3337	1484	2453	2725	3291	3010	1879	2073	4225	2529	3518	809	1634	1689	2663	1198	2194	4137
ENSG00000031691	248	363	264	118	472	234	256	294	361	306	30	126	106	176	220	175	73	248	250	164	191	294	134	255	154	103	195	385	172	260	195	274	105	170	224	468	176	10	42	225	120	86	72	60	103	174	128	172	226
ENSG00000031698	5341	7420	5703	4769	8830	5668	7682	6877	8220	8363	1828	5950	6422	7422	6762	4757	5133	7125	7180	6990	10115	5207	7410	6985	5669	5942	6983	8147	5893	6526	6627	5594	9300	6223	7698	8777	6258	4391	5711	6454	13985	10275	9186	5393	8427	5268	10687	8433	6540
ENSG00000031823	2778	3372	2675	2331	4407	3084	4571	4414	3828	3908	731	2530	3656	3682	4384	3415	2753	3932	3821	3597	4811	3736	4017	3299	2834	2630	4190	3623	3575	3358	3567	3323	4564	3893	4156	4716	3461	1816	4322	3482	6405	4669	3379	2294	4074	3086	5956	4282	3105
ENSG00000032219	6081	7314	4606	8625	8731	8035	7124	9203	5819	6048	5458	10207	11388	12612	7874	5985	10380	5845	8270	7616	16016	5719	9153	6843	11172	13108	8238	6868	5896	6383	8561	5509	16493	12277	5953	7199	8461	4412	11858	7299	15696	13723	16798	15855	12424	7903	16238	14262	6621
ENSG00000032389	1967	1596	1628	818	2387	876	2312	1586	2011	1955	169	682	1066	983	1680	1520	696	1692	1530	1438	695	1876	1850	1718	530	489	1929	1887	924	1132	1635	1575	974	826	1540	1873	1644	765	688	1555	1047	781	534	613	1054	1637	1044	948	1828
ENSG00000032444	4889	3987	3387	1563	6904	1367	9689	5162	4333	6420	2556	2006	2469	2387	6046	4413	2840	5577	5730	4292	3464	4876	5464	3328	5778	2951	7357	5359	5449	4726	5708	3462	5330	2461	8951	6959	7032	2309	2521	4490	4635	3388	5131	2111	5329	1857	4121	2684	4761
ENSG00000032742	710	907	726	441	1005	538	891	784	1324	1057	224	607	584	919	775	694	458	742	1111	1058	594	516	962	926	436	348	979	1040	414	510	976	789	542	472	648	709	622	112	489	822	725	486	431	357	520	692	906	438	430
ENSG00000033011	569	432	524	85	517	298	833	655	597	782	10	108	153	176	648	555	152	682	569	545	134	389	803	630	95	123	587	671	531	487	414	350	210	140	652	771	380	272	216	430	335	177	58	62	223	218	352	247	478
ENSG00000033030	2384	2221	1453	2085	2994	2764	2381	2479	1886	2067	1063	2489	2826	3664	2399	1730	2473	1855	2543	2299	3936	1527	2832	2071	2075	2257	2139	2184	1978	1811	2499	1781	4113	2843	2288	2515	2156	456	2781	2093	4242	2833	3014	2262	3361	2854	4526	3018	1348
ENSG00000033050	609	732	657	308	1189	494	1176	762	896	896	167	409	355	440	774	383	604	801	829	611	432	463	959	853	566	347	808	673	747	790	582	543	630	439	930	876	633	868	370	547	594	651	275	256	596	412	577	405	654
ENSG00000033100	3821	3684	3365	2046	4256	2276	6756	4322	4682	4241	531	1955	2758	2356	4844	3998	2061	5442	4396	4042	3484	3769	4381	3674	1747	1463	3829	3948	3625	3967	3820	3136	3235	2720	5483	5085	5359	1431	3112	4231	6625	4402	1255	1400	2708	2678	4800	3461	4385
ENSG00000033122	251	141	19	54	285	32	97	85	157	180	24	51	77	132	296	82	72	32	215	78	464	119	251	102	167	170	131	187	138	109	85	49	273	112	74	131	100	180	20	73	292	151	95	41	238	132	331	74	82
ENSG00000033170	1103	1304	1037	693	1402	1250	1385	1515	1481	1266	259	672	1234	1777	1635	1458	1003	861	1219	1342	820	1368	1286	1235	429	636	1158	1105	1012	1423	1406	1355	1370	838	839	1044	1403	953	1059	1858	674	377	1158	748	1172	1446	1271	878	1117
ENSG00000033178	2388	3207	1862	2460	4345	1794	3182	3116	2401	3217	1134	2561	2904	4159	3233	1871	2600	2242	3209	3529	4436	1543	3599	2775	3192	2331	2942	2896	2770	2559	2892	2253	5084	1841	2899	3680	2337	609	2651	3294	4190	2803	3743	1694	3986	2476	4441	3103	1058
ENSG00000033327	6653	9717	3177	11405	4142	6089	9953	7560	6946	8257	6401	17472	8243	10927	6028	9511	4410	14090	8057	12728	8930	9841	4813	5915	7808	8287	8537	8289	6998	9861	5354	7518	13438	11934	6472	6307	10853	4954	15384	9109	10363	6138	4189	5348	7530	7679	11544	13497	4957
ENSG00000033627	2904	2135	1628	2324	2877	1313	2955	2242	1357	2031	4187	4101	1854	2748	2115	1360	2064	2502	2333	3201	1918	1158	2167	1875	3116	2501	2961	2909	2852	2402	2737	2064	6481	2352	2971	2678	2630	1566	2253	1819	2348	1299	2682	1450	3290	1162	2846	3032	1883
ENSG00000033800	5669	8226	4808	7917	5830	6904	7432	8539	6738	7360	2638	9461	6242	9165	7372	5652	5465	6957	7081	8857	7148	5796	6459	7112	4972	6205	5916	7595	5595	6107	5602	5885	9112	6668	6081	8115	5913	1251	8765	8820	8222	5369	5471	4351	7123	7965	10500	7918	4086
ENSG00000033867	2598	2550	1278	1294	3925	1264	3180	2879	1347	2140	966	1200	2153	3304	3325	1330	2744	991	2593	1792	5555	734	4244	2776	3768	2470	1518	2426	1942	1649	3330	1630	5304	1612	3169	3521	2189	616	1286	2780	5567	3481	4233	1924	3233	1397	3832	1760	1666
ENSG00000034053	2271	2268	2344	723	4336	1288	4285	3490	3475	2950	227	1065	2539	2521	4266	2232	1619	1606	3824	3254	7064	3591	5360	4042	1815	1345	1783	2073	2259	1873	2360	1965	3010	2168	2753	3791	2998	824	1783	1655	8719	4941	2218	1350	2350	2142	4756	2350	3112
ENSG00000034152	10755	11065	6962	6762	8890	7491	13660	10907	11162	12497	3041	10325	7989	7526	9934	13648	5499	15020	9442	12011	7936	12426	9715	9279	6007	6875	12952	11036	12196	14051	9848	10035	9173	8309	11273	11352	10373	10265	10145	11650	9379	7069	4527	6293	8918	8752	10618	10188	8802
ENSG00000034239	0	0	0	0	0	0	0	0	0	0	0	0	0	0	0	0	0	0	0	0	0	0	0	0	0	0	14	0	0	0	0	0	0	0	0	10	0	0	0	0	0	0	0	0	0	0	0	0	0
ENSG00000034510	131662	141097	186677	132683	163372	203109	183242	161220	249142	181250	37193	134480	147064	136550	132759	171239	119920	201562	173757	149913	108058	210415	188553	186944	113457	192779	200036	168433	174515	165645	209252	150034	126051	156187	149916	142929	136030	153073	187253	156935	111874	93499	60219	104953	142165	251644	150058	236654	204892
ENSG00000034533	404	489	417	120	706	458	616	494	696	589	18	175	481	449	986	688	250	381	522	585	635	912	662	732	212	282	570	655	335	518	469	587	354	487	555	668	681	462	398	591	619	506	194	231	330	706	713	662	736
ENSG00000034677	7217	8956	4159	6407	8109	7277	10636	11492	8474	6829	2683	10501	10154	14288	9088	6666	8234	5380	7320	7077	9826	6279	7937	7423	6942	7910	5401	6610	6366	5246	7083	6054	15490	9091	6641	8390	7301	1133	18283	12474	10677	7830	6304	5950	9271	10161	11492	8992	4378
ENSG00000034693	385	390	441	205	659	425	618	456	587	580	54	215	295	368	693	403	230	370	475	329	443	510	624	421	200	191	478	586	252	374	535	336	281	318	607	644	508	0	239	446	497	433	231	224	219	395	569	362	403
ENSG00000034713	4623	5907	7455	4891	6787	7160	5998	5597	7520	6326	1514	4051	4778	4999	5997	6693	2991	6683	5597	5895	3985	5161	6071	6115	2712	3130	5963	7259	6217	6493	7079	6249	4385	4027	5279	5824	4968	4455	4384	6298	3446	3113	2591	3193	3602	5193	4429	4125	5971
ENSG00000034971	0	0	0	0	0	0	0	0	0	0	0	0	0	0	0	0	0	0	0	0	0	0	0	0	0	0	0	0	0	0	0	0	0	0	0	0	0	0	0	0	0	0	0	0	0	0	0	0	0
ENSG00000035115	2728	3697	2729	1289	4729	3251	2824	2456	1497	1189	171	867	1456	1939	5318	4191	2025	1949	3006	3031	2001	1514	1945	1707	570	789	4229	4628	2417	2783	1448	1200	2453	3094	2038	2173	4069	1270	1400	1109	5298	4542	1386	1723	2154	3454	1814	1273	3750
ENSG00000035141	2837	2614	1921	1910	3648	1916	3494	2919	2507	2285	440	2256	1988	2078	2991	2874	1911	2388	2986	2623	2148	2471	2807	2067	1150	1696	2398	2678	2818	2222	2780	1869	2370	2023	2600	2547	1952	808	2433	2378	3411	2426	1492	1510	2227	2653	2909	2194	2654
ENSG00000035403	18961	23517	45534	27265	42156	62016	14390	14416	35053	54491	10470	22860	35033	38349	31652	62590	13547	28847	15657	28446	12185	17314	24766	34124	17525	16163	33025	40254	33141	54523	74828	60802	14291	18512	36280	58505	29661	61687	23245	42185	8518	8703	10982	26014	34381	25268	10906	14964	12249
ENSG00000035499	110	50	46	0	0	52	69	0	99	76	7	18	14	29	58	92	34	50	24	14	0	56	94	80	10	30	35	83	88	12	44	64	50	44	47	114	52	0	5	48	38	12	2	14	22	40	28	8	52
ENSG00000035664	478	343	227	226	382	185	539	539	303	214	62	118	279	359	187	287	145	126	134	140	166	159	604	425	383	290	316	295	111	99	223	133	325	212	280	449	310	112	353	413	226	177	216	232	164	188	143	131	49
ENSG00000035681	3260	4845	3258	2198	5718	2311	5551	4008	4431	4608	546	2283	2265	3484	4629	3563	1925	3345	3965	4545	2909	3833	4727	4476	2100	1720	3599	4863	3446	3141	4092	3636	3419	2113	4125	4788	3711	1244	2719	4158	4084	2954	2912	1524	2906	2676	3549	2390	4110
ENSG00000035687	5052	6287	3525	3826	4604	2730	6259	5802	4999	5823	836	4574	3504	4845	5359	4329	3104	5660	5885	6092	5186	4425	5290	5498	2689	3197	4326	6508	4329	4853	4189	4249	5087	3633	4910	6246	3882	1383	4340	6270	6285	4458	2777	2310	3259	3396	5279	4703	5024
ENSG00000035720	1159	1375	1618	688	2254	1548	460	338	1011	872	486	988	2733	3174	1257	702	748	472	1531	1190	1429	910	1816	1281	386	306	1358	1218	1401	735	1401	1481	1032	646	887	979	2004	309	975	664	1030	718	1620	1105	1446	1602	1618	1364	490
ENSG00000035862	7158	8502	6149	10298	6170	3696	9610	7346	5703	9902	2272	9003	4992	6265	4841	5979	2900	14109	8439	10699	4203	6770	5910	6574	4201	5660	10463	10827	8732	10567	6400	7722	7190	7137	7748	8212	9080	4157	6484	7368	6607	4294	1892	2116	5032	4571	7307	9214	8175
ENSG00000035928	3447	5312	3410	3653	5189	4354	4856	5317	4354	4637	1492	4588	4440	6239	4741	4366	3946	4778	4579	5031	5550	4713	5080	4977	3187	4164	4706	4846	3150	4339	4017	3755	6613	4673	3821	5206	3982	1356	5609	5352	7021	4663	4294	4484	4387	5237	6493	5619	3888
ENSG00000036054	1463	1949	1384	1775	2900	1092	2149	1667	1732	2108	592	1717	1895	2235	2199	1641	1700	1576	2246	2020	3391	1645	2385	1893	1754	1835	1900	1999	1931	1800	2170	1575	3636	1521	2139	2687	1989	594	1472	1716	3688	2067	2289	1330	2445	1532	3530	2117	1140
ENSG00000036257	3852	4639	2859	3095	5094	3137	4017	5275	3234	4704	1556	4536	4542	5828	4415	3453	4182	3932	4344	4971	7127	3970	4333	3666	3710	2995	3857	4657	3738	3072	3606	3597	7466	4168	3249	4659	3516	1646	5971	4441	7834	4437	5252	2900	5008	5714	7044	4404	2958
ENSG00000036448	62	104	413	68	263	58	132	102	3691	2329	176	893	1114	821	1745	1955	84	228	4514	3205	1209	3323	262	284	136	152	4354	7604	2685	2006	2285	2919	219	117	4822	4270	2724	3128	122	222	100	92	95	125	1194	2061	117	162	230
ENSG00000036473	0	0	0	0	0	0	0	0	0	0	0	0	0	0	0	0	0	0	0	0	0	0	0	0	0	0	0	0	0	0	0	0	0	0	0	0	0	0	0	0	0	0	0	0	0	0	0	0	0
ENSG00000036530	0	49	42	4	66	0	143	38	10	42	18	10	20	40	44	67	18	37	30	13	32	21	33	18	76	33	85	32	104	50	51	50	154	82	29	29	64	0	30	32	121	41	42	79	60	22	129	176	0
ENSG00000036549	3234	3717	2648	1793	4570	2351	3817	3486	4732	3445	302	1676	2845	3211	3962	3466	1617	2850	3519	3734	2798	3290	3621	3457	1174	1297	2944	4169	2756	2519	3035	2784	2030	1867	2925	4177	2374	634	2063	3785	3515	2951	1188	1479	2073	3436	3217	2724	3456
ENSG00000036565	46	149	72	2	2	0	90	36	42	20	0	2	8	0	24	10	6	6	67	28	0	10	70	81	0	0	4	11	46	219	32	3	0	6	80	30	242	0	0	51	0	4	0	0	34	20	4	4	0
ENSG00000036672	14	25	4	8	0	0	40	2	9	18	14	36	22	32	44	61	101	111	0	8	21	23	4	14	28	34	10	4	48	0	0	7	69	44	0	16	1	0	12	51	30	10	8	8	86	106	23	7	58
ENSG00000036828	0	4	0	4	0	0	15	0	6	0	0	0	10	8	0	0	12	0	0	14	10	8	2	0	2	8	14	0	16	0	11	14	2	2	0	2	3	180	1	2	3	4	0	6	0	0	0	0	36
ENSG00000037042	333	285	217	171	658	292	522	212	248	266	52	137	269	267	446	154	255	219	541	172	388	276	531	260	202	227	424	220	569	240	371	200	415	183	332	350	212	90	154	329	323	263	368	80	513	202	374	234	245
ENSG00000037241	925	1083	973	863	1363	788	1118	788	1464	1132	196	971	869	809	828	865	693	1136	1110	1057	669	864	1087	1000	701	802	1423	1201	928	1124	1240	962	694	944	914	1074	1156	559	993	935	824	778	368	640	736	1222	864	1173	1388
ENSG00000037280	248	238	281	90	294	38	672	298	322	237	12	184	140	140	1175	482	797	792	334	234	320	235	113	94	24	50	310	331	124	103	226	174	136	77	924	1069	363	34	152	314	578	318	234	95	405	266	314	135	388
ENSG00000037474	4933	4059	3062	1944	6742	1898	4638	4113	3141	4319	729	1993	2328	3356	4687	2959	2603	3673	4460	3875	3733	1830	4812	4042	2700	2318	3805	4388	4102	4165	3868	3061	4266	1780	4615	5258	3552	857	2728	3563	4608	3134	3414	1755	4033	2778	5132	2967	3103
ENSG00000037637	2713	3607	2679	2459	3217	2726	3102	3850	3434	3586	1223	3718	2926	3170	3505	3302	1854	3614	3010	3393	2914	2460	3874	3143	1560	2083	2744	3398	2365	3045	2544	2915	3900	2968	3143	3923	3041	1253	4151	3105	3552	2739	1937	2259	3297	2525	3701	3540	2892
ENSG00000037749	499	755	496	351	1124	250	1073	1010	766	645	34	341	454	678	1290	1012	333	700	658	1362	996	855	809	858	354	307	540	819	715	428	617	632	568	419	1015	907	481	94	497	862	1187	810	262	313	611	570	824	522	717
ENSG00000037757	1259	515	525	362	1624	386	1649	697	701	531	91	449	554	490	1413	638	423	494	1085	631	693	533	1269	685	344	233	758	484	985	692	990	533	526	322	1257	845	1028	55	351	650	607	314	152	142	654	742	775	234	404
ENSG00000037897	79	122	132	44	214	134	212	150	179	121	22	79	92	94	213	244	94	135	157	157	152	175	163	133	182	66	207	149	286	154	206	135	144	58	226	137	335	2	106	125	100	77	62	34	171	159	174	216	194
ENSG00000037965	1	0	0	0	0	0	0	0	0	0	0	0	0	0	0	2	0	0	0	1	1	0	1	0	0	0	0	0	0	1	0	0	0	0	0	0	0	0	1	1	0	0	0	3	0	0	0	0	0
ENSG00000038002	1623	2101	1976	1453	1541	1314	2366	2379	2503	2227	296	1326	1431	1947	2422	2473	1003	2833	1421	1207	1191	2727	2490	2677	723	943	1774	2284	1554	2029	1988	1572	1169	1042	2416	2589	1795	736	1625	2563	1273	891	703	884	1094	2356	1540	1376	2104
ENSG00000038210	1917	2259	1244	1608	2412	1203	1704	2118	1743	2335	372	1783	1030	1666	1636	1262	1310	1597	1884	1796	1877	1207	2300	2170	1147	1213	1931	2415	1431	1750	1916	1581	2292	1744	1742	2352	1764	342	1682	2317	2171	1596	1062	818	1505	1153	1997	1994	920
ENSG00000038219	10954	11835	9868	10091	12867	6984	11774	11901	7860	11079	5827	10768	10231	15892	12799	8475	11705	9710	14306	13769	18266	7602	12875	10789	15936	13590	11314	10606	9133	10643	12279	9446	18875	12013	9534	12532	11599	5143	11407	13546	18952	14863	20063	15226	14422	8183	15994	13411	8863
ENSG00000038274	9026	10776	10140	5558	15206	5520	11544	12214	13039	15386	1102	5161	7641	7937	10124	8849	4001	10267	10824	10134	5582	8539	14253	13872	3200	4777	11446	13845	8504	9358	9515	9183	5393	6291	11191	14345	8084	3142	6181	10579	9541	7758	2663	3245	5491	7136	8962	10397	8599
ENSG00000038295	0	0	0	0	0	0	0	0	0	0	0	0	0	0	0	0	0	0	0	0	0	0	0	0	0	0	0	0	0	0	0	0	0	0	0	0	0	0	0	0	0	0	0	0	0	0	0	0	0
ENSG00000038358	1825	1476	1005	680	3101	750	3132	1913	1180	1634	287	704	1466	1702	2741	1040	2071	1215	2483	1842	4136	1182	2290	1251	2218	1440	1721	1361	2112	1658	2169	1143	3944	1163	2579	3100	3119	363	926	1622	7481	3767	3197	1050	4765	792	5049	1514	943
ENSG00000038382	4093	4253	2237	2400	4445	2110	3474	3493	2951	4441	1302	2636	2581	4431	3481	2703	1708	3711	3745	4393	3196	2132	3399	2732	2177	1905	4888	5107	4244	3642	4055	4267	4683	2277	3700	5036	3623	1512	2065	3518	4064	2751	3531	2047	4365	1966	4029	2668	2249
ENSG00000038427	79087	124144	71065	165213	65952	30508	100919	83289	73473	114277	28049	130036	39405	76742	50074	55104	31052	202537	106427	221416	19472	69723	57089	75025	68163	65557	123961	184965	67529	100196	80662	127657	64694	49003	84160	129656	122040	32285	30716	102163	26887	12617	27425	15458	44578	61802	34173	38894	85275
ENSG00000038532	2451	3027	2355	1101	2768	1475	3057	2573	2945	3532	561	1453	1763	2258	2890	2330	913	2912	2464	2924	1499	2210	2642	3080	1169	1076	2760	3377	2232	2741	2331	2671	2635	1307	2712	3525	3122	997	1518	3369	1845	1616	1358	1075	1818	1921	1674	1279	2652
ENSG00000038945	2782	2809	884	1628	298	66	1007	1045	3689	4080	140	768	422	767	335	833	264	1614	1617	2186	506	1094	1138	1267	1612	2332	1303	1440	643	1162	1610	2037	349	738	893	1171	1697	862	719	597	645	702	335	313	325	770	708	3209	621
ENSG00000039068	78	22	28	2	134	74	205	146	43	49	1	0	46	28	97	117	24	22	201	100	26	76	49	56	28	37	196	198	94	56	56	97	30	89	119	120	44	0	129	136	34	21	26	39	26	38	39	20	94
ENSG00000039123	4096	5389	3280	2826	6179	3053	4745	5003	4474	5706	788	3191	3224	4250	4671	3961	2611	3915	4293	4935	2952	3421	5219	5205	1702	2014	3897	5406	3361	4011	3671	3570	3860	2728	3750	5062	3124	1659	4125	5421	3891	2422	2192	2186	2842	4107	3903	2778	3892
ENSG00000039139	0	0	0	0	0	0	0	0	2	1	0	0	0	0	0	0	0	0	0	0	0	0	0	0	0	0	0	0	0	0	0	0	12	2	0	0	0	0	0	0	0	0	0	0	0	0	0	0	0
ENSG00000039319	1587	1967	1048	1977	2185	813	1804	1344	1049	1598	1036	1790	862	2085	1857	1043	1052	1656	1878	2431	1266	885	1521	1256	1337	1207	1269	1980	1505	1785	1361	1132	2676	1106	1714	2540	1527	11	654	1824	1434	862	1131	574	1362	928	1463	1189	729
ENSG00000039523	3046	2478	2362	2525	4889	2899	4101	3259	2500	2834	3091	3412	4648	4626	3003	2773	3099	3442	3707	3361	5239	2768	3199	2166	5340	3143	4217	3102	4475	3896	4104	3101	7326	3670	4190	3773	4409	1985	3611	2844	6191	4078	5927	2629	6199	2441	7272	5678	2036
ENSG00000039537	0	0	0	0	0	0	0	0	0	0	0	0	0	0	1	0	0	0	0	0	0	0	0	0	0	0	0	0	0	0	0	0	0	0	0	0	0	0	0	0	0	0	0	0	0	0	0	0	0
ENSG00000039560	34	48	72	36	144	0	89	142	46	40	21	74	38	68	150	96	36	80	50	30	4	30	22	40	10	20	56	106	0	0	24	10	32	16	48	66	64	0	4	45	4	30	44	38	54	23	20	18	34
ENSG00000039600	0	34	38	6	102	16	15	46	24	18	2	19	18	16	31	8	0	22	20	0	0	8	36	29	0	0	47	28	0	34	12	56	18	16	12	34	0	82	3	18	5	6	4	8	0	45	0	7	0
ENSG00000039650	3226	2261	1705	1442	2877	1151	4162	2242	2544	2078	635	1102	2205	2165	3375	1766	1824	2545	3535	2100	1721	1955	3471	2367	2437	1836	3105	1955	2354	2494	3400	1981	3395	1487	3896	2820	3377	1230	1824	2560	2482	1203	1874	1373	3440	2122	3057	1979	2160
ENSG00000039987	0	3	34	4	38	0	16	0	0	16	2	24	7	14	10	56	28	22	0	4	56	4	30	24	0	5	8	4	24	44	16	28	0	12	10	24	142	0	16	21	10	16	17	30	6	6	0	9	0
ENSG00000040199	1139	1707	918	502	1919	599	1286	1474	1309	1583	146	470	958	1205	1903	1397	595	1145	1235	1324	1365	1389	1120	1394	390	391	1232	1756	846	1095	946	1085	1028	619	1426	2015	1135	144	1156	1634	1420	1165	577	505	984	1114	1300	920	1360
ENSG00000040275	335	307	325	156	1116	268	533	264	349	363	64	158	236	417	816	243	423	230	749	597	675	244	687	426	172	166	320	384	437	191	512	347	548	192	433	538	483	66	227	444	523	324	302	56	394	221	472	292	354
ENSG00000040341	2276	3136	1960	1430	2277	2081	2393	2995	2702	2626	487	1945	1560	2115	2011	1917	1423	2349	2309	2712	909	1599	2575	2927	1364	1616	1795	2651	1699	2458	2472	2148	1336	1174	1977	2414	2219	1174	1310	3176	924	846	848	892	1540	1820	951	1098	2274
ENSG00000040487	511	537	407	382	704	306	986	519	552	521	213	411	497	457	709	401	532	741	755	509	752	347	656	475	784	412	650	528	578	560	954	620	992	448	656	441	908	198	352	415	1016	747	673	371	1054	404	909	617	468
ENSG00000040531	985	817	653	682	1131	615	1046	446	916	1181	127	470	509	495	889	768	376	790	952	766	309	530	810	790	594	431	901	862	441	401	920	835	383	346	834	1029	1013	1294	417	790	419	332	343	356	559	620	445	463	664
ENSG00000040608	18	12	2	0	40	0	84	38	62	22	0	0	4	20	20	8	8	0	0	18	0	34	24	36	0	0	30	24	24	0	37	12	0	14	12	34	0	72	0	18	26	33	3	0	12	38	6	12	0
ENSG00000040633	1642	1588	1333	1215	1991	1694	1587	1295	1483	1669	673	2097	1351	1088	1570	1068	853	1416	1566	1369	1493	1286	1760	1239	1133	1034	2143	1740	1350	1329	1279	1292	1258	1429	1465	1702	1480	838	1923	1250	1848	1604	819	858	1334	866	1514	1803	1204
ENSG00000040731	0	0	0	0	0	0	0	0	0	0	0	0	0	0	0	4	0	0	0	0	0	0	0	0	0	0	0	0	0	0	0	2	0	0	0	0	0	0	0	0	2	0	0	0	0	0	3	0	0
ENSG00000040933	8900	10886	5700	2976	11686	4002	12460	11675	9489	11024	1040	3218	3786	5626	11747	8201	3348	8739	10065	10690	6293	7165	12167	11141	2752	3558	8764	11707	6782	7394	7549	6643	5558	4194	9771	12823	7051	2130	4109	13034	6696	5362	3127	2806	5057	4477	5495	4729	8940
ENSG00000041353	1199	1710	2971	1048	4559	1827	1417	1545	1608	2913	300	646	1274	1261	2727	2939	856	2062	1140	2043	815	912	1751	2120	533	599	1275	2094	1333	1892	4131	2636	543	575	2141	3503	2371	1377	748	2183	668	605	425	704	1039	1041	371	433	240
ENSG00000041357	8191	9721	8255	6628	9967	7051	10044	8800	10487	10510	2831	7275	5385	5743	7276	8076	6873	10222	9844	9533	7386	8975	9719	8989	7973	8796	9392	9750	9747	11104	8944	6524	8008	7208	8909	9333	8073	8042	6856	9132	8507	6643	5836	5837	7838	9881	8970	13075	9698
ENSG00000041515	36	30	32	12	0	0	110	56	2	8	0	14	38	66	10	0	18	34	0	12	38	8	2	22	46	22	12	26	184	78	40	12	38	20	12	22	4	0	16	12	50	84	189	126	57	112	42	4	106
ENSG00000041802	2466	2597	1702	1381	2982	1729	4032	3153	3128	3042	380	1791	2074	2878	3177	1921	1731	2705	2671	2502	2150	1959	2815	2775	1803	1365	2552	2361	3230	2789	2607	2004	2371	1379	2486	3530	2649	1052	2035	2761	3295	1821	1620	984	2986	2706	3367	1973	1826
ENSG00000041880	630	822	476	372	1046	686	1439	1364	964	826	107	567	657	676	1142	1012	503	880	1001	787	429	1016	1297	1041	366	420	795	844	1148	870	789	866	629	575	1073	962	1078	604	847	917	687	508	468	530	757	1049	883	968	916
ENSG00000041982	0	4	4	1	58	0	7	22	1	2	2	0	0	10	40	2	2	0	2	31	0	0	12	4	12	14	0	14	2	2	40	0	4	0	8	8	0	0	0	12	5	0	2	0	6	0	0	0	0
ENSG00000041988	577	614	414	470	776	614	844	504	680	640	103	359	560	539	848	682	451	580	671	501	879	878	831	686	330	413	742	667	606	444	701	514	400	632	846	656	396	302	814	582	1022	737	432	538	494	674	1106	791	378
ENSG00000042062	134	102	161	53	342	99	179	224	52	150	189	108	166	197	380	340	122	68	189	107	489	65	170	89	259	240	281	131	136	214	385	135	405	202	310	265	242	178	138	150	424	367	503	391	257	134	366	194	64
ENSG00000042088	1724	2139	1723	1054	3024	2271	2162	2155	2622	2396	352	1914	1985	2327	2077	2379	1299	1796	1901	1789	2454	2434	2355	2176	929	1310	2033	2379	1439	1803	1796	1839	2221	1908	1775	2417	1410	1004	3120	1840	2812	1968	1237	1539	1594	2067	2822	2465	2031
ENSG00000042286	306	282	79	52	363	68	374	276	182	230	16	46	192	154	320	172	126	188	163	174	197	110	376	293	100	97	180	219	294	174	321	172	130	107	340	294	226	0	172	205	218	106	142	112	192	156	213	78	470
ENSG00000042304	0	0	0	0	0	0	0	0	0	0	2	0	0	0	0	0	0	0	0	0	0	0	0	0	0	0	0	0	0	0	0	0	0	0	0	0	0	0	0	0	0	1	0	0	0	0	0	0	0
ENSG00000042317	176	382	310	210	396	124	240	272	322	284	36	233	190	231	380	340	177	208	350	195	161	275	293	254	134	92	353	465	266	236	312	303	310	166	253	362	158	58	212	253	202	242	87	76	240	256	186	119	122
ENSG00000042429	521	486	236	141	632	263	551	518	190	332	258	217	390	484	806	347	374	188	593	492	836	236	640	316	571	661	610	465	653	505	692	232	871	484	585	694	884	272	274	443	744	768	883	774	642	206	808	557	181
ENSG00000042445	1633	1428	1415	447	1922	518	2382	2251	1662	2112	140	477	527	910	2200	1516	583	1520	1794	1889	583	935	1494	1363	521	398	1538	1745	1161	1270	1416	1375	817	545	1943	1759	1288	626	446	836	1234	846	496	256	981	975	672	341	1159
ENSG00000042493	8750	8506	12128	12208	9582	8626	10202	6508	12606	11331	2352	12201	7537	8115	8935	9674	4747	17312	11794	11597	5686	14879	9111	9108	5016	4323	17269	14591	13260	15650	10332	9679	8948	9878	11254	9854	12461	10015	8253	11003	4081	2064	1478	2235	6262	12253	5765	6834	13225
ENSG00000042753	6051	5813	6617	6413	6086	6115	8554	6496	7979	7183	1888	5672	5072	4696	5719	7825	4171	10000	6714	6531	3851	7177	6945	6474	4125	5768	8937	7493	6857	8036	8496	6614	4877	6179	7051	6098	6930	6329	6230	5994	4187	3984	1543	4032	5361	8357	4589	5823	7372
ENSG00000042781	0	2	0	8	0	0	0	0	0	4	0	0	0	0	0	4	0	0	0	0	0	0	6	0	0	0	0	4	0	0	0	0	0	0	0	0	0	0	0	4	0	2	0	0	0	0	0	0	0
ENSG00000042813	0	0	0	0	0	0	0	0	0	0	6	0	0	0	20	6	2	8	16	0	0	0	0	0	0	0	0	0	4	0	6	0	8	0	0	0	0	0	0	2	0	6	0	0	0	4	0	0	0
ENSG00000042832	136	58	38	26	50	0	166	107	49	92	23	119	125	92	138	70	97	68	73	112	232	125	67	58	117	128	78	71	110	15	133	52	307	81	89	105	388	0	74	82	259	179	92	57	139	62	197	81	0
ENSG00000042980	2598	2240	1859	1995	4061	2218	1657	1316	997	1342	1418	2491	3756	7104	3427	1590	2225	1394	2289	1994	4866	818	2241	1540	2305	1213	2820	2560	2221	1663	3590	2410	7364	1720	2353	2329	3266	1019	1294	1656	3947	2819	8220	3244	5899	2507	7319	2903	1123
ENSG00000043039	0	0	0	0	0	0	0	0	0	0	0	0	0	0	1	0	0	0	2	0	32	0	6	0	0	2	2	0	0	0	0	0	0	0	0	0	0	0	0	0	9	0	1	0	0	0	1	0	0
ENSG00000043093	3186	3387	2120	2270	3271	1781	3549	3909	2788	3042	838	3222	2942	3772	3602	3566	2557	2767	2608	3613	4590	3035	3383	3394	1652	1748	2775	3586	2736	2351	2933	2505	3750	2742	2975	3575	3137	589	3431	3425	5728	3696	2063	1739	2553	3652	4475	2965	2198
ENSG00000043143	7026	9414	7569	2133	11048	4827	11803	12350	12528	11221	520	3125	6926	6482	10485	10600	3253	8471	6776	7679	8404	10488	9279	10351	2428	2964	7550	11038	5815	7783	5714	8446	4479	5231	10396	15407	6338	3531	8537	11520	11495	8536	3034	3548	3526	6514	8025	6512	12412
ENSG00000043355	0	0	0	0	0	0	0	0	0	0	0	0	0	0	0	0	0	0	0	0	0	4	0	0	0	0	0	0	0	0	0	0	0	10	0	0	0	0	0	0	0	0	0	0	0	0	0	0	0
ENSG00000043462	18102	25832	17116	16912	27346	17999	26206	27315	26828	26127	10346	27382	16808	22186	20048	18963	14328	21704	22862	22326	20844	17901	25586	25205	16044	20481	18242	22080	17811	22521	15788	16484	25695	20432	23390	28260	19101	9650	27975	24941	26097	19175	16092	13936	21706	18047	25363	32910	20473
ENSG00000043514	947	1115	598	786	1395	664	1078	1199	574	697	132	600	414	726	1351	775	613	926	977	869	965	618	999	774	266	317	785	945	1080	818	1133	648	818	567	936	988	806	174	350	699	937	479	565	412	717	596	968	648	456
ENSG00000043591	94	25	38	66	46	304	40	38	24	30	480	1050	38	84	6	55	139	138	328	252	138	22	115	144	159	168	86	100	30	36	98	86	22	145	78	112	70	0	633	156	244	190	124	62	46	28	136	208	0
ENSG00000044012	0	0	0	0	0	0	0	0	0	0	0	0	0	0	0	0	0	0	0	0	0	0	0	0	0	0	0	0	0	0	0	0	0	0	0	0	0	0	0	0	0	0	0	0	0	0	0	0	0
ENSG00000044090	849	684	400	312	1357	407	883	562	551	725	156	312	562	472	1185	654	599	608	1136	802	693	517	1118	790	670	240	948	701	752	701	834	548	864	299	1085	1187	1180	218	181	718	997	385	527	332	719	412	679	311	298
ENSG00000044115	10686	13083	7852	11753	8172	8084	12585	10203	12940	17397	1896	10673	6284	9437	6028	7869	2740	16903	10276	15913	4191	9787	9436	11237	5050	5461	13132	17350	9693	14294	10167	12296	6735	6248	10450	12120	11711	7754	6742	11904	4847	2531	1889	2084	4993	8537	5197	7180	9495
ENSG00000044446	1946	2244	1531	920	2290	977	3079	2527	2323	2635	390	1055	1063	1666	2719	2127	956	2214	2449	2708	1751	2033	2504	1882	1072	849	2309	2660	1629	1675	2027	1435	2200	845	2548	2901	2663	353	757	2547	2467	1399	1433	625	1960	1496	2119	824	1732
ENSG00000044459	1253	1556	594	1522	870	624	978	1030	1008	1256	542	1445	674	1118	644	1135	780	1668	1181	1727	690	852	802	941	1112	853	1100	1193	941	1064	919	936	489	620	1022	850	1096	452	712	1120	352	260	346	406	737	1235	507	552	465
ENSG00000044524	0	0	15	0	0	0	0	0	0	0	0	0	0	0	0	0	0	0	0	0	0	4	2	12	0	0	0	0	0	0	0	0	0	0	0	0	0	0	0	0	0	0	0	0	0	0	0	0	0
ENSG00000044574	38611	68107	33533	83498	29053	111266	46819	68466	57235	39353	117764	519055	119401	120965	30092	43663	144540	72176	40978	44672	115632	43377	49829	56345	124282	151705	35275	39371	40256	38285	38523	55262	163176	179611	34324	40581	45554	30525	425712	85994	110767	110784	128520	86435	211223	229501	120725	225738	58514
ENSG00000046604	42	22	12	14	20	39	14	32	72	39	0	10	5	14	25	94	14	46	30	40	24	22	12	14	0	10	30	32	8	52	8	18	8	6	6	9	0	0	8	32	26	16	14	16	2	22	18	54	44
ENSG00000046647	503	463	343	263	410	301	600	358	578	413	94	329	376	501	623	324	361	346	520	503	532	412	592	368	373	384	569	438	447	547	546	288	604	426	606	567	709	0	424	440	594	388	267	354	506	348	400	324	435
ENSG00000046651	4034	3628	2863	2165	6141	3330	4621	3232	3045	2860	1083	2033	4059	5621	5713	3174	4557	1913	3575	2438	4390	2205	4907	3303	4609	3256	3214	3139	3231	2862	3954	2718	5037	2508	5505	5687	4078	1472	3337	3491	4339	3120	6660	3433	3561	2461	4420	2721	2990
ENSG00000046653	76	70	36	22	443	90	250	294	60	76	50	58	65	120	179	170	71	38	158	100	115	68	80	92	132	74	64	108	72	142	89	92	167	85	219	154	108	206	76	82	118	109	92	53	71	39	108	62	15
ENSG00000046774	0	0	0	0	0	0	0	0	0	0	0	0	0	0	0	0	0	0	0	0	0	0	0	0	0	0	0	0	0	0	0	0	0	0	0	0	0	0	0	0	0	0	0	0	0	0	0	0	0
ENSG00000046889	0	0	0	0	0	0	0	0	8	0	0	0	0	0	0	0	2	0	0	0	0	0	8	0	0	0	2	0	0	0	0	0	0	0	0	0	0	0	0	0	10	0	6	0	0	0	0	0	0
ENSG00000047056	2563	2233	1959	1401	4507	1432	4658	3874	2310	3056	580	1762	2131	2209	3675	2184	2197	2059	3132	3332	4060	2722	3204	2697	2055	2013	2709	2865	2714	2137	2424	1906	3894	2257	4098	4089	3320	862	3080	2963	4652	3550	2508	1898	2756	2105	4867	2929	2386
ENSG00000047188	3608	2708	1404	1492	5371	1486	4007	2872	2004	2401	657	1654	2570	4128	4702	2007	3214	1831	4096	3644	6936	1875	4123	2045	2780	2361	2884	2799	3038	2546	3545	1582	5812	1839	3287	3752	3511	676	1309	2434	6785	3948	4703	1746	4761	1885	6513	2841	1652
ENSG00000047230	692	781	868	430	930	384	767	704	721	840	65	324	460	464	710	662	322	706	512	884	604	678	704	600	435	308	769	960	712	580	623	570	370	431	765	899	345	202	302	691	571	591	359	202	517	660	619	429	570
ENSG00000047249	1764	2320	2104	1777	2562	1594	2305	2206	2484	2436	441	1916	1796	2390	1606	2151	1468	2626	2284	2449	1863	2221	2410	2438	854	1200	2211	2858	1607	1902	1756	1867	1884	2047	1728	2350	1237	846	2346	2443	2359	1727	906	1085	1464	2572	2477	2155	2292
ENSG00000047315	4976	5043	3760	3250	8544	3303	7378	6921	4297	7085	1611	3451	5137	6791	7092	4704	5973	4112	6445	6902	10092	4306	6724	5183	6198	5339	5111	6390	5305	5544	5379	3937	11489	4286	5820	8280	6108	2187	4537	5758	11892	8899	8604	4032	8473	4288	10112	5406	3729
ENSG00000047346	4402	4852	2884	2449	4649	3339	5183	6352	4329	3904	1097	3468	6147	8398	7116	4513	4017	2639	4879	4770	7990	3680	5734	4928	3820	3219	4223	4120	3520	3583	4308	3683	7020	3989	4272	4920	5895	712	6112	5861	9229	6175	4550	3060	5559	5058	8420	5278	3296
ENSG00000047365	10409	13341	5659	5613	9546	6025	14231	15644	9974	10394	2268	8835	8133	12471	12705	9786	7274	6890	8924	11364	9651	6183	12501	13123	6535	8249	5163	8732	8361	7140	7136	6082	12247	8444	9554	12496	8222	2110	12245	17083	14191	10681	6293	6722	9185	7960	10598	9689	7899
ENSG00000047410	11108	13101	8219	5432	18929	9832	15041	13952	13096	13845	1689	7543	8883	13784	16175	9524	6527	10889	12978	17082	11644	10421	13969	12462	7376	6014	9914	13631	10055	11441	9850	10277	11254	7057	12395	17409	10554	2760	8671	15692	13468	9851	6572	5814	9212	8251	10627	8244	9855
ENSG00000047457	35	17	0	18	28	0	56	6	30	18	11	18	0	3	44	16	15	10	35	10	63	0	50	21	12	4	45	15	52	54	28	2	14	14	56	32	0	0	11	11	45	39	29	30	56	30	17	0	0
ENSG00000047578	1502	1407	647	776	1642	664	1897	1421	849	1095	307	990	760	1136	1553	1021	815	1249	1575	1342	1334	858	1442	1048	749	767	1358	1146	1353	1035	1599	991	1391	689	1636	1716	1591	441	946	1466	1314	695	1110	447	1706	897	1573	862	721
ENSG00000047579	1845	2295	2097	1431	2355	2443	2875	2200	2733	2534	445	1545	2179	2184	2073	2090	1123	2332	2347	2246	1356	1553	2562	2462	873	1413	2272	2260	2298	1873	2313	2003	1380	1233	2626	2421	1716	1262	1942	2266	1737	1313	1020	1506	1598	2138	1757	2231	2657
ENSG00000047597	321	454	1534	1104	1192	1747	264	500	1008	1874	605	1021	1499	1761	1470	3188	337	652	276	691	370	332	646	1023	1346	1759	1064	1136	1308	2541	2524	1776	316	782	845	1606	1464	1967	332	668	260	366	404	1363	1078	760	372	651	106
ENSG00000047617	0	14	22	4	12	62	0	0	16	48	18	54	50	36	72	134	28	18	0	20	22	20	4	24	2	84	34	37	72	214	60	36	24	22	16	42	34	132	46	58	14	0	20	72	96	16	12	0	50
ENSG00000047621	1091	1336	1020	961	1167	1212	1154	1066	1278	1678	207	909	850	1123	1122	979	758	1374	1543	1180	866	1007	1443	1201	676	773	1358	1501	732	967	923	957	987	832	1225	1493	906	292	916	1080	1277	705	474	635	916	1354	1289	1030	982
ENSG00000047634	624	491	135	324	930	92	418	383	160	195	692	748	497	1172	1259	408	1227	156	1598	919	3705	253	799	277	813	551	398	303	1208	598	859	192	3325	585	529	404	987	90	426	308	2943	1684	1999	378	1624	269	2313	1023	56
ENSG00000047644	3439	4064	3360	1943	4298	1852	5277	4236	2831	3531	516	1527	3020	3379	3821	2709	1733	3910	4831	5526	2696	2949	4541	4312	1807	1859	4157	4963	3453	3245	3983	3720	2754	1845	3723	3923	3440	2521	2092	4049	3437	3118	1845	1529	1955	1842	2407	1804	3093
ENSG00000047648	450	389	1304	772	1043	1482	423	400	628	1211	226	577	1189	1169	956	2079	530	902	430	849	599	584	618	766	478	695	851	1136	691	1387	2470	1469	439	628	1048	1213	1375	2476	832	1261	271	519	472	980	890	764	364	425	92
ENSG00000047662	0	23	27	12	0	0	34	33	18	18	7	14	27	86	80	22	34	13	43	25	112	13	28	31	8	24	26	21	60	22	27	17	55	31	23	31	20	0	16	5	92	44	46	50	87	0	127	27	0
ENSG00000047849	8446	11051	6039	5100	10144	7499	10441	10008	11092	11573	1161	6534	6144	8398	8710	8877	3224	10147	7941	9965	4027	8647	9745	11152	3005	4538	8890	11026	5936	7782	8173	9303	4431	4777	9997	12479	7772	3805	10592	14617	4638	2472	2444	3030	5195	8140	4265	4509	8252
ENSG00000047932	1720	2060	1622	916	3957	837	2785	2489	2065	2363	349	831	1559	2114	3440	1665	1355	1598	2830	2137	2545	1434	3451	2559	1445	1417	2191	2703	1828	1850	1933	1371	1408	1343	2745	3279	1749	506	1138	1886	2719	2273	1567	1078	1581	1338	2353	1723	1182
ENSG00000047936	0	0	0	0	0	0	0	0	0	0	0	0	0	0	0	0	0	0	0	0	0	0	0	0	0	0	0	0	0	0	0	0	0	0	0	0	0	0	0	0	0	0	0	0	0	0	0	0	0
ENSG00000048028	3414	4352	2532	1529	5143	1936	4201	4215	3708	4422	378	1332	2429	3356	3393	1871	1326	1947	3490	3082	1234	1042	5986	5042	1537	2221	2267	3448	2608	2250	2575	2544	2287	1350	4079	5185	2252	780	1700	4418	1808	1498	1284	1657	1908	2309	1864	1395	1916
ENSG00000048052	2758	3111	1870	2151	2798	2456	2128	2303	1390	2233	825	2184	1907	3259	1803	1760	2324	2303	2496	2835	1229	931	2865	2480	1421	961	1066	1576	2537	1939	3225	3109	2136	899	3164	3045	1500	511	1258	2322	924	318	1922	747	2913	2379	1697	1280	1207
ENSG00000048140	1928	1632	1630	566	2920	1306	3474	2644	2271	2363	176	770	992	1012	2306	1848	893	1922	2277	2122	1188	1992	2840	2134	882	964	2413	2390	1916	1890	2066	1397	1473	1120	2825	3036	2501	1666	1184	2200	1695	1176	1088	504	1458	1726	1615	1575	3116
ENSG00000048162	492	604	481	220	812	255	616	492	533	491	117	180	247	270	641	525	269	401	612	357	472	621	696	579	338	209	685	550	557	628	695	445	433	285	412	392	449	406	243	411	443	385	284	252	504	432	422	428	306
ENSG00000048342	216	303	168	199	358	130	275	245	119	233	80	206	75	138	157	155	85	283	223	363	161	203	211	211	69	202	183	270	256	302	251	253	304	137	231	275	216	0	161	206	159	115	118	60	123	172	155	84	126
ENSG00000048392	2271	2642	1408	1725	2215	964	2731	2512	1860	2555	418	1846	1807	2543	2863	2650	1409	2020	2405	3275	2246	2241	2266	2465	806	1055	2387	2761	2325	1891	2492	2289	2253	1495	1867	2493	2305	448	1654	2315	3042	2168	1271	1141	1679	1895	2847	2466	1131
ENSG00000048405	4772	6436	3027	3517	5051	3215	5996	6482	5901	4219	1071	5106	4867	7388	6358	6104	4430	4418	5604	6833	8695	5598	6297	6112	3087	2707	4073	5765	4444	4854	5486	4320	6027	3936	5091	6358	5877	1466	4954	7586	8751	5170	2948	2442	4647	7771	7391	5056	4121
ENSG00000048462	76	203	320	2	148	36	130	116	106	126	28	51	68	75	240	134	8	20	74	102	2	40	209	227	67	22	332	218	516	246	120	252	110	57	210	324	367	117	70	232	46	26	58	17	46	16	32	54	92
ENSG00000048471	5253	7644	4694	4045	5475	4980	5080	5056	6157	6874	1531	4835	6348	7461	5989	6578	2826	6467	5262	9520	4358	6629	5291	6127	1862	2196	6999	6897	4898	5991	4892	7274	4401	4445	3891	5299	6219	4146	5367	7258	4742	2821	2486	2734	4834	6828	6479	5090	6305
ENSG00000048540	0	6	0	0	0	0	0	0	0	0	0	2	0	0	0	0	4	0	24	12	0	0	0	0	0	0	12	0	0	0	6	0	0	0	0	4	0	0	0	2	2	0	0	0	0	0	18	0	0
ENSG00000048544	3595	3862	2597	2297	3704	2154	3718	2974	3624	3521	516	2686	2334	2539	2723	3617	1685	3756	2810	2788	2287	3101	3425	3416	1339	1654	2327	2716	2528	2230	3204	3240	2398	2678	2924	3265	3356	1082	3646	3336	3181	2234	1201	1431	2338	3757	3486	3080	3606
ENSG00000048545	0	0	0	0	0	0	0	0	0	0	0	0	0	0	0	0	0	0	0	0	0	0	0	0	0	0	0	0	0	0	0	0	0	0	0	0	0	0	0	0	0	0	0	0	0	0	0	0	0
ENSG00000048649	7433	11098	8461	9256	9880	10757	9898	10967	9306	9217	4404	10203	11262	14279	11505	9530	10534	9161	9432	10908	13575	8866	11304	11129	11769	13548	9650	10219	6188	7755	9040	8307	13897	12481	7466	10030	10671	6324	16514	11565	13026	12727	14546	16125	11013	10791	13069	12942	9644
ENSG00000048707	6210	9494	5171	3081	10376	3298	9118	9658	7109	9744	1918	4869	6103	8972	10648	7757	3861	6978	6871	9304	8811	6545	8195	8791	4252	4723	6696	9783	5067	7205	6125	6613	9615	4876	8661	11429	6444	2138	4928	11090	9669	7985	5249	4692	7117	4712	8044	6028	8095
ENSG00000048740	20488	23306	12240	15674	27241	10754	23304	24785	12867	20287	8011	17659	18502	26707	25840	15913	19266	17180	20908	23147	29317	14914	25180	19506	19209	18842	18995	20996	20251	18323	22109	16981	31957	18241	21526	25435	19368	6987	20166	21633	34491	22185	19900	13753	23838	13831	26014	18843	9740
ENSG00000048828	17478	21325	12035	11197	19015	7356	22534	20584	17963	22176	2635	12946	10137	14801	18139	16752	7432	22243	16738	23476	10370	15379	16600	18085	5719	7341	18775	23727	14282	18659	15706	15628	11437	9212	17803	21130	16944	5439	12096	22739	13562	8797	5837	4872	9545	12468	11403	10177	14222
ENSG00000048991	3368	5252	3139	3015	4561	3439	4519	4972	4999	4738	880	4161	3092	4918	4047	5171	1949	5082	4007	5149	2466	4032	4000	4370	1861	2250	3813	5249	3798	3616	3266	3959	2757	3231	3714	5068	3370	1158	4435	6117	2726	2330	1425	1946	2335	4545	2566	2981	4300
ENSG00000049089	702	693	373	612	1108	940	1352	876	654	676	164	672	816	1107	1235	1416	654	857	1164	1134	1178	942	1297	887	347	319	994	848	1164	779	1248	971	1179	936	1009	768	1649	1006	1019	965	1478	830	600	669	1225	1012	1285	727	319
ENSG00000049130	32	6	4	2	12	48	6	0	8	42	6	30	2	4	16	24	6	38	10	46	2	22	0	10	50	30	14	66	16	12	54	14	20	2	16	18	0	0	4	14	0	0	0	6	8	0	0	0	0
ENSG00000049167	838	789	498	510	751	571	702	685	1074	911	102	532	429	590	781	730	188	785	537	753	274	601	669	701	243	271	676	947	472	806	641	649	386	347	563	657	1033	625	496	768	328	282	140	196	331	608	432	541	939
ENSG00000049192	170	103	56	179	400	130	141	78	110	96	80	80	150	194	255	142	120	116	134	109	143	34	124	50	159	88	152	98	134	54	76	55	244	104	146	168	98	0	103	134	110	66	314	234	150	114	271	102	210
ENSG00000049239	5706	6120	4918	1801	6927	1170	10250	6704	5759	6973	298	1360	1960	2303	8317	5958	1555	6436	7248	7739	4830	7324	6739	5927	1472	1313	5392	6955	7610	7479	4692	5338	3208	2581	7171	8019	4669	1512	2870	8906	5850	4265	1597	1240	3021	2124	4251	2904	7797
ENSG00000049245	7046	8837	5230	8336	5663	4715	9051	6933	8533	8732	2130	9987	4112	6737	6274	8087	3140	10283	7529	11009	4756	9226	6282	7505	3972	5064	6966	9381	7028	10060	6614	7935	5674	5724	8395	7952	6007	4025	5563	9180	5772	3823	1744	1983	3844	8096	5041	6756	6963
ENSG00000049246	426	494	382	361	395	478	537	481	799	789	176	597	436	683	898	464	629	735	464	732	724	352	543	360	137	221	360	559	332	300	458	358	790	426	419	515	405	47	618	669	699	594	351	261	613	397	782	845	443
ENSG00000049247	2	54	88	31	120	36	92	2	180	140	7	56	654	895	239	116	138	137	1923	1648	28	96	145	126	24	81	34	39	106	66	64	78	20	46	74	59	68	0	55	38	113	24	18	52	46	100	31	10	190
ENSG00000049249	224	318	240	201	644	710	415	454	452	380	62	580	306	244	272	188	224	470	276	261	711	162	399	276	158	309	212	286	435	457	520	567	343	401	320	450	526	302	990	430	417	489	284	260	319	288	391	306	416
ENSG00000049283	42	0	0	0	0	0	10	0	0	0	7	2	0	0	0	0	2	8	0	0	4	0	3	0	0	0	1	0	0	0	3	4	0	0	0	8	10	1	8	0	0	0	0	0	6	0	0	0	1
ENSG00000049323	902	941	3472	1743	2472	3683	638	947	1548	3253	527	980	2774	2612	2182	4117	861	1666	763	1606	782	873	1307	2211	560	802	1091	1483	1720	3179	7032	4150	694	662	1919	3199	3312	7170	1252	2110	507	524	370	690	1778	1192	596	687	212
ENSG00000049449	667	898	904	489	1112	446	932	768	830	837	155	408	378	441	655	646	680	858	990	777	453	507	928	606	761	796	541	526	854	1014	851	649	526	392	724	858	948	434	395	690	597	426	396	420	735	866	813	780	582
ENSG00000049540	0	4	8	2	0	2	4	22	0	0	0	0	6	6	7	0	0	0	0	0	0	0	14	2	0	8	0	4	0	51	12	8	33	0	0	0	0	0	0	2	0	6	10	0	6	12	3	0	0
ENSG00000049541	1731	1738	1886	1774	1732	2227	2300	1308	2763	2249	381	1623	1082	1003	1577	1871	1180	2299	2426	1732	1339	1714	2055	2034	822	1166	2070	2266	1645	1663	2015	1774	1459	1711	1861	2102	1722	991	1544	1834	1605	1349	648	1150	1428	1902	1623	1468	1925
ENSG00000049618	9568	13959	7721	6662	10492	7968	12307	13458	11823	10356	2764	9647	10685	13665	12549	11627	8217	12693	10179	12757	10985	11660	10952	11521	6301	7164	11075	12420	8889	9620	8843	9701	11952	9432	9385	12280	12272	4030	14049	16311	11735	8990	7909	7220	9063	10533	13011	10127	9851
ENSG00000049656	5168	4998	3990	2339	5747	2186	6498	4826	5928	6502	555	2322	2624	3023	5160	4203	2036	6148	4994	5193	3237	3812	5176	5016	2076	1668	5924	6204	4221	5737	4590	4415	3963	2702	5165	5655	4580	2877	3492	5457	4791	3182	2393	1574	3157	2862	3494	3305	5847
ENSG00000049759	417	535	501	703	766	1190	457	561	612	608	132	571	733	792	503	512	508	650	470	494	842	664	179	349	671	738	606	510	345	413	371	409	808	718	507	614	1016	74	822	528	693	544	525	547	556	724	626	533	538
ENSG00000049768	44	193	228	141	510	556	580	386	453	481	54	162	393	470	327	215	255	248	410	200	184	387	508	354	192	423	371	335	334	321	693	541	430	499	358	438	579	6	542	401	370	371	283	441	363	281	279	254	774
ENSG00000049769	204	198	216	48	299	218	285	150	273	129	31	121	199	152	379	154	121	251	397	285	266	262	235	245	48	120	224	256	255	216	226	202	143	132	313	288	364	132	202	223	236	294	148	68	166	163	167	208	288
ENSG00000049860	10857	12799	9492	12042	10263	6420	12894	10988	15019	14404	2246	12352	6213	8721	8626	9443	4714	16692	12128	16684	5992	10562	8639	11132	5381	6525	10721	14290	10497	13233	8956	11816	8038	6691	10275	11107	10132	5627	6705	11128	6941	4502	3337	2774	6599	10904	7474	5942	12794
ENSG00000049883	870	705	410	183	904	328	910	484	680	647	42	147	553	408	1040	516	243	444	675	641	538	560	1035	925	202	202	444	721	492	404	496	479	288	294	888	1127	428	60	166	499	412	359	170	126	246	435	485	226	430
ENSG00000050030	98	88	70	22	356	30	114	86	128	163	14	64	88	111	100	64	32	50	101	198	276	398	166	188	42	42	186	215	169	202	114	122	122	65	96	108	60	0	81	81	216	56	120	72	102	71	176	98	146
ENSG00000050130	1818	2420	1711	1815	2138	1013	2592	2492	2650	2811	278	2104	1434	1767	2018	2072	948	2563	2192	2745	1707	2262	2183	2223	1222	1229	2498	3452	1687	2785	2321	2005	1585	1529	2446	2563	2368	536	1318	2013	2381	1904	738	611	1516	2042	2086	1864	1704
ENSG00000050165	112	120	148	12	328	130	86	94	246	118	14	40	262	174	164	170	297	182	14	32	86	150	48	10	20	36	34	127	44	42	10	22	24	70	113	192	96	174	204	151	202	305	34	36	0	12	208	252	0
ENSG00000050327	370	561	241	119	583	942	428	362	383	312	44	314	725	620	690	468	307	351	531	498	1013	505	384	449	404	397	264	351	80	258	494	460	557	540	319	424	424	306	708	419	1034	876	337	422	457	691	522	513	138
ENSG00000050344	1084	1377	1173	900	1898	502	986	638	1784	2293	176	821	775	859	498	401	267	1274	1517	1857	669	1120	1257	1244	520	538	1524	1633	804	1323	1700	1865	725	539	967	939	1315	1210	277	1325	657	747	419	528	661	632	534	892	910
ENSG00000050393	2029	2516	3115	2236	2694	3929	2218	1928	2847	3914	1568	2390	3420	3869	3491	8252	1334	2953	1510	2264	1261	2001	2484	3655	1150	1483	2825	3431	2687	3671	5040	4693	1134	2091	2561	3834	2984	7337	1851	2664	1399	1319	1458	3309	2215	2025	1274	1545	1501
ENSG00000050405	987	1313	1110	457	2168	1184	1308	1304	2026	1452	100	484	508	687	1028	698	562	1168	915	859	464	704	2014	2177	253	520	1176	1679	604	520	1032	932	464	734	1343	2194	696	444	838	1510	496	402	282	374	661	953	402	476	1537
ENSG00000050426	4286	4907	3209	3096	4639	3514	5042	4300	4559	3500	750	3906	4843	5510	5784	4333	3206	4393	4773	4569	6515	5987	5085	4080	1581	2730	4053	4082	3409	4024	4381	3616	5387	4696	4271	4259	5112	2345	5279	4143	5869	4925	2755	2930	4192	4603	5081	4425	4280
ENSG00000050438	394	418	201	135	840	176	950	389	340	516	100	154	241	266	771	305	269	305	830	564	275	304	875	465	353	226	345	410	756	466	572	286	420	144	521	476	447	250	210	616	354	207	313	149	471	207	287	196	90
ENSG00000050555	0	5	22	0	0	0	44	38	4	16	2	0	35	28	22	12	8	3	74	10	96	70	41	0	0	18	82	26	92	50	22	2	50	38	8	16	0	0	0	0	39	32	88	8	104	30	96	48	0
ENSG00000050628	0	4	76	73	38	32	29	30	28	36	12	30	42	30	0	58	10	38	24	70	12	16	38	8	30	44	82	84	76	48	76	54	0	10	22	18	98	80	24	49	28	6	12	24	8	8	12	9	0
ENSG00000050730	62	112	48	34	70	78	162	86	243	200	28	52	105	50	65	54	62	92	23	102	51	114	217	268	210	334	95	180	30	50	74	46	18	105	165	361	126	0	205	282	118	210	51	94	42	110	46	44	68
ENSG00000050748	2885	4491	3618	3072	4005	3335	4611	4464	5442	4672	612	3806	2988	4219	4137	4574	2344	4507	4017	4514	3282	3696	4555	4657	1156	2260	3540	4791	3628	3925	3292	3560	3736	3847	3883	4246	3674	1354	4877	6081	4145	4496	1897	2404	2680	3320	3675	4345	4708
ENSG00000050767	0	42	50	54	54	30	2	30	26	44	0	10	24	31	28	44	2	128	29	8	96	96	21	48	0	20	100	86	10	34	47	56	8	11	38	31	0	0	24	59	16	0	0	2	56	100	32	0	0
ENSG00000050820	0	0	0	3	0	0	0	0	6	6	0	0	0	0	4	6	6	16	0	0	0	0	1	0	0	0	14	10	0	0	0	12	0	2	0	0	0	0	0	2	0	14	0	0	0	0	0	0	0
ENSG00000051009	4080	3518	2165	2098	4684	2050	5406	4024	3657	2694	2755	4094	2757	2201	3887	3536	2388	5478	4272	3358	2398	2895	4419	2778	2493	2277	4735	3509	3244	3615	3947	3791	3872	2794	4958	4274	3938	1987	2435	3740	3950	3385	1995	1931	3607	2147	4058	3156	2916
ENSG00000051108	13189	14685	6407	10545	6621	11362	12073	12358	10862	9914	10473	25052	16277	19366	11590	12413	16028	11880	9534	11394	13225	10622	9968	9627	12272	14201	12837	10237	11950	11578	10026	11317	24981	20693	9586	10054	12704	9133	23670	14121	22371	16856	18442	13602	24347	17493	23199	26429	12076
ENSG00000051128	335	514	511	722	534	583	1056	526	240	351	481	886	513	477	484	429	486	904	753	876	393	352	550	337	747	599	982	608	507	640	710	588	1016	746	743	675	1212	538	911	567	487	248	367	154	798	607	654	652	547
ENSG00000051180	38	62	78	6	98	130	139	86	160	143	28	26	57	67	186	252	76	70	38	62	81	76	126	108	67	33	73	121	122	134	119	84	140	70	156	104	0	0	106	83	136	44	49	157	111	90	109	32	146
ENSG00000051341	48	31	10	15	51	30	94	128	62	76	6	12	10	50	77	46	34	40	90	16	2	28	120	76	44	16	48	42	72	48	44	55	85	55	56	70	24	0	40	42	46	22	26	17	56	56	28	34	32
ENSG00000051382	3779	5468	4293	5905	4163	3910	4386	4630	4734	5795	1203	6928	4354	5658	4781	6357	2355	5947	4314	5870	3753	4179	4138	4711	2034	3317	4077	6113	4502	5465	4211	4464	4254	5249	3792	5221	5972	2683	5521	5623	4318	3917	2323	2434	3720	3689	3689	4656	4043
ENSG00000051523	20993	22465	24944	17376	28483	20779	42318	26364	32419	26994	5464	18781	20534	15175	24079	21122	18019	36108	31358	24097	16684	27551	31941	24260	16917	19982	39190	24604	27870	27904	34868	24617	24271	23284	32399	26203	29635	24759	25987	26361	23750	17521	9387	14661	22728	26873	26905	26883	24831
ENSG00000051596	1296	1658	1925	735	2200	1145	2035	1604	2366	2240	128	556	1286	949	1636	1632	881	1444	2227	1532	973	1816	2638	2421	610	596	1444	1482	1359	1825	1937	1569	838	892	2256	2257	1693	1380	1048	1844	1447	997	525	570	1270	1697	1204	1024	2279
ENSG00000051620	6514	7934	7710	8463	8150	7366	7921	6281	10049	7566	1465	8337	5759	7025	8150	8163	5453	9389	8474	9390	8867	9044	5305	5640	4869	5533	6746	7308	7816	7242	7976	6459	6763	7887	5882	5598	8452	4467	10464	8371	11999	8758	4301	6097	6642	11461	10622	10039	9502
ENSG00000051825	1761	2316	1106	1179	2582	1302	2505	2293	2180	2115	407	1509	1618	2470	3235	2095	1580	1810	2373	2094	3318	1664	2673	2213	1054	1467	1367	2019	1552	1631	1791	1413	2962	1599	2089	2516	2161	1019	1560	2308	3036	2157	1416	981	2499	1894	2700	1676	1569
ENSG00000052126	618	789	389	275	372	362	726	1089	713	643	152	417	412	689	782	683	854	799	292	333	369	448	1112	1084	614	526	410	698	304	398	727	548	426	451	416	698	392	372	1434	1808	743	618	362	639	470	480	267	206	482
ENSG00000052344	1	0	0	0	0	0	26	1	0	0	6	0	2	2	4	0	4	12	18	12	0	2	10	0	1	0	8	2	0	0	8	0	21	2	0	1	0	0	0	0	2	8	10	18	34	0	16	8	34
ENSG00000052723	2505	2477	1648	1347	4249	1116	3658	3036	3228	2788	388	1454	1948	2078	3875	2666	1657	2190	3009	3016	3430	2502	3678	3073	816	1165	2227	3028	2431	2169	2766	2041	2086	1613	2972	3148	2485	114	1628	2700	4038	2879	1257	974	1539	2443	3177	2514	1800
ENSG00000052749	2240	2311	2207	2546	2534	1597	2569	2259	1466	2281	7965	5913	3157	3675	2256	2717	1916	2843	3191	3574	3656	4162	2124	1698	5907	1838	3738	2584	4402	3478	2631	1978	6164	2603	3005	2963	3129	1731	2203	2553	2105	1066	4711	1950	4851	1843	3252	2513	1671
ENSG00000052795	2174	2935	1263	2878	2758	1882	2480	3024	2192	2893	2162	6323	1774	3183	2517	2101	1736	3033	2136	2714	2859	1889	2466	2297	2669	3485	2092	3074	1568	2106	1868	1848	5209	4057	1969	2672	2000	1093	4224	3398	2720	1819	1480	1374	2300	1667	3282	3911	2086
ENSG00000052802	960	1011	885	1810	810	2390	1243	1335	1343	772	3252	6102	2799	2699	1142	1123	3299	972	812	1025	2311	1720	1423	1380	1841	2582	1054	1035	973	1085	1245	987	4004	3220	964	1009	1426	208	3294	1556	1610	1183	2320	1304	2608	2434	2830	2518	1092
ENSG00000052841	6401	7429	5113	3299	9045	2924	8074	6228	7027	7427	1698	3152	3908	5490	7453	5637	4363	5947	7483	7987	7246	4749	7553	6548	5358	4214	6685	8217	6385	6367	6793	6182	8310	2942	7445	8946	6258	2010	1873	5974	7208	5435	7755	3330	6261	3396	6531	3523	6090
ENSG00000052850	0	0	0	0	0	0	0	0	0	1	2	0	10	2	10	0	2	0	16	0	4	0	0	0	18	0	2	0	0	0	2	4	8	0	8	0	0	0	0	0	2	0	0	0	16	0	0	4	0
ENSG00000053108	0	47	94	41	40	46	0	52	60	48	4	38	57	123	44	174	32	90	28	58	48	40	24	39	138	69	28	65	0	80	88	86	16	30	48	54	98	330	74	56	40	23	4	83	151	82	24	4	54
ENSG00000053254	15684	26143	13823	12889	16037	13859	22741	28172	23571	22382	3513	15980	12344	17171	20254	25926	9531	24706	16763	30362	13485	26786	18253	25376	7574	11790	15121	22499	14567	18528	15227	20726	14798	17193	14456	20793	15564	8994	20630	33752	16804	13007	7720	9055	10200	21747	14910	15448	25248
ENSG00000053328	0	0	15	4	0	0	10	0	0	15	0	8	4	2	12	0	14	47	0	0	0	16	0	0	7	0	0	0	6	0	16	1	6	6	6	4	0	0	12	5	5	2	4	4	14	0	5	0	0
ENSG00000053371	1445	1648	1558	607	2060	850	2509	1653	2423	2026	134	585	680	798	1554	2096	517	2508	1781	1926	615	2281	1895	1935	206	479	1673	1469	1680	2136	2005	2047	739	708	2465	2019	2044	1024	792	1877	578	325	196	552	583	1638	819	482	2197
ENSG00000053372	1154	1380	1668	829	2356	1511	1633	1755	1990	1949	164	756	1296	1181	2070	1907	870	1665	1408	1310	1155	1864	1983	1801	886	943	1732	1597	1932	1452	2090	1597	819	870	1532	1620	1703	1410	824	1242	1329	1050	594	738	1150	2038	1662	1453	2194
ENSG00000053438	50	20	20	7	140	0	73	36	0	35	21	20	17	32	108	32	28	7	31	18	58	0	54	18	42	36	72	33	139	0	82	22	27	24	123	57	63	0	10	42	128	25	30	12	57	32	86	40	7
ENSG00000053501	1012	1062	1125	736	1485	1058	1287	786	1280	1093	416	967	1118	1116	1316	919	706	1280	1141	1219	1020	1318	1525	1034	603	832	1370	1226	973	1011	1339	1074	993	952	1018	1217	945	1377	1443	1070	925	860	777	800	1098	1290	1239	1193	1118
ENSG00000053524	94	60	50	53	199	344	66	78	115	56	41	71	105	248	106	44	188	64	34	48	95	30	74	32	197	151	56	48	123	114	163	102	273	186	120	167	167	1	199	159	282	204	117	138	212	84	90	32	168
ENSG00000053702	717	457	378	243	820	223	722	491	435	341	45	238	373	470	825	645	236	411	617	554	552	414	602	503	279	201	448	419	599	368	481	307	412	227	652	578	519	254	367	557	695	235	234	129	655	366	562	370	403
ENSG00000053747	0	2	0	0	0	0	0	0	3	0	1	0	8	6	0	4	7	22	12	0	0	8	0	2	36	4	4	0	0	0	10	0	0	4	0	2	0	176	14	2	0	10	0	0	20	0	0	0	0
ENSG00000053770	2582	2978	1569	1363	4936	1775	2790	2636	2626	2863	335	1342	1720	2554	2985	1873	1662	1962	2733	2747	2782	1912	3365	3037	858	1279	2030	2768	2403	1961	2430	2033	1844	1442	2826	3267	2489	348	1789	2778	2812	2347	1395	1282	1907	1692	2814	1882	1634
ENSG00000053900	3011	2085	1458	1163	4764	978	3122	2233	1898	1954	296	905	1315	1968	3547	1487	1793	1312	3538	2252	2210	1531	3581	2137	1506	1000	2151	2283	2204	1433	3435	1288	2900	731	3222	2755	2437	490	644	2031	2187	1086	2178	959	2814	1627	2363	1042	1344
ENSG00000053918	3090	3736	2988	2846	2246	2017	4822	3508	3518	3489	553	2545	2505	2515	3220	3930	1450	6156	3415	3960	1847	4940	2402	2499	1267	1556	4784	3853	2839	3449	3525	3918	2647	2985	3110	3078	4370	2963	3018	3440	2965	1533	1027	1334	2306	4291	3313	3335	4501
ENSG00000054116	3601	4212	4210	2333	4048	3133	4359	3440	5229	4371	463	2369	2553	2587	3384	3698	1905	4450	3896	3603	2806	3662	4041	3974	1772	1937	4355	4877	3485	3622	3724	3338	2265	2830	4300	4558	3364	3382	2722	3783	3651	2976	1277	1588	2258	3459	3263	3146	4932
ENSG00000054118	11821	11825	9124	11604	15106	13797	10922	14317	10504	13037	5155	14015	14033	16611	11177	10429	11095	12925	13031	11674	13417	10311	13735	12614	10212	14074	12564	11443	8081	11681	11042	11016	17181	14956	10647	13582	11438	5370	20966	13750	15620	12141	11857	13389	13892	12192	19316	16710	8864
ENSG00000054148	1567	1404	1599	974	1472	1702	2786	1578	2027	1530	292	859	855	804	1838	1771	973	2106	2005	1525	796	1726	2022	1761	1247	1180	1907	1254	1977	1463	2049	1282	1212	1015	2014	1611	1723	1253	910	1598	659	448	474	610	1481	1785	1161	1263	1364
ENSG00000054179	0	0	0	2	0	22	0	0	0	0	0	0	0	0	0	2	5	4	0	0	1	0	4	0	0	0	0	10	0	0	0	0	0	0	0	3	0	0	0	2	4	0	12	0	0	0	0	0	0
ENSG00000054219	2931	2791	2307	1153	4126	488	3949	4106	2434	3355	196	796	918	1350	3955	2399	1122	2360	2973	3009	1341	1755	4307	3360	584	825	2508	2862	2111	2387	2679	1996	1361	1061	3051	3768	2409	699	534	3165	1407	1118	1031	472	1342	1227	1470	1371	1779
ENSG00000054267	12044	13782	10715	12260	14635	13606	12835	15838	12277	11451	6658	13863	17794	21106	15038	10516	17581	10484	13016	12650	24572	12365	16145	14315	17698	17722	12515	13176	9095	10397	13871	10846	26570	19529	10885	13478	11978	7104	25145	14623	23265	21307	23617	23150	16495	16148	24546	21486	12128
ENSG00000054277	278	480	298	206	473	296	447	313	531	551	26	189	150	165	374	282	88	630	350	343	95	316	341	398	110	42	432	698	186	341	319	332	52	138	243	390	379	62	126	283	74	47	59	69	65	231	99	82	665
ENSG00000054282	2280	2231	1791	2392	1957	2544	2087	1663	2323	2480	745	2190	1596	2250	1904	1646	1152	2535	2508	2647	1558	2082	2002	2373	1447	1390	2426	2759	2036	2222	1541	1732	2080	1919	1788	2051	2498	2401	1456	2440	1159	926	1094	1391	1228	2271	1699	1791	2515
ENSG00000054356	0	8	74	30	4	200	20	30	39	90	38	44	136	100	74	102	32	110	12	10	6	14	44	90	132	60	54	88	90	236	618	410	2	70	36	44	92	504	56	52	52	66	62	114	208	172	96	138	20
ENSG00000054392	248	369	211	92	562	152	417	540	401	304	72	123	135	205	321	283	182	286	196	185	204	290	187	208	118	119	257	272	245	278	422	353	346	124	348	369	362	91	162	438	186	101	214	136	293	286	234	120	580
ENSG00000054523	2173	2553	1237	965	2087	1062	2838	2259	2455	3946	676	1600	944	1495	2040	1687	900	1967	2152	2593	1420	1514	2329	2456	1892	1445	2598	3356	2000	1880	2126	1651	1913	1012	2206	3097	1976	738	944	2495	1427	906	1030	681	1454	1457	1534	1117	1363
ENSG00000054598	20	4	4	10	0	5	2	24	50	16	2	10	2	22	4	16	8	14	2	26	0	6	30	16	30	14	36	20	0	26	0	12	6	10	10	10	70	0	16	10	6	8	10	14	18	10	0	17	1
ENSG00000054611	4682	5488	3795	3165	4296	4098	6098	4719	5100	5573	849	3696	3904	4177	4141	5143	2235	6221	4956	4678	2402	4808	5083	4780	1900	2419	6638	5434	4147	4217	4312	4253	3633	3412	4685	4743	4879	3868	3739	5568	2555	2917	1735	2235	3024	4536	3672	4053	5811
ENSG00000054654	18809	34235	11769	7576	23815	16225	33577	41948	22045	27754	2459	18474	14643	27743	37960	27577	13808	23154	17368	23853	18366	15342	30832	34619	8575	12472	11099	22662	13834	14478	14843	18103	20229	13979	25916	39934	13961	4275	28139	54007	18160	12139	7882	11361	14482	15691	14573	12960	22455
ENSG00000054690	24	28	12	20	0	56	36	28	28	9	68	18	17	30	66	46	12	3	30	24	30	0	26	18	64	22	40	10	0	6	27	16	74	46	47	32	138	1	20	38	92	34	47	20	38	44	36	34	0
ENSG00000054793	948	874	917	366	1704	1930	285	388	1406	1983	303	823	870	746	1194	2195	388	1000	397	1138	534	514	1447	1496	602	632	733	1403	1031	1817	1410	936	807	700	1026	2063	922	1079	828	1379	426	430	395	807	1071	768	444	372	366
ENSG00000054796	0	0	0	0	0	0	0	0	0	0	0	0	0	0	0	0	0	0	0	0	0	0	0	0	0	0	0	0	0	0	0	0	0	0	0	0	0	0	0	0	0	0	0	0	0	0	0	0	0
ENSG00000054803	0	0	0	0	0	0	0	0	0	0	0	0	0	0	0	0	0	0	0	0	0	0	0	0	0	0	0	0	0	0	0	0	0	0	0	0	0	0	0	0	0	0	0	0	0	0	0	0	0
ENSG00000054938	0	0	0	0	0	0	0	0	0	0	0	0	0	0	0	0	0	0	0	0	0	0	0	0	0	10	2	0	0	0	0	0	2	0	0	0	0	0	0	0	0	0	0	0	14	0	0	0	0
ENSG00000054965	3797	4494	2947	1985	5893	2538	5575	4317	4451	4252	521	2299	2232	3301	4581	3933	1908	4075	4221	5192	2430	3678	4204	4598	1472	1721	3123	4079	3039	3312	3341	3031	2892	1983	4379	4699	4377	2097	3181	5067	3002	2128	1213	1325	2764	3411	2933	2232	3471
ENSG00000054967	3665	2618	1511	2234	3404	1104	4333	2354	1635	2405	5832	4054	1888	3055	3637	2524	5652	2738	4058	2806	5830	1892	3243	1625	8294	4088	3918	2490	4062	2590	4365	1698	13329	3119	4816	2935	4195	1618	2888	2506	6051	3141	8206	2430	8527	1913	7400	4571	1506
ENSG00000054983	4221	4558	3253	3969	4735	2144	6148	6652	4326	4826	646	4661	3031	3359	4534	4157	4219	6891	4290	6076	3082	4128	4415	4407	1768	2291	3775	5298	3698	4693	3310	3421	2513	2414	4823	5586	4909	997	4265	5771	6134	4792	816	1154	2617	3457	2635	2645	5065
ENSG00000055044	4098	4541	3271	2985	4501	6150	4736	4823	4416	3538	1465	4114	5264	6891	5494	4117	5184	3321	4595	4320	8348	5562	5258	4606	3741	3910	3799	3693	3685	3154	4047	3526	8341	4837	3443	4213	4645	2273	6584	5308	8250	5946	5929	5714	6407	5775	11021	7014	4907
ENSG00000055070	9491	10737	8444	5910	10887	9349	14110	11779	14517	11454	1969	7049	8834	7958	10055	12273	6034	12493	11023	12710	8370	12241	11218	10982	4571	5155	10157	11456	9547	10479	10153	9450	9049	8894	10479	11776	11811	8856	14600	14469	10776	7301	3316	4948	6943	13338	10757	12277	12790
ENSG00000055118	92	82	54	14	161	24	38	17	144	122	8	60	164	58	180	70	40	66	130	32	34	158	138	98	2	47	158	132	104	50	124	74	108	126	199	116	14	176	102	114	72	72	48	86	64	34	128	124	194
ENSG00000055130	6342	7621	4820	3574	7223	4678	8076	7282	7103	6906	758	3116	4266	5086	6267	5196	2780	6261	6477	6702	5772	5642	6572	6780	2774	3263	5892	7215	5916	7743	5822	5636	4368	3798	6037	7879	5337	2775	3859	6943	7112	5804	2816	2875	4368	6693	5774	7998	6338
ENSG00000055147	1189	1620	1304	695	2097	950	1368	1020	1469	1858	174	803	899	1033	1325	890	488	1562	1382	1496	636	1028	1687	1513	618	534	1519	1819	1261	962	1005	1142	972	684	1679	1800	1322	524	419	1206	839	813	526	508	766	1046	887	794	1124
ENSG00000055163	21114	27724	19905	5837	30337	13705	31174	30579	31119	31670	3033	9430	14938	15504	29617	24976	8112	19581	22613	24287	18198	25886	30676	30541	6578	8595	22225	28072	18729	20208	17600	19849	14103	14359	26577	32144	20955	9284	15893	35329	20736	17525	11561	11760	12863	18761	17090	13563	36502
ENSG00000055208	11114	19155	16530	13207	24879	21383	19816	21582	27139	21525	4403	26287	20581	24996	18118	19185	11459	18137	14464	20284	21216	27023	18798	22178	8878	12182	17988	24599	15578	18647	17421	19962	17493	19706	16064	21774	19718	7951	35288	21563	25983	18073	8094	12787	12798	23483	21516	21619	24480
ENSG00000055211	2426	3171	2328	2974	2963	1910	2641	3049	2879	3399	670	3790	2547	3051	1961	2997	2155	3723	2798	3775	3557	3322	2617	2836	1945	2314	3161	3684	2305	3072	2524	2832	3350	2673	2220	2907	2547	1565	4104	2920	4056	3179	1951	1620	2066	2828	3941	3845	2575
ENSG00000055332	4733	6579	5240	4610	6401	3326	7593	7803	5957	6459	1110	5062	5607	7606	6183	5797	4854	5871	5241	7450	6357	5287	5734	6523	4700	5245	4673	6943	5351	5011	5052	5749	6488	5113	5989	8608	5665	2492	8574	7291	10411	6539	3962	3479	5233	6171	7914	6141	4795
ENSG00000055483	5555	7603	3040	5257	6306	10674	8176	9750	4609	4523	6542	11909	13207	16206	8165	6365	14969	7223	5970	4752	16254	9777	5810	4625	8172	7612	5276	4804	4581	4392	6386	4732	24563	13675	4547	5600	7112	3940	30703	11346	21037	13682	18349	16681	14852	9567	20147	12322	4856
ENSG00000055609	9194	13335	6095	9213	13354	8630	11549	12247	8857	12848	10127	14098	11840	21000	14035	9615	11359	9535	10077	12271	24896	6886	11535	10385	16076	16260	9312	13086	8064	9215	9700	7825	32149	12255	9787	14616	9706	4469	11206	14629	25269	18784	22939	13470	20694	7463	20440	13536	7675
ENSG00000055732	0	41	24	34	184	110	24	0	26	22	10	20	82	87	34	14	48	16	50	6	107	22	44	48	6	18	50	56	46	0	112	38	28	6	48	58	331	0	14	10	124	41	37	26	146	12	34	4	0
ENSG00000055813	0	0	0	0	0	0	0	0	0	0	0	0	0	0	0	0	0	0	0	0	0	0	0	0	0	2	0	0	0	0	0	0	0	0	0	0	0	0	0	12	0	0	1	0	0	0	0	0	1
ENSG00000055917	12878	14237	11325	6992	18339	8151	14112	16319	12677	17312	3105	10249	11563	13243	14791	11105	8581	11092	12672	13798	16565	9933	16305	15134	6762	8666	13025	16165	10537	12103	12267	11253	13495	10603	13131	17927	11486	3379	14874	13993	19067	15454	10122	8591	10217	8378	19190	13817	10715
ENSG00000055950	2036	2038	2159	1301	2158	2265	2758	2360	3320	2256	246	1010	1860	1143	2040	1928	1323	2758	2086	1719	1535	2546	2547	2283	1060	1230	2451	2114	2167	1763	2318	2048	1352	1581	2337	2070	1745	1782	1700	2118	1859	1423	712	1099	1590	2640	2053	1864	2568
ENSG00000055955	153	38	26	17	121	1	120	114	8	26	29	12	68	52	60	26	44	14	72	9	56	8	57	11	100	17	45	12	61	94	62	38	163	38	92	25	26	0	24	35	117	59	162	47	111	37	105	49	11
ENSG00000055957	58	70	28	16	30	0	44	26	4	50	0	0	4	4	12	18	20	52	62	94	0	71	76	30	0	2	39	42	46	32	46	44	0	11	110	69	0	98	0	28	38	6	0	0	34	32	20	12	20
ENSG00000056050	901	1097	1322	660	1472	428	1377	682	1704	1294	86	538	959	1130	1024	850	432	971	1212	942	690	831	1260	1377	552	499	1218	1335	806	855	1000	832	638	537	1102	1336	578	380	640	1061	748	684	299	382	533	758	903	816	966
ENSG00000056097	7861	9346	6164	7250	7578	6510	8145	8148	8947	9232	2126	8461	7632	11320	8934	8293	5518	7523	7176	10480	9940	8835	7930	8660	5451	5544	8041	9707	5536	7447	7700	7114	8196	6982	7723	9508	7041	3210	8904	10270	9818	6374	5220	5197	5345	8833	8789	7509	5418
ENSG00000056277	340	345	202	144	582	330	363	448	217	262	68	235	256	420	453	202	242	210	440	340	359	230	398	244	221	139	239	272	148	374	403	223	254	233	452	402	242	142	267	443	417	289	268	89	340	180	504	364	301
ENSG00000056291	0	0	0	0	0	0	0	0	0	0	0	0	0	2	0	0	0	0	0	0	0	0	0	0	0	0	0	0	8	0	12	0	0	0	0	0	0	0	0	0	0	0	6	0	0	0	0	0	1
ENSG00000056487	0	0	0	4	26	0	0	0	0	0	0	0	0	4	0	0	0	0	0	0	8	8	0	0	20	4	0	0	0	0	2	0	7	2	0	0	0	0	8	0	16	4	2	26	5	0	10	0	0
ENSG00000056558	2888	2141	1713	933	5567	2557	4064	2516	2210	1858	598	1918	3083	4134	4293	1645	3379	1373	3367	2208	5901	2080	4616	2514	2623	1907	2004	1844	1727	1666	4002	1796	5802	2919	4184	3460	3643	785	3906	2694	5697	4213	4676	2631	4651	1984	5982	3348	1844
ENSG00000056586	4747	6826	4279	3707	7885	5102	7466	7814	6197	6073	1436	6413	6714	9381	8120	8299	4618	5389	5647	7502	9848	6962	6087	6264	3397	4460	5145	7082	4624	5907	6748	6013	8241	6238	6012	7877	6251	3183	10192	9563	11694	9077	5135	4976	6027	6098	9507	7476	5168
ENSG00000056736	103	89	92	66	236	111	237	195	161	139	13	27	86	76	100	94	56	73	107	146	106	87	172	160	93	46	95	100	162	174	131	89	134	71	127	203	54	0	35	101	86	100	38	42	62	44	53	59	150
ENSG00000056972	651	1035	917	880	1238	1409	1353	1214	1388	1060	288	1203	1777	1677	1203	1532	1110	1141	1172	856	1373	1472	1058	871	488	667	1209	1245	976	1006	861	1043	1289	1347	691	812	1896	640	1981	1279	1975	1385	683	975	1112	1956	1860	1721	1930
ENSG00000056998	0	2	0	0	0	0	0	0	0	0	0	0	6	0	0	0	0	0	0	0	0	0	0	0	0	0	0	0	0	0	2	4	0	2	0	10	0	0	0	2	0	0	0	0	0	0	0	0	0
ENSG00000057019	196	129	106	90	474	164	108	96	143	160	87	92	109	72	214	132	127	177	198	160	123	165	235	155	16	124	149	145	260	106	268	100	80	63	144	119	130	0	58	89	54	74	84	110	130	178	176	88	124
ENSG00000057149	0	0	0	0	0	0	0	0	0	0	0	0	0	0	0	0	0	0	0	0	0	0	0	0	0	0	0	0	0	0	0	0	0	0	0	0	0	0	0	0	0	0	0	0	0	0	0	0	0
ENSG00000057252	4101	6545	3250	4413	5658	2154	5731	4668	3997	5484	4090	5934	3837	5879	4637	2811	4483	5332	5768	5722	5863	2421	4908	3849	5420	4273	5253	6346	4445	4254	4966	3417	9332	4739	4332	5368	4318	1616	3243	4789	6219	4117	5486	2547	6055	2761	6380	4818	3196
ENSG00000057294	260	324	262	311	152	96	261	214	88	144	14	58	102	154	192	306	46	290	261	363	82	485	232	162	122	82	419	504	210	226	484	732	134	174	176	184	180	170	92	234	160	47	58	64	138	231	62	52	144
ENSG00000057468	2	29	5	3	99	0	8	0	12	12	6	0	14	4	0	10	0	8	0	2	11	0	8	12	0	16	20	0	8	14	20	12	0	4	26	3	118	0	8	4	14	0	12	0	0	0	6	0	0
ENSG00000057593	0	2	5	0	0	0	6	0	4	0	0	0	0	6	24	2	0	12	26	16	0	22	20	6	0	0	4	15	0	0	4	8	0	0	0	12	0	66	6	14	0	0	0	16	0	0	4	0	0
ENSG00000057608	38388	51747	25322	26792	38783	30731	40691	37847	54328	53310	6444	36912	32022	38115	28348	40393	15482	52696	46091	56626	20742	35316	36886	41411	12457	17746	43780	52893	33449	39816	33833	38032	21263	26332	38264	40649	29939	19734	26461	35581	24345	19067	9716	17328	19394	41099	24651	29790	47104
ENSG00000057657	4768	6422	5668	3451	5012	4607	7135	10733	6133	4846	1917	8979	5908	7078	7220	6058	6206	5763	3998	3636	5706	5179	8105	9106	4890	7776	6027	6282	3210	2583	5582	4810	8937	9162	6435	7388	4999	2046	19174	11047	8469	6967	4082	5785	5988	5447	5647	6680	7634
ENSG00000057663	3113	3869	3214	2372	3220	2800	4095	3500	4841	3883	415	2262	2841	2969	3457	3537	1867	3862	3235	3495	2469	3610	3988	4198	1417	1954	3445	4348	3520	2506	3082	2750	2523	2955	3005	3969	2921	1334	2968	3978	3144	2243	1214	1512	2195	4731	3115	3368	3296
ENSG00000057704	1734	2801	1324	2435	1803	1337	3613	4564	3503	4320	545	3700	1366	2219	1980	3426	950	2868	2188	2490	1547	3497	1715	2027	1829	2488	2585	3082	1483	2542	1169	1919	3217	3241	2026	2144	1611	694	4965	5274	1681	816	791	1060	1278	1627	2740	2569	2079
ENSG00000057757	4435	3911	3848	3751	4525	5503	5196	4549	5039	3960	1572	5075	5019	4843	4253	5142	3784	4217	4264	4110	5001	5392	4820	4147	2795	3692	4329	4141	4349	3647	4317	3719	5134	5064	3603	3489	4048	2375	6766	4874	5765	5017	3126	3950	4314	6128	6565	5544	4828
ENSG00000057935	816	1230	987	664	1189	1324	1372	1170	1454	954	186	751	1096	1430	1760	1416	649	1096	1186	1149	1196	1285	1340	1570	446	857	1053	1128	889	1000	877	904	1002	835	866	1315	1186	470	1001	1341	1426	797	604	560	795	1309	1190	1041	1354
ENSG00000058056	634	1098	802	319	1106	380	1238	1343	1089	1165	70	300	400	517	1385	1151	372	671	735	730	527	940	915	1081	296	284	721	1141	753	796	783	767	378	326	957	1362	792	196	498	1268	564	485	367	319	413	790	428	268	1156
ENSG00000058063	8358	12497	7693	7104	11093	6024	11599	12021	12243	12509	3648	10131	9831	12872	11879	8711	7529	9035	9019	12908	16847	8593	10822	12069	5769	6817	8664	14735	7356	8201	8524	9063	16584	9481	9447	13477	9134	2509	12103	15262	19311	13465	7516	5977	9072	6318	16093	10547	11051
ENSG00000058085	0	0	0	0	0	0	0	0	0	0	6	0	0	0	0	0	0	0	0	0	2	0	0	0	0	0	0	0	0	0	0	0	0	0	0	0	0	0	0	4	0	0	0	1	0	0	0	0	0
ENSG00000058091	901	1427	1159	803	1726	1366	509	506	932	1246	289	696	1476	1790	834	802	318	893	956	944	641	506	853	1005	410	406	1531	1516	583	972	1092	1345	728	600	1251	1508	1254	1070	586	942	423	170	715	557	683	961	780	896	594
ENSG00000058262	11432	13361	9934	7877	11658	7638	18434	14537	13550	15530	1514	7820	8544	8554	12130	10824	7362	16621	11701	12899	9279	11220	11969	11917	4438	5759	12927	13733	10112	11985	10928	11262	9735	8578	12884	14018	12188	4967	11736	14586	16729	11751	4221	4462	8023	10914	11641	9988	13826
ENSG00000058272	11332	13256	9401	11463	17709	10766	13501	13134	10024	11923	5202	11208	12178	14476	12373	7680	12195	10735	13412	12959	12679	6973	16492	13305	14910	14966	12476	11775	10541	9560	13821	9641	15260	11156	11340	13084	11461	7551	12472	13284	13339	10490	13728	13749	13733	10049	14012	11714	8818
ENSG00000058335	38	29	56	35	86	54	30	48	47	28	3	22	46	56	90	52	25	50	6	22	16	54	24	36	26	0	51	23	86	48	63	48	0	6	70	64	60	0	6	54	45	12	37	26	228	136	38	48	62
ENSG00000058404	14	3	12	1	0	1	0	0	0	0	0	1	0	0	1	0	0	0	0	10	4	5	0	0	0	3	2	0	0	1	1	1	0	1	0	0	20	1	0	1	21	0	0	0	0	1	0	9	1
ENSG00000058453	1466	860	709	302	2681	630	3068	1243	1243	978	176	308	804	897	2198	942	1154	842	1892	992	1815	1186	2082	913	979	445	1038	904	1022	642	1678	665	1630	607	1871	1527	2012	408	584	1012	1930	775	1522	519	2493	746	1753	753	712
ENSG00000058600	1718	1927	951	1321	2593	1377	2642	1882	1445	1412	568	1890	2083	3052	3590	1612	3038	1420	2298	2044	6090	1814	2460	1536	2118	1530	1331	1271	2283	1259	2403	1102	6387	2070	2017	2007	1797	464	3227	2292	5745	3195	3593	1685	3890	2412	7083	2846	713
ENSG00000058668	11245	15759	10886	2919	17567	3957	19295	19645	16374	24511	981	3159	3182	5647	15872	12708	3018	13464	10371	13508	2628	8145	17292	20228	2615	4557	12572	21766	6693	9514	11023	12551	4450	2720	16281	25079	7921	3370	5144	26799	3655	2914	2355	2315	5033	5261	3333	2423	13390
ENSG00000058673	0	39	2	28	11	0	30	40	19	29	27	33	38	67	41	32	39	11	14	23	79	2	28	24	26	53	18	26	0	12	6	18	101	10	32	33	11	0	30	37	40	51	91	61	40	9	69	63	0
ENSG00000058729	1430	1774	1127	1002	1317	773	1532	1441	2010	1600	183	755	1324	1525	1861	2325	904	1417	1521	1885	1266	1915	1649	1812	676	684	1511	1714	1295	1472	1622	1481	1201	1334	1417	1781	1132	734	1373	1664	1870	1490	501	810	934	2176	1896	1837	1750
ENSG00000058799	1792	2303	1932	2045	1968	1699	2747	1854	2735	2484	525	1838	1740	1635	1604	1655	1047	2556	2277	2254	1011	1550	2366	1996	1202	1790	2699	2857	1621	2041	2161	1958	1574	1531	2423	2285	2600	1288	1534	1888	1351	1013	540	601	1497	1949	1591	1775	2753
ENSG00000058804	1161	1401	750	590	1560	782	1394	1452	1138	1650	187	528	835	986	1257	1215	689	1073	1303	1601	1159	836	1373	1290	615	572	1249	1614	1061	1290	1147	1036	823	610	1281	1704	804	228	772	1218	1256	1067	607	356	613	788	1104	767	742
ENSG00000058866	954	1228	893	929	1302	937	904	690	1260	1559	239	474	651	738	899	1357	275	1497	817	1773	279	820	634	988	224	190	767	994	991	1391	1419	1394	351	336	1232	1467	960	744	336	1264	370	254	200	226	597	629	301	152	859
ENSG00000059122	2994	1544	1018	947	4052	1064	2876	1949	1098	1203	410	955	2015	2443	1946	793	2017	1292	2017	1125	4090	945	2918	1190	1560	1185	1652	1280	1623	966	3821	1098	4486	1556	4033	2783	3219	307	1192	1664	4295	2502	3055	1063	4211	1320	3877	1403	1018
ENSG00000059145	521	408	360	201	1092	328	1294	621	413	496	100	300	610	705	1435	599	638	447	1059	600	1230	459	804	514	703	545	671	476	507	605	769	357	1451	318	978	797	723	228	356	519	1387	670	796	289	991	411	1701	547	406
ENSG00000059377	11236	13116	9896	12792	8645	6297	15181	12095	15088	18725	1471	10626	5832	7456	9264	13247	3326	24969	14676	18164	4298	15242	9835	10092	6897	6959	18018	17852	13584	17716	10785	12976	7542	8057	13262	13589	13237	11827	5536	12694	4236	3384	1384	2123	4867	8562	5121	6615	14624
ENSG00000059378	3473	3109	2111	1321	6190	1584	4786	2694	2473	3628	563	1212	1775	2599	4324	2006	2352	1528	4776	2971	4159	1793	5127	2707	3913	1764	2989	2828	3604	2810	5216	2202	4405	1135	4662	4000	4413	786	1315	3005	4534	1721	4069	992	4471	1808	4492	2654	2140
ENSG00000059573	1311	1902	1988	494	2437	698	2411	1927	2335	2278	103	349	723	658	1866	1383	653	1302	1594	1439	485	1072	2424	2499	560	429	1662	2514	1178	1189	1353	1512	547	451	2271	2969	1768	370	590	2200	609	584	458	381	784	1195	601	514	1718
ENSG00000059588	2699	1917	1055	776	3156	978	3260	1756	1145	1240	366	935	1100	2581	4175	1537	2432	859	2677	2038	3665	1160	3038	1813	1762	1118	1267	1704	2238	1437	2593	985	3649	897	2421	2265	2550	106	636	1901	3722	1730	2507	1138	3161	1329	3180	1188	1196
ENSG00000059691	940	1022	950	452	1350	561	1118	854	976	1217	144	416	395	485	1019	790	348	1126	941	1044	323	830	1023	932	323	182	979	996	736	639	1109	1107	230	490	888	916	884	766	215	767	429	271	224	268	417	574	396	516	790
ENSG00000059728	7015	9042	2907	12625	5746	5534	8022	6434	5614	7444	11274	29037	6791	11171	5307	4399	6390	6633	8407	8290	6586	3835	5964	5424	9810	11533	6263	6138	5790	7417	5397	5176	14220	7812	5997	5871	8447	2055	9456	7038	5556	3434	6698	4225	10587	4862	7298	10184	3392
ENSG00000059758	5018	6381	2981	2637	5009	3202	5450	8074	4297	4928	1080	3950	5431	7453	6785	5129	7700	3793	5802	5955	8069	4604	6817	5995	4324	4089	4203	4811	4233	3949	4589	4067	9236	4929	3515	5150	5857	926	7993	8503	8640	6501	4668	2436	5877	5728	10208	6001	3989
ENSG00000059769	417	637	312	612	684	348	559	831	394	456	414	885	532	623	450	651	470	343	793	460	745	511	560	454	667	526	589	450	318	364	551	382	965	642	412	407	534	226	717	458	892	831	559	464	651	561	663	782	187
ENSG00000059804	26443	51468	22083	186464	14354	70787	29388	32718	29457	22707	49679	407585	106437	186017	17497	20032	47903	43434	31798	41133	105912	26743	28319	31303	81356	146919	28441	27533	26708	26032	32065	37251	166306	222060	16431	20681	36198	18886	311391	65782	72801	55928	77953	74498	87744	39145	102157	224247	30347
ENSG00000059915	64	84	130	39	253	154	206	101	181	141	70	50	132	135	256	127	124	153	167	77	318	303	174	131	148	113	201	124	224	21	217	62	334	150	120	77	44	84	82	90	446	276	292	145	256	119	447	194	200
ENSG00000060069	2453	2086	1711	1254	3175	1523	2822	2379	2105	3119	514	1687	1917	1740	2099	2211	1528	3043	2343	2196	2981	2798	2542	2293	1584	1341	2975	2946	1508	2232	2059	2141	2826	2587	2918	3023	1408	768	3187	2456	4669	3324	1472	1351	1529	1199	2986	2554	2093
ENSG00000060138	11902	12381	8019	10636	8732	9339	10713	10328	8774	10555	3399	11761	9617	12568	7620	9551	3903	12724	11963	14767	7400	9503	8770	9355	5993	8516	16265	14377	12764	13555	12030	11608	8121	7343	10390	10937	10086	6848	10063	8509	6590	5125	3839	5316	9289	11279	8788	10703	7028
ENSG00000060140	82	188	40	18	96	24	255	216	72	113	2	24	22	26	44	44	22	6	50	4	16	2	185	152	52	22	50	96	18	74	96	16	25	24	204	312	64	0	8	137	10	18	6	0	28	46	16	16	36
ENSG00000060237	17478	27198	15960	15476	27483	19672	28286	28607	22822	29215	4288	19532	18814	25412	23096	20071	10132	27978	20712	29859	19723	20541	23082	27639	9358	13703	18739	28757	15193	20234	21021	22792	17665	16192	21184	32493	19762	8111	25855	36680	23076	17184	9493	11244	14781	15158	16864	15019	21482
ENSG00000060303	0	2	0	6	0	4	0	0	8	2	4	0	12	5	8	4	6	6	4	0	2	4	10	0	0	14	6	4	0	0	3	4	2	6	0	2	0	0	30	2	9	2	17	21	2	6	3	0	12
ENSG00000060339	6493	6636	5200	6088	11277	6420	8179	8122	6342	5992	3925	7259	8089	9555	8852	5585	9023	6481	9126	6894	12533	5592	8949	7494	13364	8775	6399	6849	7381	5853	8752	5144	12342	8684	6373	7496	8151	4302	7940	6538	12709	10746	14496	10753	10288	7083	11976	8470	6852
ENSG00000060491	8057	5856	4601	6230	10321	4791	11716	8056	6216	7130	4369	7961	6299	6371	7797	7044	6409	8394	9883	7650	8111	6279	8577	5648	10845	7786	10452	7196	8800	7895	8368	6139	13359	9071	9804	9137	8899	4103	11281	6827	14217	7951	9055	4925	10266	4654	13497	13616	5181
ENSG00000060558	2098	2630	1921	5800	1576	4196	2955	2549	2348	2811	1812	10667	4062	4309	1820	3335	2508	4612	2390	2858	5562	4001	2201	1984	2152	3704	3108	2989	2603	3465	3211	2827	4454	6768	2275	2235	3622	3600	11271	2269	4653	4201	2564	3614	3217	2965	4379	7422	2535
ENSG00000060566	0	6	0	2	50	0	0	0	6	22	0	4	6	8	6	33	4	0	6	12	12	6	24	18	24	12	0	0	0	0	0	12	0	0	0	2	40	0	10	2	0	0	3	0	6	20	0	0	0
ENSG00000060642	479	480	334	146	910	340	454	409	602	550	50	236	230	214	482	352	279	454	425	420	326	283	511	323	77	124	407	459	276	434	336	363	280	181	716	558	170	342	250	282	458	377	116	147	197	250	357	220	459
ENSG00000060656	0	24	8	6	64	0	22	0	8	15	4	0	16	6	34	6	20	32	26	53	4	24	22	0	0	10	25	24	34	0	24	12	8	21	6	46	1	0	16	32	20	6	14	20	32	18	32	8	0
ENSG00000060688	1574	1927	1895	1034	2732	2386	2266	2279	2460	2465	263	869	1681	1592	1735	1901	1211	1758	1985	1887	2493	1639	2184	2109	1281	1274	2185	2233	1777	1593	1812	1538	1929	1250	2148	2543	2043	780	1686	1700	3120	2004	1131	1129	1781	1812	3013	2022	1521
ENSG00000060709	0	0	16	0	32	52	2	0	18	0	0	0	5	21	0	0	0	0	16	10	3	32	35	60	0	0	0	0	0	0	22	10	0	0	0	0	0	0	4	24	8	4	0	0	20	0	0	0	10
ENSG00000060718	0	2	0	0	0	0	0	0	0	0	0	0	0	0	0	0	0	0	0	0	0	0	0	0	0	0	0	0	0	0	0	0	0	0	0	0	0	0	0	0	0	0	0	0	0	0	0	0	0
ENSG00000060749	1357	1931	1118	903	1642	582	1791	1350	1658	1762	592	1096	1050	1675	1652	1123	796	1650	1943	2039	1273	943	1326	1304	1194	820	1253	1908	1596	1512	1485	1285	1570	839	1588	2440	1427	154	923	1987	1420	1085	1228	588	1474	1012	1187	939	807
ENSG00000060762	2220	3045	2614	3035	3836	2404	3616	3184	3784	3725	628	3017	2502	2852	3110	3397	1997	3258	3090	2879	2284	3772	3478	3327	2204	2325	3420	3378	3657	3262	3557	2495	3156	2692	3229	2970	2519	1860	2985	3063	2362	2100	1747	1701	2819	3224	3598	4239	2782
ENSG00000060971	3628	3736	2760	2394	3958	2013	5404	4104	4437	4176	708	2331	2190	2090	3821	3950	1638	5259	4390	4974	2410	3914	4556	3608	1885	1780	4223	3658	4872	4624	3587	3011	2464	2272	4805	3693	4314	2193	2018	3686	3086	2017	1456	1115	2880	3440	3011	2699	4701
ENSG00000060982	1956	2841	488	790	1163	341	1954	1841	1502	1736	244	1401	465	836	1132	1602	291	2206	3243	6017	722	1413	1082	1436	457	708	1537	1493	1253	1973	1075	863	632	1006	3074	3402	1854	728	639	1111	1186	943	569	798	845	1039	358	562	716
ENSG00000061273	4214	4421	4086	2046	8712	2989	6833	4749	4996	3933	746	2534	4390	3848	6345	3684	3919	4503	6099	4760	5362	3764	6532	4403	2924	2440	4838	4226	5071	4276	5813	3934	5942	3739	6661	5947	5543	1156	3877	4132	7867	6060	4476	2800	6248	3259	7590	4511	5708
ENSG00000061337	22	26	46	4	0	0	108	186	34	37	8	38	30	10	70	76	143	154	20	0	166	133	84	76	0	56	68	50	120	36	58	22	206	96	38	18	162	0	46	34	416	296	48	36	52	18	32	4	154
ENSG00000061455	0	0	8	0	0	0	0	0	16	10	0	0	2	0	12	0	0	0	0	0	4	0	0	10	0	0	2	2	0	0	12	0	0	2	2	0	0	0	0	0	0	0	0	0	0	0	0	0	0
ENSG00000061492	0	0	0	0	0	0	0	0	0	2	0	0	0	8	0	0	0	0	10	0	0	0	0	0	0	0	0	0	0	0	0	0	0	6	0	0	0	0	0	0	2	0	0	0	0	0	2	0	32
ENSG00000061656	28	58	6	37	20	22	78	50	33	17	49	20	147	136	87	19	158	38	68	27	385	26	32	2	343	39	43	22	106	56	69	35	385	59	65	20	0	0	148	61	540	272	222	43	275	16	385	161	23
ENSG00000061676	519	684	1411	744	936	703	502	492	752	966	148	356	1094	1061	1151	1369	527	526	520	990	572	434	585	630	512	492	843	1284	498	759	1631	948	517	504	666	1088	820	927	776	1038	677	674	375	631	525	321	486	443	144
ENSG00000061794	3474	4157	2769	2738	3154	2854	3417	3342	4649	4340	414	2966	2927	3677	3320	5262	1884	4097	3895	4106	3099	4681	3767	3765	1450	2291	4031	4424	3348	3770	3517	3095	2542	3030	3247	3316	3588	2440	2867	3729	3298	2665	1241	1991	2270	5491	3749	3874	2932
ENSG00000061918	1044	1113	2786	1437	2228	3265	459	620	1438	2212	469	1008	2003	1765	2300	4548	708	1510	855	1524	522	818	1245	1652	855	710	1441	1647	1310	2771	4327	2707	472	775	1278	2586	742	3542	984	1441	383	620	569	1037	1196	1120	513	853	274
ENSG00000061936	6616	5894	3989	5097	8189	6052	7237	6303	4735	5004	2098	5879	7044	7220	7039	5047	5118	5505	7472	5871	8272	5304	7264	5217	6028	5819	5920	4861	5748	5422	6042	5031	9612	7447	6224	6804	7159	3951	9336	6333	11085	8566	7018	6784	7587	6008	10062	8002	4854
ENSG00000061938	6191	5428	3847	2697	8631	3764	10408	4972	5547	5370	1564	3907	5200	4118	7735	4552	4665	6055	8392	6156	5682	4290	7821	4849	5861	3366	6892	4556	6531	5505	7749	4883	7867	4255	8321	6488	8426	2820	6271	6160	7379	3989	5841	3286	7974	4578	7774	4445	3560
ENSG00000061987	3175	3603	1944	1890	5995	1308	4928	3249	3043	3773	767	2094	2218	3265	4458	2514	2434	2392	4033	3877	3984	2144	4672	3315	2565	1972	3013	4183	3252	2490	3332	2207	4237	1699	4119	5428	3470	572	1838	3786	4100	2551	3041	1250	3353	2735	3691	2560	2098
ENSG00000062038	20	10	0	6	90	0	16	0	28	0	0	2	14	20	31	12	2	0	0	4	52	42	16	9	32	18	16	28	0	0	8	0	32	47	2	7	0	0	50	16	48	27	25	8	14	56	52	32	38
ENSG00000062096	0	0	0	0	0	0	0	0	0	0	0	0	0	0	0	0	0	0	0	0	0	0	0	0	0	0	0	0	16	0	0	0	5	0	0	0	0	0	0	0	0	0	0	0	0	0	0	0	0
ENSG00000062194	9907	12818	8109	10392	12856	14360	11496	13636	12026	10833	5095	16292	15836	20934	11197	10567	12779	9997	10583	11157	19278	12717	12788	11886	7634	11176	11531	12491	8378	9637	9603	9135	18403	15621	10298	12806	10581	3999	21214	13385	18972	15235	10994	12014	13846	17405	18048	17909	11336
ENSG00000062282	487	433	633	472	290	146	550	422	455	684	457	880	310	321	557	347	200	711	696	854	343	400	271	376	313	203	970	568	482	983	345	355	798	384	478	487	745	288	492	344	540	298	378	191	597	79	588	626	806
ENSG00000062370	0	10	32	0	46	0	12	16	24	4	4	0	0	0	36	2	0	0	38	2	0	0	26	8	0	8	7	10	0	79	24	0	0	0	10	10	0	0	0	12	12	6	0	0	6	0	0	1	4
ENSG00000062485	10366	12679	7437	6540	13382	7214	13221	12015	12106	13930	1726	7353	7378	9951	11112	12698	5977	12208	11280	13608	11061	11775	10929	11287	4349	4752	11348	13851	11711	12973	10112	9680	10312	8225	11018	12205	10928	6920	8776	11405	15353	9532	6068	4364	9012	10146	11074	8386	11612
ENSG00000062524	430	359	416	108	424	88	722	244	286	243	72	370	360	366	2168	574	3187	916	490	166	296	200	317	140	166	58	360	180	170	184	372	138	346	74	509	271	250	0	168	410	1263	383	204	84	1115	296	449	120	482
ENSG00000062582	52	26	29	40	12	0	21	107	26	21	5	2	46	28	71	2	57	16	77	20	102	29	56	30	86	76	66	32	68	78	24	16	55	41	57	87	66	40	30	38	72	42	118	66	33	28	87	66	11
ENSG00000062598	2988	3774	2924	2049	4786	2943	4270	4618	3479	4189	1750	3013	3779	3486	4065	3255	4025	3983	3342	3820	5696	2991	4345	3694	4014	3703	3300	3804	3175	3362	3519	2868	7691	3105	4509	5038	2844	1004	3949	3697	8678	5701	4604	3554	4890	2964	5991	4467	3602
ENSG00000062650	8134	10614	7059	7006	11232	6798	9828	10666	10170	11718	1911	9127	7866	10070	9792	7677	5329	8929	9167	11506	9788	8485	9594	9921	4734	5486	9056	12401	6687	7103	6610	7367	9400	7407	8839	11985	9361	2106	8785	10523	12524	8663	4212	4271	6274	8079	10682	8873	7387
ENSG00000062716	14235	17599	11182	19465	14562	9540	14958	11423	13644	15981	5253	15234	9433	14103	9934	9974	10378	18855	15796	20083	7451	11872	12004	11349	20948	12327	12304	16628	14165	14840	18300	14306	13600	9587	17071	16311	11399	7336	7737	12886	7060	5331	8700	5501	16594	9272	7240	10101	11414
ENSG00000062725	2191	2746	1841	1955	3507	1803	2561	2952	2519	2771	456	2085	2376	3147	3036	1985	1534	2010	2815	2428	3113	2317	3070	2514	1472	1502	2263	2711	2282	2126	1909	2002	2641	2129	2369	3143	2065	546	2243	2381	4198	2953	1380	1598	2163	2196	3397	2861	1654
ENSG00000062822	1126	612	646	277	1359	194	1718	763	764	892	137	148	658	448	1517	749	351	682	830	543	353	602	1294	865	304	296	937	793	728	1140	929	545	514	307	1293	1201	1196	745	230	923	451	260	481	159	728	624	736	320	738
ENSG00000063015	33	26	10	37	38	0	49	0	0	17	35	10	88	41	88	24	30	6	28	24	173	12	67	18	52	46	44	32	0	2	57	5	177	60	37	47	0	0	39	20	64	115	76	75	130	10	51	70	6
ENSG00000063046	69811	101450	63374	53977	74791	66687	99563	105777	108598	90310	11044	73933	88373	107869	89265	105908	43152	93160	80265	103847	92858	128751	81686	93728	30026	48083	98964	125736	64267	72632	59465	72941	57156	73825	67393	81513	76400	32327	106847	100500	108017	90921	28960	49203	51973	104690	88401	77251	117555
ENSG00000063127	301	284	369	165	591	335	372	169	399	258	96	186	359	406	438	252	204	171	381	403	301	221	447	294	77	68	218	190	341	222	415	287	157	153	539	363	522	78	265	236	301	182	168	137	329	319	294	150	310
ENSG00000063169	1283	1677	1268	1009	1913	1610	2807	2423	1943	1617	704	1608	2103	1487	2291	2076	1550	2218	1674	1764	1913	2017	2100	1604	1217	1423	2189	1730	1346	2214	1651	1567	2189	1827	2065	2221	2027	1243	2026	2531	2642	2062	1557	1164	2154	1714	2512	1871	1414
ENSG00000063176	694	488	276	260	1027	259	942	506	343	582	238	248	403	359	647	422	286	699	610	438	456	396	564	388	400	348	701	567	475	603	501	377	701	424	599	679	1124	0	372	468	592	409	256	173	446	236	547	579	327
ENSG00000063177	73474	87469	95341	59421	83678	123506	103904	91412	122962	79789	21721	82887	129208	110992	98868	111706	78367	100721	91632	80511	120366	154518	93395	91217	47079	74112	116258	96150	85101	77933	104894	86453	82078	116177	75588	75540	86457	68808	153276	83155	132906	125950	57727	100589	92006	147686	130250	134091	120752
ENSG00000063180	506	379	466	163	490	720	653	549	605	345	99	245	557	452	490	414	352	321	418	225	455	477	611	411	196	287	485	418	349	250	309	348	510	403	330	372	287	437	913	462	711	556	462	430	403	463	682	467	375
ENSG00000063241	534	642	750	270	864	108	775	732	928	783	59	222	226	177	532	676	302	894	655	508	180	472	762	656	198	219	572	522	860	610	648	604	283	332	921	831	664	598	307	618	233	166	139	232	259	459	302	461	548
ENSG00000063244	11543	11612	9862	6430	16236	8303	17296	13032	13337	12726	1946	6813	9522	8759	13789	10344	6905	13811	13746	11529	8407	9119	14887	12060	6408	5984	12495	11429	11726	12771	12038	10355	10225	6977	15912	15950	13688	7157	10748	12429	11811	7488	6204	4911	10200	8889	12549	9377	10346
ENSG00000063245	5127	5669	4124	4641	5605	4639	9129	6174	5642	5913	1896	5499	5365	4737	5990	5555	3485	8133	6063	5990	5438	6275	5531	4366	2707	4507	7859	5719	6210	7060	5406	5288	7417	7755	7200	6032	6700	4742	9218	6125	8393	6216	3338	4300	6159	4792	9432	9172	5426
ENSG00000063322	3157	4884	3462	2956	5064	3854	6029	5564	5207	5256	837	3734	3583	4040	4572	4701	2462	5204	3979	5081	4790	5252	4745	5008	1759	2545	4586	4909	4011	3683	3655	4004	3869	4465	4546	5287	3761	2460	6682	5484	6263	4822	1836	2660	3234	4181	5385	5042	3783
ENSG00000063438	1	0	0	0	0	0	10	0	16	1	8	0	0	6	0	0	2	0	0	4	4	1	0	0	0	8	22	14	0	0	0	0	0	0	0	0	0	0	0	0	3	0	1	0	0	0	8	0	0
ENSG00000063515	0	0	0	0	0	0	0	0	0	0	0	0	0	0	1	0	0	0	0	0	0	0	0	0	0	0	0	0	0	0	0	0	0	0	0	0	0	0	0	0	0	0	1	0	0	0	0	0	0
ENSG00000063587	1428	1679	803	511	2334	1110	1882	1850	1239	1402	291	757	1278	1550	2695	1378	862	1232	1690	1897	2220	2182	1900	1394	810	716	1315	1332	1366	1582	1656	1238	1152	1165	1394	1582	1829	616	1486	1831	2668	1810	1184	904	1932	1174	2247	1678	1267
ENSG00000063601	2950	2943	2163	1555	4838	1650	3495	3905	2513	3453	521	2172	2755	3784	3679	2451	2643	2453	2898	3025	5574	2382	3558	2811	2082	1600	2708	3144	3004	3044	2914	2305	4249	2525	2706	4025	2849	1196	2368	2952	6176	3899	3625	1635	3518	2130	5199	3466	2542
ENSG00000063660	0	40	34	0	0	0	48	10	100	44	0	8	16	32	28	8	6	14	14	44	23	34	84	72	0	14	96	78	38	26	50	48	4	34	73	56	0	0	13	70	2	6	14	0	39	32	24	12	56
ENSG00000063761	556	407	274	169	1084	272	547	238	504	484	68	115	266	203	372	255	428	751	604	307	127	338	733	516	285	96	598	379	394	610	486	239	372	126	462	434	865	316	122	476	293	146	186	114	248	255	300	228	206
ENSG00000063854	1970	2611	2385	1327	2162	1558	4001	2397	3481	2828	518	1465	1809	1407	2863	2305	1294	3364	2620	2399	1354	2684	3034	2286	774	1126	3192	2623	2594	2562	2521	2182	1499	1450	3568	3070	2689	2016	1882	3171	1572	1574	862	1391	1616	2140	2630	2101	2423
ENSG00000063978	6206	7889	4832	3877	6731	6453	9191	9016	7177	8003	1346	5739	8099	7975	7744	8551	5950	7132	6421	6791	10358	9050	7523	7048	3416	4408	6883	7056	6570	6274	5768	6252	8670	7709	6692	7725	6205	4039	12910	9024	15349	11195	4908	5394	6445	7499	13352	9203	8419
ENSG00000064012	9943	6616	3215	3670	14190	4423	10492	8964	3278	4747	1812	4293	4909	7316	11012	3399	9902	3840	9880	6912	20567	3187	12358	6107	12092	9283	6464	5382	8855	5458	8978	3791	20490	5305	10874	10723	11150	1942	5755	7753	23314	12447	11349	4968	20224	3921	14124	7006	3632
ENSG00000064042	40	28	30	82	12	20	100	46	116	54	14	92	25	20	56	52	132	128	178	40	20	50	80	96	0	80	84	102	44	36	140	90	72	70	66	42	0	52	20	26	28	4	14	34	45	44	26	8	0
ENSG00000064102	1039	1286	1006	1223	2062	1069	1293	2094	1243	1103	769	1544	1450	1790	969	696	1111	930	1139	958	2101	640	1465	1375	996	1133	940	1121	813	631	1006	696	1749	1265	1001	1521	756	320	1497	1228	1979	1724	1589	1192	1324	1186	2039	1610	1108
ENSG00000064115	2393	2707	2557	1430	3213	1054	3315	2437	3695	3651	215	921	1001	1074	2398	2683	678	2878	2527	2608	915	2396	3380	3129	592	604	3135	4321	2131	3002	2895	2785	901	775	2976	3177	2134	1573	820	2552	1050	622	562	491	1078	1941	1037	902	2981
ENSG00000064195	0	0	0	0	0	0	0	0	0	0	0	0	0	0	0	0	0	0	0	0	0	0	0	0	0	0	6	0	0	0	0	0	0	0	0	0	0	0	0	0	0	0	0	0	0	0	1	0	0
ENSG00000064199	97	68	32	54	12	0	82	73	151	61	14	26	33	26	91	65	14	80	53	141	29	46	21	105	8	33	47	51	10	69	37	51	22	39	70	98	0	90	3	67	4	2	12	25	67	55	33	40	58
ENSG00000064201	2160	1204	1498	1084	4721	1184	5314	1777	1326	1403	329	986	1901	2037	4985	1510	2083	1250	3467	1754	2457	1209	4847	2002	1615	917	1630	1308	2337	945	3060	1058	1715	769	4343	2176	2414	569	1363	2885	2440	496	1277	686	2883	1547	2409	760	1035
ENSG00000064205	0	0	0	0	0	0	0	0	0	0	0	0	0	0	0	0	0	0	0	0	0	0	0	0	0	0	0	0	0	0	0	0	2	0	0	0	0	0	0	0	0	0	0	0	0	0	0	0	1
ENSG00000064218	0	0	0	0	0	0	0	0	0	0	0	0	0	0	0	0	0	0	0	0	0	0	0	0	0	0	0	0	0	0	0	0	0	0	0	0	0	0	0	0	0	0	0	0	0	0	0	0	0
ENSG00000064225	1035	609	583	630	1205	452	784	580	443	646	373	668	461	611	532	475	688	645	972	980	352	208	686	592	620	481	659	549	993	777	1223	722	880	415	687	903	998	435	345	531	542	411	616	312	999	575	716	379	258
ENSG00000064270	0	4	4	8	56	13	16	20	4	6	6	4	0	3	6	4	12	28	19	0	8	0	19	0	4	10	0	1	0	0	7	0	16	0	14	12	0	0	2	12	14	24	33	25	10	0	6	6	0
ENSG00000064300	14	74	12	12	58	0	68	20	70	87	6	16	2	22	42	42	14	14	64	8	12	65	103	66	0	64	24	60	16	62	50	55	14	34	125	95	0	0	72	98	14	0	2	34	12	6	10	68	24
ENSG00000064309	106	50	60	14	16	36	50	50	42	35	8	10	34	54	72	6	12	25	26	68	74	56	60	57	0	4	56	56	20	28	35	58	26	14	42	80	82	2	22	44	38	30	12	0	16	38	52	24	42
ENSG00000064313	1598	2537	1395	1741	3335	2352	3307	2532	2038	2240	451	2029	2254	3238	2900	1631	1910	1632	2373	2459	3335	1808	3013	2263	1892	1803	1944	2198	2264	2132	2370	1802	3168	1552	2128	3288	2156	336	1512	2237	3973	2577	1717	1515	2532	2179	3334	2191	1409
ENSG00000064393	5121	8149	5715	7116	10815	6356	7395	9944	7806	11766	2544	8755	9507	12192	8099	9663	4090	8644	7740	11424	11416	8474	7986	9090	5877	6216	7941	10986	6950	8098	7547	8418	11986	10484	6390	9816	7256	5516	9969	10683	16268	14841	5844	7853	7813	5545	7970	10689	6455
ENSG00000064419	4599	4667	3961	3048	5681	2510	5851	4465	5233	5872	991	3116	3463	4300	5043	4066	2912	4595	4604	5048	4862	3971	5285	4684	3133	3076	5594	5691	3422	4274	4442	4297	4337	2837	4794	5634	5394	3268	3843	5320	5214	3764	3149	2719	4264	3577	4857	3720	4639
ENSG00000064489	0	0	0	3	0	0	0	0	0	2	0	0	0	0	4	0	0	0	0	9	3	0	4	0	0	0	4	1	22	0	0	0	4	0	2	0	0	0	0	0	5	12	0	0	6	0	0	0	0
ENSG00000064490	1044	1480	1522	1084	1400	1534	2105	1389	2119	1665	249	1121	1335	1340	1454	1598	782	2026	1755	1634	1038	1464	1944	1465	977	905	1857	1585	1860	1527	1733	1339	1025	1229	1679	1663	1460	1275	1518	1541	1411	1082	462	523	949	1557	1055	1178	1995
ENSG00000064545	466	283	270	200	578	250	867	406	416	453	28	158	304	190	620	426	220	516	597	388	176	530	615	395	156	144	559	427	452	510	630	401	272	216	667	577	660	464	194	473	342	168	136	212	172	386	286	216	242
ENSG00000064547	1305	1222	601	891	2929	706	2776	1532	830	636	615	888	1553	1278	2518	1226	1945	1023	2171	1323	3086	1423	1585	748	2427	1124	1155	800	2144	1291	1812	721	2916	1530	2260	1412	3170	652	2376	1278	3660	2322	2209	1502	2806	1531	2334	1319	1202
ENSG00000064601	9494	10237	17620	14457	13142	16941	12020	9079	12772	15238	6493	12448	13091	11836	12026	18377	7118	19568	12500	14847	5626	9848	10021	11604	8324	9574	15417	13380	19571	25680	22279	19853	9790	9945	14402	17177	17781	27421	10108	14520	5894	5263	5510	7539	15058	9823	8387	11009	9381
ENSG00000064607	7189	4136	1598	2741	11076	2152	8889	3652	1741	2617	1065	2350	2823	5866	10347	2152	5650	1969	8517	4587	7849	1600	8814	3468	6417	3006	3708	3488	6601	3413	8063	1767	11571	2424	8049	5318	6476	764	2146	4598	9867	3888	6291	1771	10110	2037	8111	2382	1476
ENSG00000064651	1230	1236	816	422	1305	464	1119	1464	880	1247	132	518	730	1077	1216	1089	839	1014	1125	1030	1075	810	1110	1198	550	469	1041	1143	817	927	868	757	783	494	879	1128	1036	102	808	1359	1117	680	498	444	661	829	854	593	977
ENSG00000064652	429	438	456	281	442	466	501	435	346	397	114	296	336	416	288	361	183	417	384	400	141	281	401	397	220	289	359	606	383	366	475	409	262	255	329	525	156	374	336	494	182	228	146	190	209	350	128	259	363
ENSG00000064655	0	18	10	6	0	0	32	0	18	8	4	10	23	44	0	6	2	20	3	2	6	2	6	12	28	0	14	30	20	2	0	12	7	20	0	8	47	0	28	41	8	4	20	4	0	5	14	42	0
ENSG00000064666	18704	22306	26457	19655	24253	19885	36069	27931	26226	21857	3666	17720	32015	28479	24374	25689	15157	33953	20712	21622	20649	27453	27268	27127	11036	16406	24544	24468	28633	28125	26374	27931	19021	25811	32895	34924	20170	11392	27164	22124	28899	25287	8253	14081	17184	22697	27084	30411	39789
ENSG00000064687	4682	3213	2844	1532	6863	1210	7613	4028	2748	2536	683	1039	3011	3183	5983	2002	3706	3541	5169	3137	3205	2564	7560	3429	3088	2018	3868	2972	4588	2987	5517	2582	5796	1618	9133	6965	4671	1266	1143	3179	4215	1539	3084	1251	4625	1879	4694	1642	2287
ENSG00000064692	0	0	0	0	22	0	0	0	0	12	0	0	0	0	0	0	0	0	0	0	0	0	0	0	0	0	0	0	0	0	0	0	0	0	0	0	0	0	0	0	0	0	0	0	0	0	0	0	0
ENSG00000064703	1440	1580	1078	1493	1893	1510	2256	2489	1702	1177	728	1296	2545	2563	2355	2021	1485	1219	2411	2160	2304	1933	1911	1572	1191	1619	1969	1531	2000	1304	1988	1309	2198	1586	1538	1532	2451	922	1716	1555	2965	2590	2046	1718	2221	2916	3116	2487	1102
ENSG00000064726	5241	6894	4668	4817	6631	4894	6953	7076	5672	6603	978	4827	5088	6427	6227	5874	4125	5727	5581	7066	7017	4862	6400	6513	3237	3785	5838	7068	5484	5710	5643	5229	6795	4982	5263	6379	5997	2426	5198	7211	7968	5827	3271	2764	4958	4561	6600	5308	4903
ENSG00000064763	879	1271	788	936	664	284	854	720	726	1133	105	557	269	545	778	564	197	1168	471	1110	456	1076	867	905	351	417	860	1437	472	836	1102	1296	405	253	1143	1162	522	246	204	1011	301	155	125	160	288	436	320	214	539
ENSG00000064787	60	51	30	44	108	0	72	48	197	178	16	28	63	88	88	59	57	61	40	16	22	62	62	132	46	12	54	63	38	56	50	65	34	62	76	44	72	70	52	39	107	50	64	72	34	18	15	22	0
ENSG00000064835	0	0	0	2	0	0	0	0	0	6	0	2	0	0	10	0	0	14	0	0	0	0	2	6	0	0	4	10	0	0	12	0	0	0	8	1	0	0	4	2	0	0	2	16	0	0	4	0	0
ENSG00000064886	448	690	1998	564	1481	674	808	654	1324	853	135	355	559	571	1348	1096	274	632	1302	966	300	564	1029	705	290	254	980	1426	1133	1220	727	808	779	648	438	559	352	374	488	932	417	442	189	442	232	866	282	300	1823
ENSG00000064932	3813	3092	2283	2978	4087	2526	5803	4387	2355	2829	1595	3224	4271	4115	4293	2659	3815	4421	4228	3340	6527	3416	4262	2744	5811	4522	4546	2897	3915	4376	4746	3368	6557	3516	5215	4742	4373	2044	4387	3607	8542	5623	6310	3136	8478	2638	7935	6759	1814
ENSG00000064933	1667	1362	1125	573	2927	532	2355	1440	1406	1164	145	544	669	870	2136	972	520	842	1786	1237	563	654	1997	1371	486	423	1133	1258	1289	1034	1328	850	594	423	1690	1870	1533	336	302	1320	866	493	448	295	754	732	831	501	671
ENSG00000064961	3245	2747	2937	2354	3974	3032	4514	3411	3144	3488	1427	2481	2949	2496	3670	3683	2369	3568	4026	2826	2717	2522	3859	2652	3116	2298	4125	3270	4012	4291	4552	2820	4413	2838	4110	3752	3764	2906	2872	2995	3151	2235	3262	2161	4279	3065	3174	2957	2972
ENSG00000064989	306	324	138	228	280	278	206	138	90	192	110	256	132	313	228	124	151	275	142	91	88	145	225	200	190	100	147	220	30	100	534	370	366	256	270	310	136	68	300	240	274	192	206	158	306	114	134	164	42
ENSG00000064995	2360	1923	1205	1145	2578	1671	2342	2006	1582	1473	457	1768	1757	2198	2100	1455	2616	1645	2150	1902	4010	1809	2483	1470	2323	1583	1813	1974	2399	1469	2268	1476	3377	2401	1991	1861	1676	1363	2137	2223	4095	2470	2877	1622	2543	2766	3681	2348	1407
ENSG00000064999	1208	994	637	634	1596	352	1606	1036	824	1331	272	666	590	592	1429	962	437	1185	938	859	520	736	1098	839	412	582	1272	1138	616	1398	898	834	956	605	1163	1311	975	738	644	1093	546	535	378	302	723	539	615	472	388
ENSG00000065000	8171	9275	6447	4347	9715	4858	12291	8273	8438	9475	2161	4563	6097	6052	8903	7097	5494	11394	8632	7832	7418	7254	9895	8812	5479	5104	9727	8863	8045	7626	7383	7545	8175	6104	9482	10562	9108	4731	7474	10376	11545	8163	7096	5356	7410	5813	8069	6407	8502
ENSG00000065029	1982	1909	1432	900	4147	1460	3917	2301	2266	1897	469	1017	1954	2263	3451	2078	1759	1806	3075	2110	3065	2213	3191	1942	2156	1175	2401	1855	2778	1639	2669	1383	3417	1783	3368	3343	3628	1384	1457	2160	3965	3011	2822	1553	3331	1802	3564	2112	1477
ENSG00000065054	150	156	268	148	609	172	282	70	321	277	34	85	87	90	219	280	105	201	247	173	67	181	235	292	368	192	204	182	218	266	281	243	132	100	256	180	192	92	286	304	86	50	110	84	193	261	136	151	202
ENSG00000065057	476	305	572	112	450	240	529	342	414	436	42	214	128	138	338	191	194	440	369	411	71	276	450	349	202	130	474	393	416	340	502	360	208	139	489	349	208	0	118	383	74	76	74	62	185	322	190	176	396
ENSG00000065060	2020	2393	1358	908	2039	1324	2907	3101	2657	2871	364	1342	1294	1603	2518	2920	1015	1964	2156	3142	1733	1790	2297	2148	1159	1149	2520	3394	2187	3045	2090	2122	2365	1413	2149	2836	2629	686	939	2476	2328	1381	615	584	2027	2954	2232	1668	1481
ENSG00000065135	9780	14042	8555	10857	10634	7064	12324	11123	13899	15012	2119	11910	8134	10693	8762	11080	4935	13716	10700	14011	6856	11957	11667	12832	4918	6513	11256	13963	8992	10936	9634	10135	6953	7509	9662	11618	10208	2946	8732	13554	7673	6052	2525	3900	5704	10924	7131	9299	9476
ENSG00000065150	7988	9546	6779	3298	8225	5911	9644	7394	10169	9761	673	4257	5573	6735	9426	10747	3549	7108	6907	9345	7213	11735	7588	8824	2864	3163	7768	10561	5762	6955	6033	6286	4856	4761	7595	9636	7045	2630	6544	9048	9296	6601	3352	3364	4704	8719	7067	5797	11029
ENSG00000065154	3975	4656	3413	5119	3914	2556	4728	4772	5083	4795	710	4379	2572	3593	3935	4990	1915	5676	4521	5673	3245	4756	4796	5181	2118	2392	4075	5070	3757	4135	3989	3323	3075	2716	4644	5121	3846	2016	3177	4176	2281	1757	934	958	2868	5611	3344	3856	4961
ENSG00000065183	1830	1491	1073	398	1696	706	1499	1094	1343	1658	90	339	725	764	1600	1255	450	981	1336	1114	899	1271	1503	1526	358	369	1203	1385	603	1093	1340	1023	621	460	1430	1897	836	484	369	1077	1067	666	289	279	778	968	1053	729	907
ENSG00000065243	3770	3399	1349	2626	5615	2072	4405	3494	1815	2395	1084	3337	3362	5581	5004	1898	4126	2378	4357	3913	7998	1916	3661	2213	4405	3426	3441	2854	3536	2869	4412	2059	8834	2940	3566	3779	3921	718	2457	3162	8435	5262	4694	2130	5876	2676	7299	4062	1211
ENSG00000065268	944	611	880	429	1262	732	1326	987	1273	1206	123	440	787	546	1139	814	529	1219	1038	580	496	814	998	663	717	527	1025	785	578	716	1291	1281	347	480	1220	933	892	568	858	937	1044	507	366	483	1273	1073	817	641	840
ENSG00000065308	2147	1973	1528	645	2887	665	2935	1944	2134	2340	99	543	931	1015	2692	1595	661	2192	2440	2409	1516	1779	2244	1936	728	624	2094	2334	2256	2252	1596	1805	764	695	2571	3041	2322	440	828	2280	1957	1032	535	390	1194	963	1201	870	1410
ENSG00000065320	1	4	24	4	0	1	29	38	14	11	2	6	26	4	36	8	14	3	17	26	20	40	40	20	100	16	32	6	41	1	14	18	20	10	0	6	1	0	28	14	6	35	32	1	39	4	20	28	1
ENSG00000065325	0	4	0	2	0	0	0	0	0	0	0	0	0	0	0	0	0	0	0	0	0	0	0	6	0	0	0	0	0	0	2	0	6	6	0	4	0	0	0	0	0	2	4	0	0	0	0	0	0
ENSG00000065328	0	36	12	12	28	27	22	0	74	44	2	10	31	36	30	78	24	12	28	42	38	18	70	44	74	6	50	58	80	84	24	62	40	80	40	124	0	0	32	90	36	26	14	26	32	46	32	4	22
ENSG00000065357	8109	7559	7705	4038	24380	7778	11041	7466	9088	7276	2707	4466	11897	13291	19102	6023	11026	5237	15344	9578	20545	9597	14852	8001	9799	8134	10739	8894	11785	9295	12535	6470	19597	7500	10957	12437	16063	2264	4017	5982	26603	16375	21297	8192	21547	6261	23236	11056	8707
ENSG00000065361	12	26	42	4	34	0	36	76	90	54	8	18	23	16	36	36	12	66	16	46	16	15	34	36	0	6	28	16	50	0	8	10	0	14	28	31	0	0	4	23	10	2	50	14	20	0	6	2	42
ENSG00000065371	0	0	0	0	30	0	0	0	0	0	0	0	2	0	6	0	0	0	0	8	6	0	4	0	0	0	2	4	0	0	0	0	0	2	0	0	0	0	0	0	2	0	0	0	0	0	0	0	0
ENSG00000065413	9486	9386	5901	4152	13854	4537	13326	10059	7177	10772	1776	4337	5880	10372	16411	8095	5315	6908	11897	12957	10137	6714	12183	8758	4689	4169	8632	11200	9275	9382	11795	7313	10018	4823	11684	14648	10103	2622	3794	10311	10143	6620	10384	5551	6349	5350	10779	6612	4803
ENSG00000065427	14530	19529	15150	13149	15791	17835	18984	20048	21948	19376	3355	16097	16174	17763	16258	20796	11231	20730	17470	18538	13407	21608	15654	18848	7772	12089	17291	19855	13814	16460	14714	14193	11145	14632	14937	18125	17632	10717	22065	18926	15112	12891	5797	10708	11752	22650	14787	20544	27425
ENSG00000065457	1627	1683	1145	710	2111	1108	2609	1910	1919	1851	233	1034	1128	1566	2651	1900	1686	2844	2114	1858	1397	1423	2217	2167	889	1063	1964	2372	1888	2423	1556	1343	1701	1222	2084	2683	1267	1121	1135	1804	1564	1212	671	644	1596	1348	1521	926	1531
ENSG00000065485	740	605	534	599	901	360	816	676	763	743	82	681	394	486	817	868	343	1099	665	968	143	752	576	649	310	256	1022	810	780	704	469	720	206	285	544	537	466	74	288	565	309	144	78	40	663	634	402	326	502
ENSG00000065491	1017	1746	1053	833	1382	1878	1722	1895	1725	1488	297	1299	1573	1665	1283	1173	964	1498	1277	1281	1531	1253	1603	1385	917	984	994	1469	1032	1249	1342	1436	1674	1390	1333	1711	1302	508	2485	1694	2380	1858	823	875	1214	1597	1745	1496	1482
ENSG00000065518	5166	5615	5818	4699	6141	7070	6596	5847	7278	5961	1388	5362	5705	6280	6133	6061	4790	6332	6110	5642	6368	6511	6131	5847	3120	4493	5745	6172	6705	5817	6618	5114	5721	6108	5545	5543	6029	4150	7586	5310	7188	6887	3297	4696	5518	6207	7347	7967	6713
ENSG00000065526	11095	14525	7765	7209	14415	6879	15534	15929	12117	14571	4592	13175	11040	14773	15483	14187	6863	15061	11614	18887	15429	12170	12440	13222	9425	9599	12183	14688	10827	13152	9268	11901	17563	10995	13242	18273	13860	4797	16094	17687	17698	13294	9782	8148	13909	10139	15712	11680	10423
ENSG00000065534	768	1119	3310	2217	4573	7165	669	977	2872	4761	1266	2420	3371	3185	3995	8004	1343	2995	1375	3087	1399	1915	1656	2307	2671	2550	2043	2415	2543	3630	6219	3988	776	1368	2146	4199	2894	8581	1906	2732	696	1357	1030	2458	3344	2416	570	986	209
ENSG00000065548	9634	11584	7399	10784	9807	11639	10520	9745	10576	8718	5735	15016	11978	14928	8815	10655	11947	10171	10883	9650	13261	9177	10613	10712	11231	13102	9499	9913	7763	7289	9011	7199	16251	13212	8840	8600	10881	5082	19650	10685	13563	10721	10791	13039	10767	15405	16137	15687	9055
ENSG00000065559	1960	2833	2088	1467	2584	1398	2563	2683	2212	2858	365	1531	1569	1980	2148	1600	1252	2476	2200	2731	2015	1948	2138	2100	902	1230	2524	3098	1632	1816	1960	1950	1634	1781	2299	2679	1185	1034	1589	2582	2833	2338	1280	1299	1485	1107	2657	2254	2141
ENSG00000065600	1285	1816	1175	1417	1570	1830	1603	1726	1670	1144	451	1966	1148	1423	971	1446	959	1754	1432	1423	1007	1448	1582	1425	842	1084	1132	1349	1165	1628	1361	1419	1752	1543	1244	1235	1187	840	1255	1519	1177	1048	516	846	1450	2410	1264	1451	1136
ENSG00000065609	0	0	0	0	0	0	2	0	8	18	0	0	0	6	0	0	0	0	2	56	0	0	4	0	0	0	0	0	0	22	0	0	16	1	0	0	0	0	0	0	0	0	0	0	0	8	0	0	0
ENSG00000065613	6080	7528	4756	4954	7436	3144	7364	7302	6015	8033	1110	5887	4446	6682	7030	6147	3230	7149	6283	9429	6306	5916	6933	7650	3909	3866	6264	9675	4769	4777	5043	6313	5170	3966	6006	8257	6089	2249	5626	8729	6643	4223	2496	2555	4084	6010	5922	5337	6090
ENSG00000065615	8128	10298	6341	7867	6654	5110	9255	7674	10567	10957	1622	8841	5639	8356	7159	8740	3219	10741	8816	13321	4736	7845	7288	8038	3497	3885	8527	11684	8498	9335	6890	7672	5698	5407	7559	8896	9088	2844	5366	10040	4896	4338	2382	2469	4932	9199	5574	6779	6955
ENSG00000065618	0	0	12	0	0	0	0	0	0	0	4	0	0	0	26	0	5	0	0	0	7	0	2	0	0	4	4	0	30	0	0	4	2	0	0	2	0	0	0	0	4	6	4	18	18	0	6	0	0
ENSG00000065621	62	63	102	29	35	0	56	0	44	47	68	95	58	116	146	88	78	36	68	0	214	48	82	49	28	80	51	53	88	60	364	290	157	85	74	47	0	0	90	100	92	39	141	92	132	32	114	68	32
ENSG00000065665	457	312	140	256	504	223	418	393	255	183	77	274	354	473	665	246	500	131	378	282	783	200	600	276	388	254	233	207	265	232	349	153	599	259	409	448	549	2	410	324	981	622	554	348	534	356	672	351	116
ENSG00000065675	3210	5127	3843	1748	4886	5585	5981	7892	6655	5194	507	2434	4434	5092	6182	6162	2969	3334	4091	4217	4849	6929	6029	6139	2338	4414	4244	4593	2262	2773	4513	3774	4140	4280	3359	5380	3246	1742	7204	7246	6265	5324	2492	3544	3525	4743	5479	4469	5863
ENSG00000065717	332	308	400	62	659	440	500	507	636	397	42	134	316	253	825	589	358	327	482	312	414	670	479	406	137	107	395	436	196	211	376	221	343	243	660	536	750	206	534	305	516	255	268	194	439	571	543	237	532
ENSG00000065802	1997	1523	1486	565	2998	960	2991	1905	2192	1757	266	792	1399	1069	2910	1830	1114	1596	1883	2040	1758	2035	2098	1756	1432	1078	1597	1859	1499	1425	1485	1287	1587	1147	2410	2609	1732	802	2045	1975	3106	2179	841	830	1530	1386	2406	1317	1948
ENSG00000065809	20395	29014	31197	19432	29277	29634	33009	38293	38193	31065	5132	31365	34348	39499	33340	34341	24796	29828	24956	31079	34705	36663	30794	34105	10383	16365	26134	33248	17863	18837	25165	27724	27591	33707	25127	32817	25000	9056	50612	38162	47688	38609	12688	18362	20890	35197	33764	38337	45779
ENSG00000065833	174	282	510	442	514	394	337	259	248	282	80	604	321	353	531	440	1173	532	238	271	252	238	176	94	184	79	313	300	318	564	337	346	160	199	226	296	350	314	217	304	470	511	79	154	414	400	237	227	386
ENSG00000065882	7877	11704	6431	6266	8388	6914	10121	9830	10451	11705	1737	9164	9171	11468	7335	9792	3856	11780	8850	11841	6304	8247	8746	8960	3647	4772	9346	10864	7241	9247	8292	9746	6735	7401	8211	9926	7826	4452	9212	10990	7861	5356	3025	3751	5914	9510	6972	8430	10132
ENSG00000065883	6108	8233	4579	2971	7541	3536	8003	8129	6891	6138	1058	2871	5739	5949	8236	6252	3781	5568	6917	7098	6796	5108	8618	6942	3859	3325	5635	6358	6266	5291	6385	4935	5728	4300	5903	7246	5381	2083	4413	7409	7890	6362	4736	3657	4837	5404	6731	4649	5193
ENSG00000065911	2866	4037	2666	3136	2712	2612	3665	3393	4090	3926	753	3429	2273	3185	2454	3233	2028	3702	3303	3911	2677	3272	3365	3524	2491	3133	3226	3808	3363	3307	3454	2945	2410	3091	2558	2891	2553	1852	3356	4063	3174	2445	1806	2337	2216	3425	4040	6362	2565
ENSG00000065923	2350	2986	2030	1216	3064	2256	1653	1376	1702	1930	673	1693	3256	4170	2209	1904	1189	1337	2298	2478	2246	1540	2163	2104	850	1018	2166	2345	3287	2001	2354	2977	1873	1540	1929	2256	1860	896	1742	1899	2459	1682	1789	1654	2253	2367	2668	2299	1172
ENSG00000065970	3548	5510	3109	3109	4994	3820	5907	6777	4438	4592	1354	4401	4783	5105	5096	5793	3568	5549	4112	6052	6277	4802	4039	4383	1898	2938	4658	5113	3972	5068	4042	4232	4926	4989	3674	5289	3513	1434	7786	6440	7945	6577	2245	3269	3906	5557	5766	5131	3886
ENSG00000065978	58755	74608	56090	55299	61567	68883	73936	69167	84273	77645	13057	67839	66164	68945	61229	84068	39529	77171	66422	69618	62504	85955	60636	68431	36438	45889	75208	73854	62285	62617	67319	61809	48514	60940	61546	62749	60740	46594	90917	70808	67819	57437	24137	37414	47623	92652	69384	76905	78355
ENSG00000065989	2014	2212	1445	1980	2182	1507	3809	4007	3120	4074	1138	3563	1512	1927	1822	2585	1608	4424	3287	3231	2477	3327	2738	2694	1772	2600	3378	2370	2660	2908	2081	2398	4985	4917	2989	3013	2273	1414	5181	3335	3242	3229	1874	1786	2056	1514	3258	3494	1769
ENSG00000066027	8468	10253	6829	5158	9138	4721	11609	10144	10601	10795	1495	6355	6414	7692	9738	8882	6980	9024	9708	9840	7271	7407	10462	9201	3674	4439	10054	11894	8011	8126	8124	6721	7134	5553	9209	10131	7290	3214	7014	10522	8178	6335	3803	3816	6029	8519	7339	5226	6398
ENSG00000066032	0	0	0	0	0	0	0	0	0	0	0	0	0	0	0	0	0	0	0	0	0	0	0	0	0	0	0	2	0	0	2	0	0	0	0	0	0	0	0	0	0	0	0	0	0	0	0	0	0
ENSG00000066044	3384	5734	4029	3436	5057	3113	4955	4847	5564	6121	850	3461	3926	3974	4097	3994	2468	5519	4362	4933	3012	3545	5084	5353	2348	3052	5031	5709	4162	4032	4263	4247	3010	3553	4632	4994	4777	1987	3910	5240	4026	3147	1820	2288	3136	3833	3902	4313	4697
ENSG00000066056	22	56	109	17	209	65	98	80	30	22	9	47	4	14	46	98	20	61	68	84	6	10	46	63	0	14	6	49	186	40	38	45	104	24	62	35	206	0	52	92	66	10	48	2	32	8	30	0	142
ENSG00000066084	4719	5240	3071	2477	5256	3488	4251	4578	4955	5748	1409	3186	4502	6300	5963	5101	2543	3950	4274	6437	6156	6683	4493	4333	3139	2679	4629	5294	3813	4312	4374	3829	5202	2820	3504	5130	6173	1470	3800	5141	5624	3567	3269	2609	4513	4023	6069	4160	3970
ENSG00000066117	4248	5422	3597	1824	6175	3830	7038	6377	5586	5083	529	2627	3501	3912	5813	5308	2521	4618	4359	4796	4853	5450	5577	5143	2115	2584	5005	5279	4182	3900	4459	4135	4062	3493	5279	5985	4485	1900	6012	6354	6904	4937	2263	2720	3521	4730	5247	4098	6890
ENSG00000066135	1046	897	674	592	1258	341	1156	1020	665	1062	204	503	692	852	1015	736	383	1018	890	928	551	569	869	749	500	523	940	826	944	962	756	660	657	580	1012	1170	660	112	632	1039	1098	871	467	560	857	680	1196	529	633
ENSG00000066136	4392	5105	3587	3315	4968	2779	4670	4157	4611	4703	813	3323	3314	3799	4031	3649	1860	5293	4926	4790	2660	3764	4523	3635	2147	2300	4964	5165	4035	3604	4828	4203	3193	2677	4532	5352	3620	3157	3175	4096	3740	2616	1518	1623	2699	3294	3547	3273	4058
ENSG00000066185	56	62	160	67	52	210	82	38	58	94	53	51	65	92	82	289	54	158	40	145	50	132	38	56	80	62	82	114	22	84	177	122	69	82	79	66	112	28	56	91	48	48	58	89	74	98	64	43	60
ENSG00000066230	76	14	23	12	32	9	70	0	18	25	4	9	12	32	60	38	65	21	77	11	103	40	73	23	24	10	17	13	62	16	30	26	24	17	89	27	90	0	33	54	102	26	8	0	61	8	38	27	13
ENSG00000066248	0	2	0	2	11	0	0	0	0	3	2	8	6	0	2	8	2	4	0	0	19	4	0	0	0	1	0	1	32	0	4	0	0	2	0	0	0	0	0	1	0	2	4	1	0	0	8	0	0
ENSG00000066279	0	43	48	14	298	0	71	36	82	80	8	110	28	44	166	96	54	42	56	80	42	14	116	108	136	34	70	50	236	164	132	80	104	96	108	246	0	76	80	102	108	62	94	29	110	78	56	50	0
ENSG00000066294	6903	7348	4604	4146	11369	4339	7372	6598	6205	6837	1779	4111	4530	7454	11591	7759	3297	6040	4650	6324	4367	4056	7243	6980	6547	5302	5514	7829	4660	5542	8326	6223	6561	3793	8273	11595	6930	2098	4591	8094	6228	4196	4410	3274	8962	5200	4720	3211	6370
ENSG00000066322	4432	4521	3633	2539	4590	2574	6212	3928	5712	5586	508	2627	2962	2900	4118	4333	2112	6977	4314	4907	2906	5249	4890	4283	1440	1915	5028	5247	3685	4234	4849	4575	3055	3240	5523	4998	3414	1522	3542	4485	4105	3018	1075	1283	2217	3865	3533	3736	4963
ENSG00000066336	19780	21864	17059	25223	17267	20151	30537	19814	20754	22995	10268	37575	22308	18516	16652	23192	16889	41018	26845	26536	20493	27626	21192	17422	22760	29190	36852	21243	26569	32227	25405	21911	30332	32772	27281	20624	27109	24117	30451	21280	30542	19279	12863	11980	27789	26100	36073	43287	24760
ENSG00000066379	629	819	852	720	726	1194	831	1024	903	846	418	1224	1265	1391	981	804	1105	763	918	639	1396	933	1135	844	534	1391	1104	801	986	619	1099	822	1201	1150	852	972	672	877	1742	829	1281	1386	1324	1355	1370	780	1487	1364	738
ENSG00000066382	2	58	72	26	80	72	6	16	20	28	16	32	87	70	102	78	133	156	22	16	30	46	16	40	25	30	9	6	26	32	12	86	8	12	42	52	1	122	36	22	50	37	38	47	57	69	56	58	14
ENSG00000066405	0	0	0	6	0	0	0	0	0	0	0	0	2	0	0	0	0	0	0	0	0	0	0	0	0	0	0	0	0	0	0	0	0	0	0	0	0	0	0	0	0	0	0	0	0	0	0	0	0
ENSG00000066422	3428	4242	1796	2903	4250	2001	4473	4084	3475	2923	1259	3830	3959	5936	5050	3626	3195	2860	3929	4743	6128	3208	4245	3619	2141	2809	2778	3504	4004	3431	3642	2550	5290	3175	3468	3652	3170	686	3524	4377	6290	4177	3097	2003	4126	5800	5666	3425	1546
ENSG00000066427	2234	2234	1242	1502	3441	976	3034	2114	1558	1926	963	1972	1603	2248	2633	1270	1593	1433	2787	2241	3333	1172	2656	1831	2088	1708	1998	2143	2220	2141	2256	1441	3359	1257	2320	2510	1921	229	1293	2025	2900	1810	1880	1084	2783	1495	2832	1832	1111
ENSG00000066455	2411	3190	2329	1984	3006	2366	3516	3254	3988	3456	309	2089	2126	2550	2462	2208	1300	3039	2613	3023	1984	2478	2682	3260	856	1579	2697	3504	2024	2703	2228	2436	1778	2085	2896	3613	2717	1035	2098	2844	2755	2214	772	1033	1156	1987	1832	2146	3008
ENSG00000066468	100	90	32	4	42	36	86	28	10	18	6	0	6	8	48	20	2	0	0	6	4	20	38	96	0	0	40	4	10	22	2	4	10	2	40	40	0	0	0	139	6	0	4	0	8	0	8	20	22
ENSG00000066557	1313	1089	397	1025	1596	664	1078	1306	820	985	300	1140	878	1495	1155	640	1328	795	1131	1075	2200	782	1274	930	1328	875	989	1179	1057	954	1204	813	2025	950	849	1101	842	44	1166	1020	2232	1304	1261	664	1532	1125	2212	1259	485
ENSG00000066583	792	1144	925	452	1767	412	1136	688	1262	1418	110	336	448	390	811	838	369	880	1061	967	284	598	1279	1177	411	282	812	1186	929	1030	924	868	286	311	1021	1452	646	120	408	975	506	378	148	308	325	731	450	538	766
ENSG00000066629	0	8	4	0	0	0	10	0	0	4	0	0	0	0	1	2	0	0	0	0	5	0	0	0	0	0	1	6	0	0	0	0	0	0	0	7	0	0	10	6	1	0	0	0	0	0	2	0	0
ENSG00000066651	836	446	285	320	739	396	710	558	366	288	73	328	526	832	1063	226	1051	184	726	343	1785	240	910	366	424	319	256	368	438	312	686	160	1076	417	624	560	236	94	342	467	1793	858	977	308	1197	248	1280	373	104
ENSG00000066654	5874	7445	4854	3548	7178	3576	9208	7259	7773	5989	1513	3966	4932	6404	8778	8032	4495	5786	6750	8193	6160	7290	7569	7202	2656	4008	6399	7452	6739	5521	6598	5435	5693	4574	6605	7807	6204	1675	6059	8830	7836	5708	3850	3868	4819	6768	7336	6879	5651
ENSG00000066697	533	937	1619	966	1461	2574	997	1717	1477	1271	335	811	1227	1428	1513	3304	996	1318	667	970	1076	1230	1177	1437	702	787	1220	1463	1205	1441	2861	1883	811	1343	1056	1816	1458	3178	1533	1785	1166	1315	609	1485	1163	1786	1063	907	1237
ENSG00000066735	20	8	34	12	0	0	12	0	22	8	0	18	0	0	26	24	2	0	10	0	0	14	8	6	14	2	20	22	0	32	0	0	2	24	0	0	0	0	64	70	142	84	6	0	44	66	38	8	0
ENSG00000066739	3112	3085	1582	1246	5503	900	3862	3555	1996	2460	618	1627	2054	3904	4389	1828	2409	1438	3429	3031	6868	1374	4089	2242	1884	2291	2957	2917	2455	2047	3076	1624	6489	1987	3043	4116	2889	520	1314	2783	7951	5878	4142	2025	4357	1384	4760	2309	1164
ENSG00000066777	6609	7635	4396	3656	7384	3822	6420	6139	6473	7760	1202	4221	4613	7390	6853	4506	4265	5727	6184	7621	8246	4363	6687	6497	4217	3617	5370	7580	4015	5211	5598	5235	8320	3948	5817	8582	5366	1742	4546	7938	9189	6497	5126	3516	4902	4368	6822	4180	5101
ENSG00000066813	0	0	0	0	0	0	0	0	0	0	0	0	0	0	0	0	0	0	0	0	0	0	0	0	0	0	0	0	0	0	0	0	0	0	0	0	1	0	0	0	0	0	0	0	0	0	0	0	0
ENSG00000066827	778	767	608	459	839	232	879	783	647	1184	122	324	302	467	780	674	301	605	656	746	346	655	849	782	72	282	841	972	713	1002	526	775	625	353	649	918	731	464	467	704	452	284	202	281	378	483	736	633	542
ENSG00000066855	527	807	536	501	876	205	522	526	637	740	107	344	506	891	909	469	293	375	696	674	697	264	806	461	206	497	514	613	652	402	785	505	876	389	620	735	909	164	130	535	561	482	448	255	508	321	509	477	347
ENSG00000066923	139	224	373	208	466	128	251	330	323	193	97	207	445	627	555	281	279	149	409	351	420	156	505	310	147	181	386	331	491	225	412	469	781	289	226	358	478	124	215	317	517	237	419	356	545	216	436	285	68
ENSG00000066926	1284	1585	1498	624	2294	927	1925	2053	1862	2117	345	825	795	923	1628	1826	573	1556	1408	1457	846	1597	1744	1862	456	610	1470	1942	1136	1518	1365	1481	842	858	1753	2341	1481	426	746	1829	1178	1038	348	470	941	1560	1148	944	1428
ENSG00000066933	2341	3814	2593	1235	4269	1654	3307	4408	2965	3678	589	1470	1556	2663	4333	3364	1306	2915	2870	3353	1568	3005	3355	3651	1226	1128	3164	4043	2594	2202	2712	2783	2230	1282	3342	4200	2383	864	1382	4283	1304	984	1309	1511	1786	2077	1745	1182	3335
ENSG00000067048	2	20	4	2	0	0	11644	10341	0	14	6138	10759	2	6	12766	6710	13580	6206	11193	10777	19342	7901	12	6	2	2	7765	9732	9350	7514	6	0	25919	8436	2	10	6	14	11232	9501	19099	13447	15573	7843	18881	7737	18825	12439	5280
ENSG00000067057	2480	2910	2498	1312	3381	1367	3673	4115	2568	2694	498	1785	1793	1679	2128	1856	1380	2861	1677	1650	1571	1889	2615	3126	1219	1191	2336	2263	1571	1747	2801	2411	1480	1214	3553	4007	1583	675	1695	2429	3078	2003	1075	1179	1553	1618	1800	1461	2825
ENSG00000067064	6134	5882	3477	5738	4448	5085	5853	5564	4810	4540	4581	11195	8402	12145	4715	4865	10078	3907	6539	5536	11599	6049	6363	4343	6827	7005	4743	4844	6182	3979	5642	3713	14335	8063	4812	4175	7171	2537	14891	8458	9774	7182	11402	6450	10355	8124	15144	12609	3706
ENSG00000067066	19978	22655	16604	17513	23402	22352	21498	20400	21651	19070	5798	19245	21833	29067	19811	14064	15674	16769	21148	20308	20461	14545	23174	21299	15110	15833	18861	19966	15695	14575	18245	15141	21248	15139	19443	23737	22096	11885	25620	21168	22763	15188	16383	13585	21254	18853	24658	22752	19276
ENSG00000067082	92827	146505	34031	43706	52176	81444	48646	122324	84305	39320	43157	97367	109478	129079	21067	54925	94927	99972	77834	56300	96787	34952	124543	108050	109216	188768	58828	62609	87835	53039	71298	119494	87805	113728	57594	54510	79722	49449	104865	127317	45499	41006	100677	142161	154894	123147	63456	141087	89599
ENSG00000067113	91	184	260	102	455	535	170	174	449	243	21	61	230	167	177	187	146	187	194	294	216	295	345	256	94	190	221	239	291	188	221	180	163	128	223	235	99	226	274	156	172	106	184	203	130	227	180	172	382
ENSG00000067141	1274	2375	967	312	994	898	2134	2749	2262	1958	142	777	891	1152	1918	1506	1622	1794	1106	1296	978	1653	1067	1333	112	146	1330	2196	546	818	784	892	409	502	587	1199	1027	462	1593	2628	2289	2073	393	716	772	1260	758	670	2022
ENSG00000067167	22666	29305	19458	21263	26610	16785	28833	31073	30132	30960	5284	29655	24299	32762	24268	25907	18114	28062	22935	31158	29498	27213	23730	28873	11845	17566	26394	35916	22851	27455	26561	25445	23229	25406	20542	27999	23424	6658	30610	32923	36222	27457	7914	9926	17634	30914	28916	29012	17221
ENSG00000067177	0	8	16	6	94	0	14	64	12	11	8	10	11	18	25	12	10	34	32	8	28	25	10	14	0	2	24	20	58	12	32	8	46	28	2	11	0	0	0	4	42	46	37	10	32	4	34	8	0
ENSG00000067182	4823	5914	5019	7366	5363	4422	6301	6045	4683	7257	1600	6603	4276	4263	3959	3252	2807	8364	6032	6046	3369	5279	5482	5224	3155	4068	6864	6611	3902	5886	4459	6198	4564	4920	5759	7401	5042	2767	6889	4835	5522	3867	1648	2356	4521	3261	5185	6235	4874
ENSG00000067191	292	401	226	178	596	183	727	264	229	248	133	283	337	342	625	152	534	238	463	257	345	182	708	237	505	312	344	289	330	316	512	234	842	267	617	703	110	90	230	386	748	543	617	248	779	238	485	180	164
ENSG00000067208	2182	1995	1269	1615	1463	644	2035	1978	1616	2642	274	948	795	1167	1448	1742	643	2282	2072	3259	709	1557	1492	1359	796	556	2017	2572	2350	2750	1631	1635	1063	569	1773	1998	2302	630	292	1696	957	234	452	260	744	1260	924	545	811
ENSG00000067221	270	305	356	108	476	140	344	70	510	372	26	88	172	152	364	350	108	260	414	240	200	444	553	380	98	74	491	419	234	257	409	310	127	221	472	370	241	230	180	268	259	144	70	70	185	365	351	214	358
ENSG00000067225	44714	50552	65145	47454	57734	51033	69865	54283	75229	77970	21661	55714	41317	44738	58728	82325	23038	83364	53289	70020	33761	58531	49837	58234	26903	26469	78491	81933	62371	81171	71473	66473	40114	46824	59223	69747	72899	84036	52730	65572	41691	35346	25590	35398	39836	49421	37216	48432	73024
ENSG00000067248	2444	3131	1817	2887	3047	1991	3263	3146	2876	3000	964	3292	2761	3326	2935	2761	2617	2786	2869	2951	3235	2405	3014	2555	2604	3068	2527	2920	2267	1753	2547	2323	3694	3205	2292	3218	3374	898	3243	2996	4061	3122	2436	2131	2919	3273	3777	2937	2107
ENSG00000067334	8229	10047	6622	5999	7549	7842	9329	11357	13658	8662	2039	7450	7608	8737	8408	10937	5301	8893	8199	10632	8135	11334	8782	9838	3850	5854	8102	9416	7242	9022	8051	7899	6838	8716	7268	8469	8811	4274	10790	11982	8842	7383	3605	5463	5478	12813	8268	9992	11948
ENSG00000067365	936	682	691	880	1368	1390	1138	684	939	876	612	1293	1062	1110	1131	1026	898	1089	1423	1047	1134	916	922	692	1120	1124	1175	818	805	1131	1060	814	1588	1082	1047	968	946	1160	1137	844	1314	1040	962	860	1302	1099	1410	1395	518
ENSG00000067369	1436	1416	1052	723	2582	1118	1684	1465	1288	1667	351	1006	1226	1734	1768	917	1093	1072	1574	1654	2095	878	1616	1424	980	808	1113	1513	827	1105	1097	1113	2149	816	1500	2173	1854	400	712	1277	2053	1426	1511	822	2089	863	2174	958	689
ENSG00000067445	8	18	88	32	146	82	108	38	106	62	2	2	36	68	110	80	26	80	130	68	33	28	110	60	44	39	38	84	92	0	49	34	120	12	108	86	66	0	54	75	65	83	62	10	44	36	15	24	66
ENSG00000067533	1270	1107	926	648	1951	804	1175	1644	1198	934	118	587	915	1056	1570	1133	749	878	1195	1262	1552	1187	1487	1298	626	622	1032	1260	966	806	1252	984	946	590	1039	1272	1308	160	358	1052	1487	802	697	506	956	1170	1481	1057	814
ENSG00000067560	82522	101998	70554	74474	78528	74098	102725	90436	106016	106704	18748	96602	72364	82662	70406	101751	37739	112069	87445	108540	62261	95867	87695	95710	44106	64755	107735	113888	81761	95445	77588	87017	66408	73475	86622	89851	83449	58159	97183	101548	64250	49599	25949	41629	53638	94512	74896	96575	95840
ENSG00000067596	3987	4871	2743	2633	5523	3257	5767	5599	3927	5359	654	2657	3933	3838	5492	4957	2705	5006	4666	5538	4615	4463	4987	4380	2707	3018	4430	4630	4033	4992	3786	3709	4324	3005	4678	5669	4218	1983	4919	5386	6354	4756	2466	2221	4602	5281	6375	4642	3117
ENSG00000067601	186	147	134	77	316	317	254	402	196	187	88	128	165	181	330	249	78	250	193	227	219	275	186	265	104	99	237	160	215	166	201	268	207	181	192	253	78	0	199	236	245	135	67	145	184	173	196	147	192
ENSG00000067606	430	588	482	146	426	578	800	507	522	485	52	221	448	496	869	364	307	400	532	465	259	683	595	481	70	201	428	468	254	263	346	396	186	349	502	662	502	144	406	611	320	260	137	273	356	450	368	178	906
ENSG00000067646	0	0	8	0	2	0	1693	2004	6	12	257	1350	0	0	2082	1911	1015	1688	1571	2264	2205	1880	8	0	0	0	1567	1704	1188	1371	0	4	1805	1158	0	0	0	2	1231	2229	1999	1462	844	771	1291	2852	1955	1289	1185
ENSG00000067704	7829	8771	6591	3628	8060	4225	9307	8376	9457	9401	407	3516	4512	5007	7907	7685	2414	8947	6845	8830	3948	7190	7029	8621	1672	2206	7446	10869	5826	7573	5539	6865	3201	3529	6842	9044	5274	3226	4302	8760	6371	4845	1359	1879	2740	6487	4806	3629	9951
ENSG00000067715	36	60	34	30	28	73	64	46	24	46	8	4	44	56	18	26	21	100	0	0	58	40	28	50	152	34	12	18	120	220	176	156	47	25	96	64	152	0	20	52	14	0	20	0	92	54	34	14	32
ENSG00000067798	0	6	0	0	0	0	4	0	6	0	2	0	0	0	0	0	0	0	2	0	2	6	2	4	0	0	0	6	20	0	0	0	0	10	6	22	0	0	2	2	0	0	0	0	0	0	0	0	0
ENSG00000067829	4620	5269	3725	4427	5514	4381	7310	5536	6089	5273	1441	4750	4485	4263	4950	4846	3332	6012	5664	4957	3889	5004	5682	4777	3786	4072	5968	4740	5005	4951	5533	4403	5284	4531	6049	5438	4906	3799	5397	5376	5522	3990	2986	2858	5244	4660	5319	5491	4853
ENSG00000067836	1086	820	1018	949	1809	1021	3014	1612	1284	1417	354	1354	1043	843	1472	1341	685	1648	1295	1069	925	1377	840	613	665	757	1349	1013	1912	1805	1578	1194	1336	1061	2205	1177	1645	1465	693	780	846	504	437	396	1116	1261	1370	1697	676
ENSG00000067840	3337	3692	3097	676	3622	1461	8914	7165	3843	3121	270	1004	1582	1296	5174	4497	2047	3287	4711	3344	1363	3076	5063	3972	1778	1813	2366	2789	2175	1097	4199	2870	3146	2673	6074	5262	2364	906	3000	4865	2836	1748	616	938	1182	1606	1861	1107	3840
ENSG00000067842	0	0	0	0	0	0	0	0	0	4	0	0	0	1	8	0	0	0	0	0	0	0	0	1	0	0	4	18	0	0	0	0	0	0	0	0	0	0	0	0	2	0	4	0	0	0	0	8	0
ENSG00000067900	12661	16551	10244	12169	18852	8915	15138	17361	11340	13943	8805	14156	12504	18824	15991	10918	15959	12943	15023	16752	20107	10160	16928	14273	21747	16014	15407	16566	11908	11208	15722	11645	26655	13556	12440	15410	16357	7293	14719	16476	20361	14266	22313	13170	18811	10527	19965	14305	11064
ENSG00000067955	7139	10379	7434	4871	10570	4946	9603	8758	10646	10513	1217	6716	6242	7331	9016	7408	4473	8852	7972	9883	5544	9332	10277	11363	3474	4193	8077	12008	6944	7831	9443	8681	5283	5568	8855	10617	7898	1564	9077	11028	6570	4680	2661	2781	3985	7799	5991	6634	6310
ENSG00000067992	3354	4576	3593	2187	5531	2360	5031	5749	3733	5083	1585	3837	3733	4577	5823	4865	2323	3718	4453	6749	7467	4903	4360	4313	2286	2548	3706	4777	3579	4970	3697	3507	5326	3536	3775	5604	3739	2138	3349	3914	7676	6463	3269	2214	3387	2740	5374	4914	4612
ENSG00000068001	330	208	323	159	234	142	430	144	299	261	46	152	162	82	267	255	70	393	263	288	104	294	221	188	41	97	363	271	310	352	284	271	268	131	308	321	315	8	106	194	215	130	52	72	100	219	134	147	134
ENSG00000068024	1665	1514	973	686	2109	818	2485	1965	1214	1607	557	1188	985	1448	2601	1607	1200	1816	1694	2005	1990	2180	1846	1433	1218	1099	1769	1946	1512	1913	1725	1220	2413	1447	1805	2213	1437	596	1456	2129	2129	2048	1121	963	1650	1312	1961	1445	1566
ENSG00000068028	7958	5790	3938	2307	7454	3595	9931	6289	6605	4696	1229	3446	3326	3584	6654	4470	4458	4458	6178	4227	4226	3568	9573	6108	3173	2910	4671	4117	5556	3934	6255	4072	5922	4473	8477	6846	4441	2192	7227	8347	6155	4235	3202	3126	4526	4209	5733	3854	4931
ENSG00000068078	0	4	4	12	0	0	0	0	4	0	0	8	0	10	6	0	10	2	0	2	0	0	4	0	24	0	0	10	0	66	0	0	1	0	0	2	0	0	0	0	2	1	0	0	8	0	4	6	0
ENSG00000068079	1455	1712	1853	857	1999	640	2982	1316	2110	2252	160	701	810	668	1729	1357	884	2549	2145	1636	747	1623	2193	1800	1126	1261	2510	1924	1936	2547	1748	1657	854	683	2756	2574	1825	1480	674	1535	1017	804	457	347	1135	1268	1294	1870	1636
ENSG00000068097	1096	1212	1050	562	1659	860	1528	1350	1179	1230	126	556	1257	1437	1315	1337	558	1184	1090	1068	1802	1620	1321	1122	856	675	1282	1266	882	858	1085	1212	931	701	1161	1428	800	236	719	1261	1479	1078	748	634	951	968	1270	786	1176
ENSG00000068120	3480	3057	3025	1772	5164	1930	5142	3169	3981	3514	511	1659	2500	2231	3713	2498	1869	3976	4394	3774	2800	2717	4117	3336	1957	1706	4818	3733	3724	3551	3848	3370	2192	1990	4377	4544	3542	2330	2086	3441	4114	3034	1980	1608	3168	3174	3643	2562	3629
ENSG00000068137	102	33	10	26	70	24	52	0	22	46	60	32	26	19	10	20	26	2	59	12	36	22	38	18	58	26	86	28	0	22	10	6	40	34	54	40	72	0	34	36	43	60	32	20	62	14	36	66	18
ENSG00000068305	5625	6769	3575	5304	6421	4606	5086	5067	5088	5610	1870	7775	4555	7175	5159	5119	3141	7472	6034	6947	5515	4698	4502	4863	3886	3901	4623	6649	5174	5681	5008	5511	6757	5563	4872	6195	5822	1517	4419	6589	6787	3871	3748	2671	4584	5112	5956	6587	4675
ENSG00000068308	6575	6840	5303	4076	8802	6618	10032	7739	7512	6752	1901	6744	8607	7197	8265	6895	6007	6293	7799	6030	10270	6918	9435	7323	5180	5951	8187	6833	5668	5959	7426	6370	9375	7179	8685	8193	9011	5537	9872	7639	12216	10329	6526	5754	8411	6261	11422	9083	6316
ENSG00000068323	6515	6153	4458	5278	6575	4998	8412	6147	6165	6299	2810	8934	6284	6471	4764	5966	3902	8588	6941	7137	6272	5726	6229	5477	4067	4344	8089	7851	6143	7444	5984	5558	7929	7204	6589	6050	8835	3812	9080	6391	7451	5933	3770	3911	6290	5709	8270	9127	6671
ENSG00000068354	1755	2111	1520	1244	2157	2208	2742	2983	2215	1884	620	1486	2382	2300	2264	2250	1667	2271	2169	1949	2131	2103	2551	1829	1169	1541	2073	1712	2025	2086	2264	1878	2441	2006	2062	1933	2096	2005	3797	2802	3068	2193	1507	1550	2373	1919	2845	2423	1911
ENSG00000068366	7966	10247	5191	11485	7018	3770	8781	7573	7363	9331	2645	13620	4944	8663	5451	7155	3619	9960	8447	12740	6785	6686	6887	8214	4272	5540	7776	11395	7051	7424	6918	6760	8864	6970	6815	8842	7322	1608	8358	10759	7744	4342	2938	2516	4735	5896	8171	8603	4603
ENSG00000068383	855	1129	885	1114	1061	1622	984	1008	1206	1272	438	1348	1545	1356	1166	1483	858	1359	1322	979	1757	1288	1218	989	534	899	1281	1112	1166	1131	1337	965	1773	1944	1113	1366	1039	1198	2271	1219	1474	1168	1056	1078	1254	970	2404	1878	978
ENSG00000068394	1540	1698	1244	857	2092	1740	1927	1808	2121	2090	205	1161	1474	1232	1469	1381	816	1735	1486	1765	1020	1332	2072	2088	838	943	1690	1775	1490	1279	1318	1345	1157	1240	1917	1894	1540	1087	1652	1582	1572	1161	582	789	1084	1269	1833	1851	1617
ENSG00000068400	4553	3644	2278	2361	5488	2094	6826	3630	3106	3220	1715	2900	3228	4052	5358	2698	4302	3251	5947	3752	6597	2280	5438	3196	5042	3621	4368	3729	5309	3589	5177	2368	9567	2912	5445	4573	4546	1204	3095	3707	8573	5360	6252	2751	7695	2160	7679	4004	2019
ENSG00000068438	2366	2805	2493	1691	3458	1766	3971	2883	3353	2770	630	1918	2383	2411	2930	2051	2120	2729	3200	2394	2715	2286	3185	2701	1849	1652	2838	2586	2045	2256	2517	1994	2863	2204	2943	3289	2435	774	2739	3011	3041	2240	2279	1568	3097	2572	3398	2599	2572
ENSG00000068489	836	1126	598	505	681	337	1079	1576	1155	1240	227	746	430	621	778	1213	322	1157	658	1059	361	700	1033	976	504	390	1047	1295	1217	1206	700	779	606	744	1112	1176	876	812	615	1109	543	442	198	363	441	839	384	677	735
ENSG00000068615	0	10	30	11	12	110	0	36	8	21	30	28	0	14	16	32	1	6	0	20	23	12	12	16	44	16	93	131	8	44	16	38	10	21	21	84	0	0	0	49	14	2	12	50	38	0	10	2	0
ENSG00000068650	5807	6165	2787	3209	5199	2194	7503	4521	4471	7399	1205	3327	2201	3657	5215	4645	1762	8024	5679	9225	3349	3570	4001	4264	2470	2302	6086	8312	5299	6515	4882	4580	4807	2372	5683	7542	5770	1622	2263	6981	4335	2684	2235	1412	4214	2516	3669	2687	3736
ENSG00000068654	2356	2016	1451	579	2214	891	2666	2602	1606	2509	247	666	1192	1545	2679	1980	863	1823	2014	2218	1747	1506	2216	2198	840	686	1479	1556	1740	1584	1618	1883	1518	923	1590	2460	1526	648	1284	2410	2258	1830	857	836	1705	1088	1877	1207	1480
ENSG00000068697	12080	13831	11054	15802	11040	9180	15690	13947	17766	15801	3328	19355	9647	11205	9918	13501	7893	17736	13409	16233	9742	15452	11206	12557	6850	8781	16071	17515	13413	15512	13617	13160	12701	12712	11841	12195	14008	6541	14553	14206	11805	8514	3741	4944	8795	16712	14044	13796	13534
ENSG00000068724	7502	7606	5019	4635	7297	4646	10553	7271	6400	8669	995	3852	5734	6102	6566	6762	2681	9858	7511	8404	4253	7936	6668	6163	3251	2690	11412	9075	6384	6034	7598	9337	5596	3971	8021	7321	7812	3636	5996	7457	7146	4783	2891	2798	4975	5778	6817	5498	5906
ENSG00000068745	2555	3139	2189	1826	3334	2036	3685	2777	4361	2919	866	2435	2823	2948	4069	4485	2140	3043	3522	3554	3074	3545	3825	3121	2047	1904	3203	2964	2878	2468	3237	2571	3462	2627	2805	3180	3058	1428	3012	3594	3314	2546	1585	2109	2836	4799	3788	3238	2427
ENSG00000068781	0	0	0	0	0	0	0	0	0	0	0	12	0	0	0	0	0	0	0	0	4	0	0	0	0	0	0	0	0	0	0	0	0	0	0	0	0	0	0	0	0	0	0	0	0	0	0	0	0
ENSG00000068784	2080	2394	1812	1319	2525	1525	2463	2101	2505	2818	263	1083	1465	1873	2030	1985	798	2237	2676	2557	787	1096	2363	2393	868	1182	2351	2616	1863	1876	1703	1805	937	1181	1817	2450	1970	522	1085	2114	864	774	401	874	1005	1657	961	1409	1357
ENSG00000068796	4786	8469	9812	5365	10356	11452	6335	6969	10131	10327	1724	6370	8634	11559	8835	11516	4731	7326	4602	9099	9061	8642	7069	10033	3791	5342	6697	10390	5225	7884	9716	9373	5714	6918	8368	14607	6937	6534	11114	11213	9388	7200	3571	4817	5760	7595	8254	7465	7697
ENSG00000068831	15482	12092	9687	5451	25128	12787	23286	11955	12585	10965	2733	7718	17160	15540	23846	12553	11809	9204	19474	12156	19264	13386	22857	11555	11179	6794	14061	9829	15121	12970	20215	10586	18023	11267	21345	16938	18261	7078	15699	14805	24319	11703	14982	9090	19782	11113	24023	12308	6807
ENSG00000068878	5003	5659	3557	3655	6702	4508	6733	6680	4607	5640	2577	5175	5350	7992	7542	4555	7763	4266	5956	6499	12647	4384	6514	5080	6785	4734	4703	5329	6259	5025	5645	4009	14104	6094	5183	6437	6047	1806	7035	7359	13051	9228	8439	4210	7865	4825	11379	5358	3572
ENSG00000068885	898	679	370	266	1405	390	968	425	697	533	49	233	350	678	917	411	462	337	961	807	400	413	1028	843	260	222	641	711	793	405	821	318	506	177	889	788	642	213	208	655	355	184	310	198	689	378	456	266	494
ENSG00000068903	3853	4298	4332	2589	4436	3790	6714	5447	6065	5524	780	2601	2500	2457	4343	4972	2182	5908	4923	4998	2655	4523	5207	4861	2454	2073	5593	4896	4727	4848	4711	4505	3861	2997	5807	5493	5844	4634	4014	4953	3239	1740	1229	1177	2639	4239	2808	2680	4813
ENSG00000068912	2718	3853	3525	1954	3284	1978	4309	4340	4235	4398	365	1912	2346	2810	3613	3145	2044	3198	3338	3940	3046	3710	3671	4089	824	1586	3455	4123	2521	2974	2854	3257	2135	2375	3553	4056	2204	1088	3419	3898	4086	3122	887	1258	1731	3439	3336	3196	3735
ENSG00000068971	1196	936	686	439	1719	380	1489	1077	1080	1154	279	586	668	475	1015	763	528	834	1072	907	463	535	1451	869	499	389	1175	976	946	1348	1095	857	1106	483	1308	1175	983	511	494	1140	611	390	745	298	815	634	590	812	862
ENSG00000068976	159	121	135	167	272	134	212	94	62	86	84	68	320	293	453	116	187	40	282	101	536	130	226	100	259	370	206	134	300	132	187	150	258	221	348	225	359	0	207	118	962	805	771	437	349	86	448	245	68
ENSG00000068985	0	0	0	0	0	0	0	0	0	0	0	0	0	0	0	0	0	0	0	0	0	0	0	0	0	0	0	0	0	0	0	0	0	0	0	0	0	0	0	0	0	0	0	0	0	0	0	0	0
ENSG00000069011	0	4	0	1	0	0	8	1	16	3	1	0	20	4	1	0	0	0	0	0	2	1	0	0	0	0	5	6	1	0	0	0	0	0	0	8	0	1	4	0	0	0	0	1	1	0	0	1	0
ENSG00000069018	12	0	0	0	0	0	0	0	0	0	0	0	0	0	0	0	0	0	0	0	0	0	0	0	0	0	0	0	0	0	0	0	0	0	0	0	0	0	0	0	0	0	0	0	0	0	0	0	0
ENSG00000069020	900	1056	1108	591	1628	1080	1668	1526	1018	1190	336	940	1406	1631	2134	1709	1054	1117	952	994	1959	1508	1218	989	884	1117	1366	1414	659	1258	1558	974	1962	1687	1463	1649	1930	1187	1768	1474	2196	1985	1235	1345	1544	930	1832	1169	1391
ENSG00000069122	0	2	0	0	0	0	0	0	0	2	1	0	0	0	0	0	0	0	0	0	0	0	0	0	0	2	0	0	0	0	0	0	0	0	0	0	0	0	0	0	0	0	0	0	0	0	0	0	0
ENSG00000069188	463	843	962	262	864	311	487	170	314	282	89	600	498	475	1336	703	211	478	598	664	1109	875	707	611	162	253	544	579	264	232	661	1266	566	640	383	539	510	150	519	485	975	392	445	320	699	729	1653	921	18
ENSG00000069206	0	0	0	4	0	0	0	0	0	0	0	0	0	0	0	0	0	0	0	0	0	4	0	0	0	0	0	0	0	0	0	0	0	0	0	0	0	0	0	0	0	0	0	0	0	12	0	0	0
ENSG00000069248	1947	2057	1408	1114	3397	982	2999	2767	1913	2370	554	1125	1933	2676	2698	1606	2416	1496	2336	2263	4708	1568	2689	1800	2591	1765	2217	2312	2158	1943	2694	1475	4484	1602	2192	3029	3221	382	1690	2124	5389	3583	3644	1616	3781	1519	5353	2038	1602
ENSG00000069275	15129	20507	16723	14657	19588	21144	19092	23044	19506	18987	6630	20390	19554	25561	19699	19449	15397	14602	18845	20588	24310	20044	20135	20580	18279	24014	16904	20360	13418	14556	18923	17240	23231	25614	14465	19170	15120	10444	37335	24006	27680	25597	22819	28401	18199	18813	27781	27599	19379
ENSG00000069329	9679	11023	6866	6966	10879	5851	9693	8572	10325	14353	2365	6511	5900	7539	8237	7244	3365	10668	9911	10670	5723	5702	9711	9824	4786	5223	11465	12548	8383	9911	7918	7593	5980	4919	9731	10644	7845	4635	4395	9146	6010	4167	3906	3411	5372	5478	5381	5257	7707
ENSG00000069345	6247	8304	5829	8371	7830	9920	6022	7574	8546	7136	3043	13352	9047	12087	6581	7148	6567	7667	7263	8085	9149	7447	7531	6903	6104	7147	6390	6909	6977	6313	7363	6128	9633	9798	5698	6358	5620	3299	14225	9478	9573	7025	5021	5882	6851	12043	9543	10488	5980
ENSG00000069399	3354	3935	2953	8700	2538	7299	7626	4583	3383	3627	4194	13661	9346	7416	4437	4619	8085	6993	4580	4053	9717	5897	3848	3184	5359	7149	8393	3826	5365	6016	5234	5037	13725	10559	4215	3817	6746	3867	16559	4406	11570	8442	6193	8006	11316	7325	15436	15740	3839
ENSG00000069424	15922	16028	10788	6532	22558	5893	27152	18319	14740	15244	4715	10967	8320	10346	27893	16125	9591	16304	18644	18477	15147	11373	18313	14697	14110	10905	19964	18568	20802	18332	15913	10725	25264	11138	22068	21923	15699	6682	10191	15255	22569	12869	13442	6861	16635	8252	20478	11793	15122
ENSG00000069431	0	0	0	6	0	0	0	2	0	0	0	0	0	0	2	0	0	0	14	0	15	6	0	1	2	0	2	0	0	0	4	0	0	0	0	0	0	0	0	0	0	1	2	17	0	0	8	0	0
ENSG00000069482	0	0	0	0	0	0	0	0	0	4	2	0	0	0	0	0	0	0	0	0	0	0	0	0	0	0	0	0	0	0	10	0	0	4	0	0	0	0	0	0	0	0	0	0	0	0	0	0	0
ENSG00000069493	9135	9816	6340	2401	13291	6584	10599	10447	6996	6547	1101	3151	6247	9389	12033	6806	5391	3563	9105	6632	10687	7292	11754	8418	5502	6130	7424	8883	5057	3580	10515	5555	9092	6072	9968	11674	6741	2219	6063	9353	9263	9268	8844	5589	7305	5521	9244	6973	6303
ENSG00000069509	472	529	712	339	674	331	598	550	732	696	72	390	594	510	443	470	226	470	500	506	496	499	824	700	267	352	470	583	588	636	650	598	276	444	514	584	452	76	382	498	573	680	240	294	348	733	452	637	654
ENSG00000069535	0	4	232	122	72	152	0	0	38	80	4	14	48	34	84	164	20	16	14	62	46	48	38	52	62	16	48	30	209	260	280	174	8	12	54	26	60	0	40	58	8	14	16	74	50	54	10	0	0
ENSG00000069667	8609	12319	6661	5907	11126	7443	19315	18441	9253	9010	3250	16227	15700	21426	23822	13096	24355	9118	9154	12307	33246	11350	14038	13503	7806	9777	7318	11230	6782	6071	11117	7055	26051	14230	10816	16032	8963	1722	31913	25937	43204	28143	12107	12751	17587	11770	22444	12484	6566
ENSG00000069696	2	0	0	2	0	0	16	41	6	2	0	22	16	4	20	6	2	24	8	18	54	12	14	8	4	4	4	6	0	28	23	0	8	4	2	20	56	0	21	6	16	30	28	65	71	0	30	22	0
ENSG00000069702	8206	12275	6994	2043	7484	4148	20910	23687	14221	14984	554	3212	4453	4963	10923	9903	5228	9607	8086	9108	5066	6951	15330	18698	3451	6920	7172	10641	4508	3822	6626	7055	6898	7248	10700	16123	4666	1480	14465	29922	6395	5448	2717	4095	3487	5463	5299	3384	9300
ENSG00000069764	0	36	2	12	100	31	48	14	27	25	7	29	27	44	59	16	27	50	31	24	87	59	41	8	0	19	22	16	0	0	26	9	35	18	31	21	34	0	2	25	85	47	28	0	26	47	44	41	0
ENSG00000069812	0	0	0	0	0	0	0	0	0	0	0	0	0	0	5	0	0	0	0	14	0	0	5	0	20	0	0	0	0	0	2	0	0	2	0	0	0	0	1	0	1	0	10	0	0	0	0	0	0
ENSG00000069849	7663	8799	6292	4494	6339	3370	8542	8162	10512	10447	980	3860	3493	3540	6435	7690	3179	8156	7112	7946	8091	10168	7361	7904	3664	3349	8990	8650	7354	8654	7541	5750	4448	3784	7633	7444	8992	6001	5987	7464	4267	3529	2136	2549	3739	5889	4941	5224	7771
ENSG00000069869	456	508	399	268	531	276	894	903	569	704	77	342	543	858	610	634	242	560	375	712	180	548	328	590	156	171	619	898	399	350	491	375	206	202	425	721	704	132	200	638	381	200	98	128	251	348	174	145	372
ENSG00000069943	751	804	423	612	958	602	1041	625	677	770	192	803	793	1233	711	537	711	654	818	1026	1386	555	788	618	671	408	635	758	915	345	888	583	1464	697	907	879	927	244	654	725	1612	1050	949	710	1119	799	1487	915	290
ENSG00000069956	3348	5329	1710	4952	2643	3510	4143	3803	5536	3300	3404	13042	3822	5871	3326	4794	4357	4857	3544	6640	5409	6025	3607	4271	4837	3843	2751	3832	3417	3435	3473	3602	8060	6554	2808	3177	6023	1382	8679	7514	3962	2712	3050	2040	4086	7488	5945	7129	3096
ENSG00000069966	1636	1706	3059	1691	2388	2550	1350	1574	1863	1906	626	1197	2930	3525	2581	3323	1545	1426	1240	1531	3433	1725	2082	2240	874	881	2412	2738	2185	2230	4737	3007	2323	1802	1905	2509	2449	2447	2124	2337	2548	2019	2009	2150	2337	1420	3150	2207	1392
ENSG00000069974	12435	16151	11926	9757	13363	4908	19320	20267	14927	17141	1524	7219	6985	8190	11417	9373	4632	13628	13092	16606	5059	7343	14960	16612	4819	7118	12973	16726	8345	10091	10205	11892	6680	6338	14520	18127	10028	3434	9081	16551	8579	6632	2866	4151	4970	5720	6736	5989	11988
ENSG00000069998	1895	1883	1581	981	2128	640	3059	1912	2302	2041	368	1202	978	1004	2492	1978	839	2625	2104	1926	841	2100	1984	1854	608	678	2224	2089	2208	2372	2159	1710	1043	841	2449	2196	1784	882	845	1694	1155	655	344	442	951	1396	1242	1064	2189
ENSG00000070010	3153	3219	2769	2310	4653	2726	4219	3172	4199	3303	774	2507	3380	3949	4122	3797	3124	3362	3474	3535	6172	3804	4038	3489	2623	2727	3591	3312	3571	2987	4391	2502	5972	3031	3507	3696	4270	2292	2932	3920	6607	4594	3739	2442	5091	3919	5823	3849	3761
ENSG00000070018	76	78	180	48	380	20	154	168	232	158	22	42	114	142	441	236	38	73	302	472	217	286	318	390	130	114	236	419	66	120	218	180	146	168	58	120	202	6	54	133	439	268	194	42	156	310	459	426	341
ENSG00000070019	14	8	26	26	84	0	10	0	8	27	6	12	7	30	19	21	1	4	22	12	18	6	13	14	36	2	11	20	16	0	24	15	0	23	17	18	0	16	4	10	9	4	3	6	16	1	12	4	10
ENSG00000070031	2	4	10	6	30	30	31	58	8	18	6	0	0	4	16	27	2	32	20	0	17	30	32	0	0	4	72	10	44	0	4	10	20	20	14	24	14	0	9	15	21	12	0	24	20	0	28	22	0
ENSG00000070047	2526	2560	1606	1516	3296	1441	3121	3275	2352	2701	704	1858	2945	3149	2913	2384	1927	3304	3056	2543	2976	2097	3111	2715	2403	1869	2935	2228	2130	2586	2493	2429	3260	2128	2954	3086	2621	888	3493	3361	4190	2927	2271	1494	3111	1550	3968	3518	2038
ENSG00000070061	2501	2099	1731	678	4562	971	3161	2448	2043	2726	319	715	1187	1875	3293	1584	1677	1517	3166	2076	2846	1390	3239	2023	1545	972	2237	2593	1834	1709	2229	1539	3428	856	3027	3473	2229	226	676	1793	2828	1920	2290	794	2559	1118	2593	1059	1546
ENSG00000070081	4674	7586	6929	4245	7272	5599	4929	5785	5239	3916	1472	4390	4223	5015	6543	7053	4982	6453	6012	5948	5633	7032	6062	6494	4121	6781	4890	6657	4194	4647	4241	3987	5038	6354	4337	5520	4765	4448	6066	6869	6127	5889	4196	4720	4917	7027	6746	7204	10173
ENSG00000070087	102	149	458	87	516	60	416	336	514	392	21	73	204	279	588	412	252	174	449	379	404	558	378	364	54	86	305	516	132	138	259	261	224	305	258	255	400	186	441	365	538	383	119	333	153	349	541	371	478
ENSG00000070159	0	0	0	4	1	0	0	0	14	10	0	6	8	4	6	26	0	2	14	12	2	0	10	6	0	1	0	22	62	0	6	2	0	6	0	32	0	0	10	2	23	2	8	0	4	0	10	2	0
ENSG00000070182	228	134	1002	435	973	1245	202	129	354	812	197	387	725	646	575	1557	122	347	132	238	178	296	301	410	110	106	417	473	394	626	1440	963	137	213	673	810	607	1165	364	688	104	154	151	265	398	214	199	213	44
ENSG00000070190	6073	7081	7362	7447	11240	10257	5670	5528	5710	8587	1923	5852	7926	8788	6418	9671	4143	7838	6337	7850	4628	3662	5430	5870	4261	4627	8176	8548	5699	7674	11895	9229	5299	4790	7060	10744	5546	6825	4302	7027	5947	5757	3832	4980	6377	5161	6057	7143	3141
ENSG00000070193	0	0	0	0	0	0	0	1	0	0	0	0	0	0	0	0	0	0	0	0	0	0	0	0	0	0	0	0	0	0	0	0	0	0	0	0	0	0	0	0	0	0	0	0	0	0	0	0	0
ENSG00000070214	3679	4391	4192	3614	4300	2768	4089	3430	4412	5356	628	2412	2598	3173	3898	4561	1475	5499	3729	5674	2091	3727	3834	4469	1142	1692	7706	9120	4041	4692	4951	4689	2199	1822	3825	5210	5351	2358	2018	4577	2122	1715	1221	1605	2203	3212	2330	2010	4054
ENSG00000070269	1094	1410	952	748	1363	860	1350	1171	1464	1475	142	814	981	1246	1335	844	465	1091	1579	1314	988	867	1502	1317	635	699	1056	1221	914	933	1334	949	639	643	1409	1658	1516	455	666	1275	986	1041	530	655	750	746	777	827	890
ENSG00000070366	1477	2215	1048	756	1823	1636	2255	2931	2701	1853	324	1132	1526	2055	2612	2166	1019	2289	1481	2413	1937	2946	1852	1983	1020	849	1537	2014	1533	1479	1344	1865	1563	1371	1802	2102	1480	626	2082	2948	2442	1574	986	1125	1289	2143	1640	1239	2619
ENSG00000070367	3329	4977	3084	2912	5299	2237	4719	4150	4457	5391	481	2719	2653	4200	3996	3113	1888	4019	3828	4342	3797	2853	4194	4747	1280	2014	3798	6081	3091	3448	3355	3711	2666	2285	3513	5359	2856	581	2744	5074	3984	3242	1846	1612	2321	2694	3746	2898	2916
ENSG00000070371	234	258	107	208	220	78	432	170	160	276	50	66	64	232	395	100	76	290	356	181	130	95	193	131	240	53	267	257	153	252	252	132	111	45	217	348	525	0	18	157	148	8	108	42	181	110	117	61	146
ENSG00000070388	0	0	8	0	1	0	24	28	8	5	1	6	0	2	38	0	13	0	20	1	0	8	4	0	30	0	0	4	0	0	12	0	0	0	0	6	1	0	0	5	12	0	0	0	0	1	0	1	0
ENSG00000070404	288	266	280	204	484	70	434	16	184	148	83	179	99	98	211	91	188	204	524	288	108	36	307	92	372	140	288	234	136	32	302	181	298	44	514	288	308	184	72	174	157	46	170	35	208	20	163	24	104
ENSG00000070413	2630	3072	3193	1978	4044	2168	5239	3574	3486	4401	602	2064	3135	2557	4476	3980	1688	5028	4128	4322	2629	3449	3755	3265	1427	1370	4468	3850	3555	3781	3447	3679	2928	2374	3484	4481	3725	2977	2837	3693	5024	3683	1587	1088	3024	1992	4054	3156	3124
ENSG00000070423	4380	5092	3674	3166	4868	6320	7080	5459	5431	4359	1230	4443	7036	5941	6563	6725	5201	5399	4973	4797	5892	7265	5206	3774	4056	4060	3846	3374	4084	5242	6550	5041	6189	5874	5063	5620	4394	3616	10139	7207	8950	6066	4056	5138	4572	5024	8201	6008	5407
ENSG00000070444	2059	2314	1154	1395	2529	1641	3300	1855	2102	2459	1397	2095	1808	2221	3179	2772	1585	2716	2252	2490	2443	3309	2303	1895	2033	1539	2409	2285	2737	2564	2629	2130	2985	2126	2537	2239	3047	911	2507	2714	3120	1637	1334	1299	2321	2152	2562	2187	1569
ENSG00000070476	3074	3474	1690	1485	3557	1391	4421	3341	3120	2917	487	1667	1922	2102	3982	3350	1124	3587	3298	3553	2069	3250	3303	3173	1171	1062	2997	2834	2661	2881	2841	2678	2363	1457	3315	3332	2515	1394	1780	3709	2580	1669	905	884	2122	3038	2409	1551	2172
ENSG00000070495	3330	3483	1793	4298	2456	4796	4449	4313	3740	2616	2415	8617	4699	5367	2884	3497	4691	4021	3602	3210	5173	3619	4023	3191	3277	4843	2875	2394	3184	3008	3004	2972	7003	6803	3025	2972	3666	1994	9953	5220	4865	3925	2837	3701	4279	4801	4735	5899	3151
ENSG00000070501	1414	1627	1285	1845	1917	2082	1606	2013	1694	1537	883	2689	2105	2402	1321	1384	2190	1299	1689	1324	3511	1331	1850	1437	1437	1654	1344	1322	1611	1220	1617	1028	3793	3017	1520	1535	1592	628	3271	1523	3172	2632	2036	2034	2381	2909	4043	3710	1452
ENSG00000070526	78	146	330	62	162	203	114	80	122	76	10	68	279	358	306	144	108	72	99	164	49	161	201	193	86	80	111	150	34	0	141	92	27	81	108	102	230	90	138	151	338	196	132	168	52	142	143	98	138
ENSG00000070540	981	1121	844	1674	1172	1690	1454	1437	1113	1655	986	3367	1268	1497	1338	1223	802	1674	1618	1317	1369	1445	1377	1130	974	1640	1546	1638	1214	1498	1623	1408	2493	2337	1265	1341	1256	1315	2551	1272	1218	985	929	915	1368	860	1276	1775	977
ENSG00000070601	0	4	0	0	0	0	2	0	0	20	0	0	9	0	1	6	0	1	0	0	0	0	0	4	0	0	10	6	0	0	5	4	0	8	0	0	0	6	10	0	0	6	6	0	0	0	2	0	0
ENSG00000070610	2916	2789	1828	1122	4807	1342	4845	3517	2763	3063	597	1341	1745	1868	3678	1959	1489	2472	3890	2751	1875	1906	3593	2382	1671	874	3004	2776	3201	2085	2918	1841	2927	1391	4478	4038	4088	1413	1843	2788	2673	2082	1847	1076	2768	1574	2375	1788	2067
ENSG00000070614	2051	2037	2475	1920	3148	3068	4108	2670	3193	5243	792	2752	2329	2621	3012	5369	964	4314	2414	3502	1456	2220	1662	2212	1673	1429	3279	3447	3278	5200	4038	3709	2810	2234	1643	2697	3788	4589	1718	2231	2374	1905	709	1460	2507	1837	2164	2492	2456
ENSG00000070669	21	26	19	4	169	20	56	24	6	24	6	30	36	67	56	0	55	14	50	23	27	6	72	46	14	28	23	38	10	0	94	4	67	19	40	46	0	1	26	30	81	24	123	28	85	14	64	28	28
ENSG00000070718	1169	1413	1011	658	2788	1668	1375	1088	1471	1137	219	650	1643	2147	1876	861	1272	1025	1351	1170	4095	2500	1841	1477	1353	958	1286	1426	1260	1038	2314	1277	2918	1206	1097	1273	1995	641	1983	1330	4488	1856	2192	1546	1181	1646	3013	1568	1479
ENSG00000070729	0	0	0	4	0	0	0	0	8	0	2	0	8	4	0	0	0	0	0	0	0	0	0	2	0	12	14	1	0	0	0	0	0	12	0	0	0	4	0	0	2	0	0	0	2	0	0	8	0
ENSG00000070731	103	145	38	43	27	0	174	126	105	72	18	49	22	26	117	84	19	101	25	158	21	76	71	71	36	32	77	71	143	76	60	142	66	37	98	169	124	97	29	78	66	38	11	32	33	88	22	82	4
ENSG00000070748	0	0	0	0	0	0	0	0	0	0	0	0	0	0	0	0	0	0	0	0	0	0	0	6	0	0	0	0	0	0	0	0	0	0	0	0	0	0	0	0	0	0	0	0	0	0	0	0	0
ENSG00000070756	223476	305361	201471	207610	234041	232521	293804	264670	300890	295050	54452	288621	284148	354744	272675	329611	191518	337575	263518	342450	324365	367133	219706	249044	131813	168875	286544	338929	219213	273644	232501	258641	201766	239069	229782	267336	259154	133266	336614	273134	364209	297868	136722	152857	186519	328395	291721	286999	349080
ENSG00000070759	967	1167	698	707	1140	1206	1458	857	1163	856	262	1075	1153	1212	1130	1033	611	1156	1275	1344	1006	967	865	952	388	650	1134	1112	679	858	1086	1015	1037	1121	982	998	622	402	1208	1060	1063	665	615	375	892	1065	773	1012	1083
ENSG00000070761	1097	1447	660	660	692	1103	772	1276	1349	865	340	808	1023	988	847	903	862	754	1127	845	2135	1093	1768	1299	774	1190	861	783	1046	678	1215	1124	972	1076	1036	935	1428	667	852	1507	1573	1581	808	904	1323	1772	1848	2087	1057
ENSG00000070770	2291	3792	1728	1686	2577	3270	2213	2723	2825	2807	316	2187	2229	3184	2028	2724	1072	2389	2140	3486	2012	2945	2562	3549	989	1226	2452	3124	1773	2097	1809	2464	1753	1923	1992	2686	2313	998	3196	3311	2726	2058	656	1097	1280	2702	2161	1896	3242
ENSG00000070778	0	2	0	2	0	0	0	0	10	6	8	0	4	2	16	16	0	0	4	38	0	0	0	0	0	0	16	16	0	0	0	4	0	6	0	10	30	0	0	7	0	4	0	0	8	0	0	0	0
ENSG00000070785	1316	1269	1122	768	972	1050	1043	924	1485	1153	143	566	659	739	983	908	593	1256	919	1096	419	952	1199	1397	399	516	887	1187	731	1046	1035	858	439	328	896	1014	878	178	465	1310	460	260	201	326	661	1024	472	540	1140
ENSG00000070808	0	0	0	62	0	161	2	0	0	1	230	103	63	103	0	0	158	0	0	1	865	0	4	0	307	344	4	2	0	18	0	0	891	334	0	1	0	0	81	1	629	471	840	471	215	16	185	147	0
ENSG00000070814	4913	4758	3741	2312	6552	3108	6340	5786	4240	4595	1363	1907	3381	3681	5685	3731	3196	3908	4909	3760	4155	2581	5934	4675	4134	3056	4793	4301	3880	4585	4221	3525	6491	2376	5767	6344	5077	2981	2085	4786	5466	3265	4598	3070	4964	2582	4374	2319	4024
ENSG00000070831	52216	66366	55508	54920	61020	60912	60254	59899	81413	69582	15319	66391	53905	61663	48274	64413	34738	65706	61156	68854	44323	65796	64784	67567	30068	42806	68041	77147	48892	54549	55738	52944	48569	51515	57670	59306	57347	35958	68364	66888	46489	35256	20404	30339	40281	73174	59965	65071	69346
ENSG00000070882	2620	2425	1464	934	3665	1540	3450	3077	2139	2553	347	1004	1777	2558	3425	2013	1802	1692	2742	2126	1931	1570	3682	2465	1504	1331	1690	2373	1606	1564	3340	1906	2503	1122	3283	3690	2356	340	1886	3476	2838	1542	2007	1301	2737	1755	2097	1342	2255
ENSG00000070886	0	0	0	0	0	0	0	0	0	0	0	0	0	0	0	0	0	0	0	0	2	0	0	0	0	0	0	0	0	0	0	0	0	2	0	0	0	0	0	8	8	12	8	0	0	0	2	0	0
ENSG00000070915	173	88	26	8	145	56	170	68	70	90	1	30	12	44	160	84	18	88	56	10	22	56	108	60	0	14	168	143	62	50	36	48	44	33	74	120	130	0	0	71	57	60	27	64	48	14	49	48	38
ENSG00000070950	1218	1387	958	592	1556	990	1193	1274	1514	1324	138	471	920	926	1316	1032	638	959	936	1169	728	862	1288	1307	214	690	900	1592	948	803	697	971	694	681	1308	1804	784	200	1166	1609	1143	996	289	492	548	1129	813	645	1212
ENSG00000070961	12468	13699	6456	13972	12392	9877	11356	12145	7450	10813	11322	25185	14208	21171	12020	9042	15155	11140	11944	13868	13527	11661	12350	9333	35125	22576	14509	12522	10647	9376	19216	13250	23868	11538	8696	10107	15247	7835	18866	13342	9987	5930	21700	10357	18923	12082	15547	9795	6540
ENSG00000070985	8	1	0	0	18	0	8	0	0	0	6	0	22	4	8	12	9	4	14	18	41	0	10	0	0	0	11	2	0	0	0	0	45	4	15	0	0	0	0	5	12	6	30	30	14	0	19	7	36
ENSG00000071051	4387	6260	8693	4664	9768	12524	7563	7735	8616	8455	1520	5394	8681	8626	9683	11062	4928	7403	6097	6535	7664	11610	6988	7970	3085	4080	8819	10547	6999	7696	11904	9749	5846	7777	7658	10229	10367	10548	10278	8138	9481	8060	3833	7308	6459	6159	9071	7671	7990
ENSG00000071054	18334	23550	13511	15819	16382	18306	20129	19754	19340	19874	4615	18453	19481	24882	18665	18141	10235	22367	20498	25869	14199	19044	17318	18306	10244	11186	20618	20542	17656	19327	14251	16104	17030	14566	15365	19524	23869	10076	20867	20891	16032	11350	11935	11822	16455	18118	18665	15875	19912
ENSG00000071073	6774	9968	8947	6466	9363	9653	11966	11552	11676	7412	1431	6730	10648	12983	16308	11307	9237	8515	9045	11377	14514	13586	11845	10807	3081	5381	8852	11332	7354	7269	9342	6855	11494	11077	7937	10390	9505	2401	20559	15532	17770	15404	6497	7786	10392	15447	14119	11464	12254
ENSG00000071082	91753	116532	155379	95953	108394	197433	114399	119129	181088	108134	28640	120213	156132	157356	124927	157438	121160	123572	114083	111053	169452	223916	126756	134300	58364	106989	140270	147533	101365	95144	130725	103266	103824	146178	82722	90638	92123	112161	180478	117467	150240	157702	77546	134747	112518	231293	165699	168785	188280
ENSG00000071127	29048	33337	32506	20054	38150	29975	40219	36020	44383	49468	6531	19432	22069	23581	33484	44260	14007	40640	31540	38388	19932	30595	37874	39137	18385	18185	38823	46416	35784	48032	40410	35974	22300	20536	39777	47255	35153	42775	27787	45547	24145	18630	12267	17316	21590	24838	20545	18659	35811
ENSG00000071189	2706	3381	2095	2235	3582	1713	3783	3088	2743	3245	996	2472	2373	3386	3403	2868	2430	3170	3387	4421	3800	2830	3492	3032	2861	2200	3050	4145	3123	2832	2987	2518	3884	2255	3219	3702	3626	844	2366	3341	4391	2919	2779	1195	2895	2777	4122	3111	2481
ENSG00000071203	0	0	0	0	0	0	0	0	0	0	0	0	0	0	0	0	0	0	0	0	0	0	0	0	0	0	0	0	0	0	0	0	0	0	0	0	0	0	0	0	0	0	0	0	0	0	0	0	0
ENSG00000071205	862	945	738	486	1174	488	1389	1191	1290	1389	148	377	371	616	821	774	719	1232	660	730	351	788	1226	1478	674	571	995	932	546	899	1013	1079	618	317	820	1119	936	504	736	1425	545	321	419	240	719	688	612	271	844
ENSG00000071242	600	572	273	209	563	459	545	268	353	727	90	401	587	596	496	569	254	671	455	701	547	526	549	475	139	196	1172	1447	583	743	341	395	237	385	615	547	850	225	496	450	1072	734	471	475	475	471	713	691	502
ENSG00000071243	2368	2485	1320	1587	2984	1460	2344	2194	2235	2037	604	2204	2338	3098	2493	2238	1563	2245	2735	2802	2561	2493	2665	2155	1190	1607	2130	2278	2103	1454	1845	1675	2540	2215	1873	1976	2481	604	2817	2495	2255	2016	1318	1329	2211	2946	2433	2318	1658
ENSG00000071246	1754	1101	822	457	678	354	2655	1396	1668	2223	147	350	518	924	1277	1147	317	1046	1490	1738	512	677	796	609	819	699	1062	1106	1032	986	1092	653	1554	640	1814	1536	1015	830	490	959	906	519	589	276	2022	907	690	309	756
ENSG00000071282	18	44	20	50	40	114	8	14	42	54	4	10	34	56	28	24	24	18	30	21	0	0	78	86	14	26	28	24	88	16	60	58	78	59	16	6	0	60	60	82	46	44	40	48	41	16	18	26	0
ENSG00000071462	3353	4065	3674	2776	4500	6053	5631	4953	4930	3738	1290	3503	5582	5130	4577	4887	4686	4188	4758	3863	6041	5228	5439	4393	3808	4262	4415	3949	4969	4434	5370	3702	6272	5302	3850	4157	4254	3136	7652	4459	6925	5669	4332	4998	5494	6018	7479	6758	4542
ENSG00000071537	6696	8536	5132	5425	8434	2724	8708	8267	6291	10295	1246	7110	5105	7067	7791	6641	4132	8903	7262	10974	8587	6000	6541	7236	3484	4257	7159	10017	5527	7034	5709	6278	8479	4992	6511	9321	6429	1498	6676	8498	11879	8213	3890	2820	5830	3947	8299	6159	5417
ENSG00000071539	156	56	50	34	92	134	52	70	104	76	6	22	48	42	132	128	53	46	36	48	34	60	74	114	8	16	82	48	138	178	100	68	54	80	100	94	0	0	66	88	55	48	24	18	50	26	26	62	66
ENSG00000071553	9205	10575	6825	10203	8553	7986	12793	10528	9665	9587	4747	13520	8162	7838	8260	8975	6641	15208	10583	10590	7736	9523	10380	8825	9175	8825	11162	8455	12275	10968	10676	9389	11573	12303	11483	9933	10097	6777	11828	10463	11206	7855	5119	5940	10207	8919	11676	12348	10725
ENSG00000071564	5211	5528	4580	1894	6132	4609	5990	4744	5287	4543	737	2512	4952	4629	6176	4827	2362	4339	5090	4635	2636	4289	6400	5206	1573	1503	5829	5126	5235	4637	4482	5299	3710	3301	6485	6317	5297	2719	4455	5251	3952	2769	3262	2571	3350	3958	4153	3314	4951
ENSG00000071575	3559	3207	3867	921	10824	2358	5154	2908	5443	4025	415	1690	3992	4593	7114	3516	2133	2429	6546	4091	4454	4331	7771	4894	951	1417	3773	4760	4584	3192	5364	3371	2745	2205	4398	4460	7829	1426	2878	4879	5491	3132	2123	1250	3796	4323	4493	2246	3378
ENSG00000071626	10230	10769	7462	6270	13097	7073	14972	12800	11210	10670	1919	7962	9152	9241	11567	11109	7649	12019	10872	10287	10434	10632	13085	11163	6400	6745	11014	10670	9407	9942	9757	8584	10335	8685	11456	10886	8397	6167	12211	12328	13655	9315	5915	6249	9164	10137	13196	10633	12119
ENSG00000071655	1295	1077	1117	449	1847	413	2748	1584	1453	1434	203	550	739	601	1777	1471	765	2012	1846	1309	901	1557	1845	1214	847	384	1631	1488	1298	1611	1563	1168	1115	766	2210	1938	1965	1194	932	1280	1325	1011	687	494	1036	813	1217	914	1549
ENSG00000071677	0	0	0	0	0	0	0	0	0	0	0	0	0	0	0	0	0	0	0	0	0	0	0	0	0	0	0	0	0	0	0	0	0	0	0	0	0	0	0	0	0	0	0	0	0	0	0	0	0
ENSG00000071794	754	634	695	264	1555	378	754	721	712	839	94	236	352	604	943	360	410	291	772	706	496	291	1119	955	263	204	581	682	434	530	698	502	495	325	627	1035	524	52	168	571	375	300	313	168	425	412	486	322	406
ENSG00000071859	3712	3207	2975	2727	4171	2790	5163	3379	4000	3474	1553	3185	2478	2800	3857	3113	3300	4177	4779	3781	2530	3001	4404	3482	3622	2985	4417	3845	3953	2658	4691	2900	3858	2771	4794	3878	3140	2214	3632	3872	3361	1862	3068	1779	3979	3146	2926	2493	3233
ENSG00000071889	1918	1525	1323	923	2244	1667	2719	1799	2086	1366	281	986	1446	1310	2196	2035	1150	1993	2269	1466	1657	2116	2316	1664	1064	838	1895	1532	1621	1182	2104	1407	1617	1403	1952	1750	2137	1390	1696	1727	2106	1640	882	991	1558	1821	2574	2141	1781
ENSG00000071894	4506	3890	3273	1788	9520	2467	9035	5618	4449	4159	572	1488	1895	1903	9581	5502	2566	4527	5225	4505	2093	3800	5525	3909	2195	1580	5583	4721	4035	3552	7475	4444	3946	1846	6820	6095	4872	1620	1504	3858	4443	2672	3533	1678	4893	2994	4993	2333	2985
ENSG00000071909	32	66	186	43	64	64	0	96	12	36	6	4	98	88	70	154	4	0	0	0	0	10	123	202	96	118	148	195	0	8	260	170	46	96	108	192	112	72	62	208	8	18	4	56	102	142	8	22	80
ENSG00000071967	3521	4618	2370	2417	2934	1084	2900	2283	3730	5515	222	1985	724	1086	2632	3697	368	5161	5238	9839	932	2907	4129	4555	1030	870	5123	7196	5218	7219	2985	4550	1073	1084	5044	5381	3205	992	764	2942	964	895	187	362	721	2036	1168	732	2975
ENSG00000071991	0	0	0	0	0	0	0	0	0	0	0	0	0	0	0	0	0	0	0	0	0	0	0	0	0	0	0	0	0	0	0	0	0	0	0	0	0	0	0	0	0	0	0	0	0	0	0	0	0
ENSG00000071994	4902	5378	4977	2636	6318	3219	6232	4926	7059	5600	654	2417	2998	3377	5828	5267	2341	5069	4978	4832	2985	5608	5607	4915	1388	1936	4830	5983	4509	4297	4533	3710	2760	2754	4739	5304	4261	3092	2950	4983	3238	2158	1570	1667	2594	5290	3663	3151	6328
ENSG00000072041	0	0	0	0	0	0	2	0	0	0	0	0	0	0	0	0	0	0	0	0	6	4	0	2	0	0	0	2	0	0	0	0	0	0	8	0	6	0	0	14	0	0	0	0	0	0	0	0	0
ENSG00000072042	3831	4373	6113	4210	6150	5601	4595	4220	6279	6481	1999	4441	5009	5499	5071	6268	3697	5860	4922	5319	4673	3540	5165	5060	2851	3623	4859	5337	4313	6072	8544	5907	4497	4465	4971	6389	6228	6629	4717	5047	5085	4650	3655	4830	4930	3935	4708	5133	4301
ENSG00000072062	12983	18306	12226	15826	13417	10471	22100	18281	18524	20125	5152	20560	10531	11814	12937	17257	6914	25849	16230	20573	9096	16390	13798	15059	7883	9554	19324	20795	16965	21754	14520	16183	13946	13408	19072	17691	17287	9560	13740	18135	13761	10443	4542	5016	11119	14952	13643	16208	20066
ENSG00000072071	1121	1061	1042	189	1862	725	2009	1738	1695	1347	282	646	719	656	2608	1373	834	1226	1626	1492	1203	1498	1890	1428	450	449	1185	1391	873	1229	1205	738	1524	1001	1490	1463	1961	1025	1156	1507	1625	1537	988	774	1112	1149	1305	833	1292
ENSG00000072080	0	4	0	0	0	0	0	0	0	0	0	0	0	2	0	2	0	0	0	0	0	2	2	0	0	0	0	0	0	0	0	0	0	0	0	0	0	0	0	2	1	0	0	0	10	0	0	0	0
ENSG00000072110	6341	9077	13969	10731	13018	16198	6273	5567	8725	12353	4011	10882	11511	12177	13524	18646	4904	13378	8055	12530	8838	8109	8542	9073	5719	5994	10061	10772	10167	16393	22322	18860	8305	9663	9771	14356	11186	15934	8524	10204	9358	7431	4763	6512	11948	8217	10360	8968	6126
ENSG00000072121	1824	1817	930	864	2366	1045	2327	2280	1230	1936	603	1268	1329	2093	2657	1369	1026	1386	2315	2102	2331	1151	2183	1421	1523	1266	1576	1522	1670	1587	1721	1493	2536	1199	2087	2324	1927	842	976	1952	2971	1991	1300	897	2408	779	2180	1270	1140
ENSG00000072133	34	18	40	24	34	0	14	0	28	40	6	12	28	50	28	30	18	14	28	46	71	28	32	44	0	18	54	37	30	22	24	30	54	18	40	10	0	0	54	50	34	18	80	26	16	16	60	39	32
ENSG00000072134	199	146	98	61	84	112	114	36	160	156	16	98	174	168	169	82	51	66	138	175	103	112	198	134	177	67	177	189	106	70	172	110	206	99	88	269	151	0	147	141	193	69	61	50	165	173	235	120	57
ENSG00000072135	20372	23034	19463	13157	25561	25453	26291	21740	27479	31058	4227	13658	14593	15330	21715	35485	8334	30609	21718	27230	10248	19805	21858	22902	11710	12176	24453	25105	22181	24948	28176	25674	11070	12768	26364	29066	22432	28553	17064	26725	9977	9226	5938	12226	14561	20268	11564	12170	20512
ENSG00000072163	114	166	224	70	32	76	205	44	402	224	26	79	304	197	208	170	106	178	238	170	142	256	172	192	54	112	450	346	138	110	150	230	106	96	270	182	394	140	244	149	144	190	132	94	200	298	122	92	198
ENSG00000072182	0	0	0	4	38	0	4	0	0	0	0	0	8	0	0	0	2	0	0	0	15	0	0	0	0	18	0	0	0	0	0	0	0	0	0	0	0	0	0	0	4	4	12	0	14	0	6	1	0
ENSG00000072195	264	136	80	12	506	54	159	70	64	40	32	30	120	118	266	62	190	48	332	151	475	140	218	64	80	24	198	122	12	38	197	102	186	48	155	82	128	0	46	37	559	191	206	74	314	64	416	56	62
ENSG00000072201	68	160	116	109	205	41	199	119	102	156	10	90	149	138	95	97	55	56	121	105	72	71	154	105	22	44	139	203	111	38	93	89	58	63	155	260	116	0	57	108	133	70	51	44	87	91	90	80	24
ENSG00000072210	2231	2614	2131	1465	3695	1544	3383	2239	2896	3925	261	946	1066	1350	3048	2411	1030	2918	2817	3316	1701	2180	2846	2600	1002	985	2941	3523	2944	2755	2661	2383	1645	988	2960	3378	2586	1226	652	2554	1853	1271	933	775	1824	2274	1555	907	2886
ENSG00000072274	5501	6753	2908	7253	5723	4411	5603	5935	4349	4980	14353	15722	6120	10704	5462	4575	8775	3606	4243	5540	14749	5396	5931	5067	6686	8117	5666	5469	6556	5505	5674	4276	20759	11426	4919	5519	7044	1322	12886	8656	10756	9076	12819	7529	10279	5894	11778	13242	3506
ENSG00000072310	1344	1279	1503	1279	3106	1962	3394	2308	1890	1978	2170	1739	2332	1918	3260	1776	2857	1969	2780	1928	3469	2057	2089	1479	1949	1525	2914	1605	1885	2154	2013	1423	5219	2655	2028	1957	2918	1394	1870	1923	5516	3128	3204	1614	4972	1822	7217	4180	1417
ENSG00000072315	0	8	0	2	32	0	2	0	2	0	4	0	0	2	26	0	2	0	0	13	10	0	12	12	0	6	2	0	0	0	4	6	29	0	0	10	0	0	0	4	4	12	8	0	14	0	4	10	4
ENSG00000072364	6497	9694	5019	6730	9597	4864	9150	9212	6497	7549	4591	10607	8387	13768	9972	7856	6602	6942	7419	11148	13714	8089	7897	8093	6782	6832	6708	8972	6872	6513	7028	6769	14478	6929	6690	9445	8802	1349	8598	10374	12893	8465	6951	5610	10171	8336	12825	9437	4795
ENSG00000072401	4443	5552	3113	8013	5429	1291	5020	3934	2292	4148	1184	7195	3217	5285	2140	1930	2177	5063	6350	6899	3705	2259	4129	4087	3362	3625	4504	6638	3989	3861	4491	4024	4420	2776	4491	4559	4562	1312	1769	2902	3368	1636	1115	823	2479	3257	4370	5106	2303
ENSG00000072415	1051	1233	885	729	1247	570	1173	1323	1129	1091	310	880	769	1179	1435	1338	660	1144	973	1381	1261	1127	1161	1026	545	681	1049	1293	1096	1050	971	1005	924	820	960	1246	1420	366	786	1313	1287	1140	747	589	841	1248	969	932	906
ENSG00000072422	666	530	1114	518	1346	1525	232	410	1085	1736	333	876	1092	1050	1036	2788	417	892	210	480	635	762	716	1391	875	1094	552	685	1286	1298	2732	1666	304	463	1183	1715	1826	2975	440	691	381	466	191	656	1141	784	476	382	192
ENSG00000072501	9688	11986	8078	4676	10676	4555	9271	7832	9630	14222	909	2930	4498	6730	7518	7027	2510	9109	7662	10584	4849	5175	10539	11100	4237	3422	7584	11152	4673	8115	7443	8902	4254	2966	10789	14990	7708	3345	3369	9661	5620	3193	2495	2294	4051	4278	4526	3153	7197
ENSG00000072506	3740	3059	3324	2250	3902	2398	4507	3854	4824	4186	411	1987	2378	2141	3211	4282	1368	4774	3492	3258	1702	3718	3599	3792	1497	1841	4279	3519	3603	3367	4133	3305	1603	2098	4585	4315	3500	2970	2779	3744	2202	1493	656	1127	1872	3737	2604	2745	4100
ENSG00000072518	5670	6841	4586	3538	7723	2807	8547	7543	6630	7243	1610	4965	4047	4204	5994	5537	2770	7455	6784	6207	3909	4359	7020	5747	2998	3798	6878	7381	5740	6827	5131	5585	4958	4528	7843	9080	6244	3449	4757	6696	6538	4617	3083	2563	5509	5402	5922	4839	5186
ENSG00000072571	40	44	140	9	36	6	80	32	161	117	18	46	28	56	109	92	20	40	13	43	41	53	82	51	14	19	100	92	94	32	87	96	82	112	88	184	74	0	50	61	33	36	30	0	36	146	46	48	42
ENSG00000072609	5110	5092	3268	3088	6277	2266	6727	5470	4645	4968	721	3052	2999	3921	5955	4317	3082	4960	6289	5126	5428	3996	6150	4541	2956	2641	5162	5462	5022	4139	4791	3673	5824	3359	5950	6181	5446	1679	3026	4754	6616	4657	3668	1853	4758	4103	5920	4197	4183
ENSG00000072657	13	16	56	20	122	12	20	0	18	80	12	4	2	54	8	18	6	72	28	56	2	15	86	76	42	34	18	28	86	104	118	74	30	2	29	48	0	0	31	53	0	0	28	35	30	32	2	17	0
ENSG00000072682	26	24	27	34	54	0	39	56	57	19	67	56	10	8	36	10	46	25	41	9	28	5	53	24	28	48	49	41	60	27	97	41	44	41	71	51	0	76	44	28	18	21	66	41	22	26	18	58	86
ENSG00000072694	3696	2867	2017	2148	4050	3068	3135	1855	5750	6146	236	772	2431	2864	2477	2018	752	1862	1853	1723	1548	1865	2926	2883	2657	3904	2726	3164	1764	1328	4208	3366	1645	2216	5168	4025	2807	2544	982	1563	2166	2159	932	823	1521	2040	1495	2239	1073
ENSG00000072736	5416	7871	5025	2077	7342	4276	8549	9644	8030	7654	553	2724	4164	4765	7252	6890	1747	5588	6039	7813	4204	5250	7300	8829	1482	2343	5443	8113	3967	4926	4072	5741	3378	3377	5825	8717	5219	1672	4431	9297	4843	3739	1279	1987	2934	4882	3948	3293	9264
ENSG00000072756	585	1064	686	535	1639	896	1005	814	799	880	296	711	648	1015	969	499	647	772	739	600	1155	382	1355	667	661	827	881	803	527	803	858	621	1051	741	935	926	777	239	839	835	1008	838	757	494	1365	654	1128	1003	460
ENSG00000072778	14325	10079	6124	5250	16604	5316	15546	9449	8909	9218	1617	5482	4899	5392	12815	9842	8712	12738	14430	11154	11517	9115	11950	8631	13261	5919	10008	9680	10686	9211	12950	8634	10108	4239	13840	11779	13700	6832	5896	8430	10391	4328	9692	2696	10893	7519	9872	5279	10024
ENSG00000072786	22028	25670	16290	14152	29789	14460	30804	29262	25005	29369	11089	26918	16817	20469	28171	26061	12715	28252	25644	26472	21782	23432	28400	25440	19555	20938	25794	25680	18090	22085	20155	20262	31054	23850	28394	32941	22716	8936	31494	35069	25071	20473	19102	14742	22794	17350	23772	26529	21517
ENSG00000072803	3975	4808	3440	2991	4931	3128	4609	4936	3740	5256	744	3843	3621	4145	4284	3787	2168	4126	3979	5151	4087	3003	4169	4597	1557	1993	4430	6104	3432	3752	3343	3279	3809	3020	4238	5191	3837	1586	5404	4864	4961	3413	1954	1612	2506	3113	4249	4144	3726
ENSG00000072818	11268	9587	10280	5036	20561	9408	20625	13132	12025	8874	2956	5857	11596	11255	19343	10399	10964	8053	14190	9492	11111	11146	17504	11114	10193	7935	15663	12144	12088	8800	15841	8216	15744	9630	17562	15740	15584	5586	12117	11844	13884	8386	13645	7984	17376	10081	17240	9313	11787
ENSG00000072832	0	25	45	6	34	42	8	38	36	12	2	0	8	11	12	0	5	6	34	16	6	20	6	24	0	28	61	36	0	22	4	22	6	9	24	26	0	0	18	14	10	4	3	0	8	0	1	0	42
ENSG00000072840	108	135	42	64	124	128	58	20	94	70	6	32	8	36	64	44	16	114	80	76	26	66	71	48	0	82	161	271	34	86	43	86	17	40	94	64	202	2	40	147	78	70	30	35	102	141	36	0	94
ENSG00000072849	3121	3363	2920	3130	3492	3219	4071	4386	4270	3499	1082	3151	3928	3646	3790	4449	4102	3620	3671	4122	4516	4200	3808	3857	2289	2968	3497	3534	3775	3087	4004	2626	4763	3951	3380	3412	4054	640	5263	4183	6513	5726	2681	2966	3661	5182	5874	5384	3677
ENSG00000072858	2402	3195	2490	1234	3427	2701	2761	3036	3284	3449	524	1195	2801	3353	3530	2181	1676	1574	2378	2076	3328	2417	3032	2849	1579	1743	2762	2967	2108	1716	2598	2560	3099	2092	2865	4002	2849	1210	1794	2648	3460	2914	2333	1990	2509	2002	3254	2483	2192
ENSG00000072864	2211	3687	2079	2668	3113	3198	3603	3861	4073	3509	634	3322	3717	4192	2578	2545	1964	4475	3206	3937	3444	3135	3290	3461	1563	1802	2988	4056	2678	2953	2915	3811	3580	3134	2838	3264	3124	1343	4181	3951	3646	3021	1475	1708	2676	3831	3953	3478	3530
ENSG00000072952	558	649	820	459	703	344	668	500	944	1655	68	194	245	369	566	849	167	942	722	881	172	508	891	904	217	114	831	958	421	640	1102	1046	328	178	771	1056	294	524	351	970	218	146	62	130	217	400	133	148	306
ENSG00000072954	324	397	515	364	393	56	504	472	531	454	70	124	183	142	165	143	88	402	359	341	44	130	318	295	50	74	476	482	76	154	213	285	176	170	405	296	422	848	78	197	130	80	42	70	581	1203	193	154	445
ENSG00000072958	5041	7007	5518	3678	6792	4125	8235	4680	7637	8449	754	3906	3170	3857	6603	5915	2049	8826	6106	7746	3171	6047	6386	6603	2381	2305	7562	7916	5808	7161	5775	6325	3385	3283	8218	8306	5312	3619	3162	6927	4398	2874	1886	1423	3210	4343	3254	3678	6463
ENSG00000073008	744	793	516	658	624	216	1193	796	771	1160	79	378	373	471	707	553	188	1056	946	1010	200	621	895	817	214	254	1045	1164	803	1016	846	1187	397	328	1162	938	1242	540	229	706	345	177	101	248	419	493	381	321	835
ENSG00000073050	1851	2049	1862	1216	2297	1089	2335	1639	2132	1987	305	1279	1430	1440	1656	1652	813	2282	1907	2031	1165	1806	2232	1792	945	889	2252	2033	2015	1933	2148	2148	1380	1376	2096	2151	1583	821	1550	1686	1466	1091	801	915	1410	1332	1790	1403	1881
ENSG00000073060	823	1084	634	566	1086	328	1224	564	810	822	96	494	462	603	930	999	299	1056	877	768	318	869	742	694	164	268	888	909	1153	1253	975	1087	573	349	1221	1045	1120	258	311	829	282	247	157	214	417	548	614	291	704
ENSG00000073067	0	4	0	0	0	0	0	0	0	0	0	0	8	12	10	0	1	0	10	0	3	1	4	2	0	8	0	5	0	0	0	0	0	0	4	0	92	0	0	3	2	7	4	12	0	0	32	0	0
ENSG00000073111	361	438	479	137	652	298	685	406	640	604	40	181	427	483	666	887	203	542	341	411	289	602	631	605	130	103	677	670	597	627	397	531	251	453	332	749	192	56	410	728	365	207	81	102	293	554	428	295	622
ENSG00000073146	0	4	2	4	36	0	6	0	0	0	0	0	6	6	8	6	0	0	0	0	0	0	0	0	0	0	0	0	0	1	6	2	0	0	28	40	0	0	0	2	0	0	0	0	16	0	0	0	0
ENSG00000073150	98	94	104	146	50	108	108	106	87	52	72	190	96	94	18	20	116	96	66	163	180	152	80	60	42	108	78	116	22	74	124	74	222	180	66	60	266	76	152	78	174	224	154	80	140	66	153	164	66
ENSG00000073169	1287	645	586	671	1636	691	1634	873	459	584	433	748	850	850	1268	524	1376	933	1416	825	2277	657	1256	513	2682	749	1234	628	1337	763	1493	552	2501	1177	1443	1032	1511	535	915	826	2961	1628	2929	1046	2057	845	2304	1065	308
ENSG00000073282	64	88	74	10	180	0	68	16	32	44	2	30	62	26	89	34	14	32	36	26	18	20	125	92	34	12	101	127	124	78	114	162	4	65	36	74	2	100	44	62	46	62	32	4	18	0	36	66	58
ENSG00000073331	947	1087	570	719	1074	398	970	715	584	830	348	673	526	938	1038	450	752	781	1311	999	939	245	1076	753	834	549	712	1059	1147	1010	1337	719	1368	394	1176	1138	1129	274	220	754	1002	561	1316	421	989	669	844	690	593
ENSG00000073350	1858	1478	1197	329	3460	948	4296	2502	1734	1430	219	668	1093	916	2855	1122	1580	1331	2270	1759	1416	1017	3674	2161	2677	1491	1452	1150	1635	827	1898	940	3167	1456	3057	2656	1133	350	2189	3255	1987	1127	1376	1046	2029	1059	1764	533	902
ENSG00000073417	1204	1445	685	952	2079	454	1581	1196	865	1330	641	1136	1226	2092	1500	784	2836	1264	1935	1756	4417	760	1501	952	1911	1161	1715	1337	1279	894	1604	731	4043	1274	1422	1608	1369	798	763	1047	4178	2887	4228	1381	2433	620	2696	1197	784
ENSG00000073464	182	261	649	156	584	650	124	204	326	430	110	122	610	495	582	716	162	256	382	414	150	138	419	314	86	92	656	637	396	346	936	750	138	188	408	480	496	982	235	300	162	212	154	160	272	292	162	160	262
ENSG00000073536	446	662	497	189	805	550	649	735	591	511	62	204	379	407	729	572	258	473	605	597	596	934	615	649	88	242	583	450	587	506	489	452	335	329	370	423	570	118	313	442	707	544	139	218	247	639	471	391	474
ENSG00000073578	1049	1014	948	529	1025	880	1338	1592	1167	1022	392	504	1063	1038	1232	933	1111	1080	1124	1045	1633	906	1259	996	947	1325	1126	845	1273	1264	1201	789	1928	1195	1137	1355	1132	750	1591	1188	1822	1733	1272	1305	1347	788	1798	1544	898
ENSG00000073584	672	727	502	459	1197	213	776	686	441	495	219	419	579	803	904	519	476	389	1036	781	1354	464	817	625	556	751	808	688	682	716	942	423	1225	589	654	855	695	149	533	625	1194	1152	885	750	1206	422	1114	700	484
ENSG00000073598	0	11	0	0	26	0	4	0	6	0	0	0	2	4	6	0	8	2	6	0	11	11	2	0	0	14	0	2	0	0	4	0	0	6	0	9	0	0	0	0	18	18	6	0	0	0	0	0	0
ENSG00000073605	880	553	274	169	3088	590	649	662	230	286	278	312	496	1021	1406	262	1028	134	1518	688	1001	171	1750	484	814	310	386	329	997	410	1142	156	1269	233	989	913	849	0	221	375	1157	710	1326	386	2110	533	956	278	222
ENSG00000073614	10138	11426	8590	6603	14385	10834	11928	14219	10407	13262	5413	8627	11549	14534	12124	10214	10027	10252	12292	11457	15303	10810	13415	12916	12087	13544	11679	11870	8921	9298	10637	9532	17800	12460	11486	16212	11440	5880	14150	11764	15603	14602	16442	13931	13555	10754	15359	13744	10976
ENSG00000073670	0	10	12	4	160	30	12	0	0	16	1	0	17	26	76	20	8	0	24	14	12	2	30	19	0	0	6	8	20	0	16	8	8	4	36	26	0	0	6	14	50	38	11	0	15	12	48	2	1
ENSG00000073711	94	166	56	28	162	74	116	115	86	88	16	50	80	79	176	92	36	40	86	116	133	92	132	101	40	75	83	127	82	82	86	119	134	64	155	138	237	124	74	96	116	99	65	38	114	130	106	86	106
ENSG00000073712	28	18	44	54	4	68	34	22	5	6	6	68	93	68	66	0	56	50	3	0	33	24	17	2	12	62	14	25	16	26	32	4	56	24	19	32	0	0	16	13	232	210	44	32	42	20	48	40	16
ENSG00000073734	0	0	2	0	0	0	0	0	0	0	0	0	0	0	1	0	0	0	0	5	2	4	0	1	0	4	6	4	0	0	0	1	0	0	4	0	0	0	0	2	0	0	6	2	0	0	0	0	0
ENSG00000073737	318	392	118	88	196	162	239	60	201	170	33	36	44	92	48	34	69	159	84	110	80	90	276	273	133	219	44	131	185	220	233	224	24	42	461	472	48	100	92	223	41	2	32	47	109	33	20	106	46
ENSG00000073754	0	4	2	0	0	0	0	0	0	0	0	0	0	2	0	4	0	0	0	0	0	0	6	2	0	0	8	4	0	0	8	4	0	0	22	0	34	0	0	2	0	0	0	0	6	0	2	0	46
ENSG00000073756	944	3166	347	2597	446	753	1256	732	1322	1089	3553	9718	1503	3225	262	952	1209	738	875	1067	914	412	693	931	2011	2060	433	2125	1234	1618	517	376	2550	1620	377	653	1186	106	1477	1844	752	1099	1920	973	2212	493	1062	2041	664
ENSG00000073792	1210	1632	1737	1810	1608	2551	1613	1729	1210	2282	948	1762	1205	1593	1746	2901	716	2009	1249	1934	977	1139	1422	1999	1106	1888	1345	1526	1224	2760	2861	3047	1296	1251	1317	2005	1789	2949	1536	1627	1145	938	1228	1426	1479	1529	963	1431	1283
ENSG00000073803	1166	1363	1498	1269	549	350	1164	1280	1687	1308	525	1288	1344	1736	1779	1772	1527	2028	1505	1379	928	1336	1344	1261	1438	1723	2059	2145	1779	2079	1437	1244	2268	2090	887	1174	1571	810	1983	2001	1383	1714	1630	1911	1690	1964	1757	2829	1532
ENSG00000073849	14609	19244	16080	7458	19927	16532	15406	13099	19070	20488	2777	8642	16402	19158	15058	10210	4218	10239	12621	11250	7099	7373	18310	18382	3667	3519	15965	16509	10878	13232	12973	16350	8921	7869	15897	21050	10452	7696	9049	14943	6757	5385	7489	6475	8437	8342	10618	12339	12844
ENSG00000073861	5313	5444	3738	730	7589	2489	10485	9809	7235	7022	335	1115	1501	1175	5294	4575	1897	3182	5422	3450	1569	2388	10791	8204	3003	3514	3076	4392	2329	1961	3335	3152	3027	2523	8262	9478	1837	886	7724	8902	2970	3017	1359	2254	1922	2643	2692	1725	3614
ENSG00000073905	252	144	171	126	100	224	196	162	189	136	20	146	134	56	154	153	56	212	136	238	140	149	136	138	46	157	152	210	144	148	104	154	76	94	146	128	96	94	300	180	160	130	0	72	106	206	200	122	188
ENSG00000073910	2030	2660	1200	1532	3012	829	3274	2482	2169	3419	703	1858	1117	2616	2504	2010	1422	2844	2743	4115	1862	1979	2468	2015	1497	1397	2575	3188	1789	1954	2338	1856	2679	1390	1876	2584	2415	388	1298	3316	2132	1990	1478	893	2175	1781	1586	934	1608
ENSG00000073921	20762	29379	14540	28049	23063	13122	26972	27145	21138	28154	10321	43139	16902	26723	17067	17662	14129	31746	23997	33343	19520	17248	20443	21278	18877	21045	21169	29334	18618	23721	19037	20871	32112	24992	19405	24282	21428	6906	29899	28272	24586	15669	12397	10344	20406	18607	24831	28515	16794
ENSG00000073969	2925	3640	1958	1822	3248	1844	2891	2510	2801	4255	517	2003	1199	1980	2791	1770	1017	3006	3233	4990	1986	1783	2742	2942	1368	1414	2688	4251	2072	2783	2062	2070	2939	1478	3297	4347	2990	640	1921	3659	2707	2165	1659	1112	1922	1242	2435	2048	2920
ENSG00000074047	0	0	0	0	0	0	0	0	0	0	0	0	0	0	0	0	0	0	0	0	0	0	0	0	0	0	0	0	0	0	0	0	0	0	0	0	0	0	0	0	0	0	0	0	0	0	0	0	0
ENSG00000074054	4323	4647	2980	2125	6120	2981	6206	6540	3894	4766	1415	2869	3935	4836	6423	5492	2846	4248	4330	5042	5441	4180	5241	4374	3009	3581	4528	4737	3885	3593	3700	3911	6599	3531	4251	6319	5572	994	4337	5743	7757	5782	3704	2455	4944	3170	6209	3980	4167
ENSG00000074071	2044	2113	2679	1484	2804	1786	3948	3077	3160	2675	428	1185	1807	1429	2350	2256	1510	3293	2716	2440	1837	2818	3280	2637	1565	1608	3575	2570	2645	2222	2973	2378	1614	1845	2719	2728	2586	1729	1504	2360	2259	2087	957	1362	1985	2279	2130	2069	3256
ENSG00000074181	59	32	0	18	0	0	98	102	42	78	10	10	11	5	34	62	7	31	28	4	52	25	14	22	12	24	46	18	18	20	34	17	170	57	16	14	1	0	18	26	95	147	26	22	4	4	58	40	20
ENSG00000074201	5411	7593	6514	4711	7099	6174	7760	7576	8899	7652	942	5094	4544	5325	6461	7356	2843	7156	7280	8735	4435	9243	6420	6989	2008	2937	6276	8107	5727	6241	5716	6036	3376	4210	5792	6126	5597	3700	5963	6995	5479	4527	1645	2604	3503	8014	4880	5939	8246
ENSG00000074211	0	0	0	0	0	0	6	8	20	8	0	0	0	4	0	0	0	0	1	1	0	0	4	0	0	2	1	1	1	0	16	0	2	0	0	0	0	0	2	4	0	0	12	8	0	0	0	0	0
ENSG00000074219	136	59	118	70	168	56	37	0	38	51	42	56	157	125	111	12	34	28	27	35	48	25	48	23	18	2	79	57	88	4	76	53	10	35	118	163	96	56	55	56	81	56	61	41	83	42	74	80	25
ENSG00000074266	1190	798	604	343	2132	522	1506	1001	904	1102	153	446	587	971	1605	726	922	479	1322	1035	1656	666	1727	975	836	669	845	747	1042	998	1435	491	1471	575	1489	1381	1340	154	912	1004	1845	1136	1127	572	1113	992	1860	688	741
ENSG00000074276	72	21	28	10	230	0	45	76	20	26	10	5	45	64	36	20	72	50	51	41	114	40	56	36	46	8	27	43	49	26	34	16	90	42	45	54	0	0	14	18	96	75	68	23	88	9	127	42	60
ENSG00000074317	0	6	0	0	0	24	2	0	8	10	0	2	0	28	0	0	0	0	7	0	6	0	0	0	0	0	0	0	0	0	0	0	0	0	4	58	0	0	0	1	0	0	0	0	0	0	0	0	0
ENSG00000074319	2538	3104	2544	2218	2636	2121	3440	3446	3216	3841	606	3199	2673	2974	2417	2827	2064	3598	3096	3127	3761	3437	2997	2951	2212	2070	3355	3601	2903	2594	3204	2760	3982	2912	2757	3041	2915	1892	3303	2967	3552	2433	1674	1335	2703	3337	4297	3600	2478
ENSG00000074356	4506	5474	2723	3021	5465	2766	5651	4767	4720	4410	1248	3550	3537	4283	5035	3710	2907	4419	5372	4587	4287	3284	5072	4650	3427	3598	4566	5248	3953	3792	4115	3678	5370	3297	4412	5855	4768	994	4216	5372	4842	3637	3349	2426	4224	3920	4284	3835	3324
ENSG00000074370	15605	16174	21522	7367	27232	18147	27298	18436	24935	22908	3955	9343	17651	17785	30376	27300	10722	16575	17516	14213	16119	15978	24015	20081	12978	7699	19291	16730	21058	23445	32701	27547	17404	11347	26937	30265	23615	24407	15101	23967	23432	17692	18005	14001	19261	12610	22405	14354	16831
ENSG00000074410	0	0	0	0	0	0	6	0	0	0	1	0	0	0	0	0	2	0	0	0	0	0	0	1	0	0	0	0	0	0	0	0	0	0	0	4	0	0	0	0	0	8	0	0	0	0	0	0	0
ENSG00000074416	2648	2909	6487	3507	4077	6980	1668	1786	3482	5192	1428	4557	5824	5377	3722	9053	1975	3135	2033	2929	4727	3428	3129	3620	4226	4501	2642	2289	3444	6576	13775	9736	3077	3899	4817	6111	5112	12684	6291	3992	3684	3908	2424	6146	4618	2791	3492	5852	1163
ENSG00000074527	54	44	148	32	54	0	206	136	109	101	20	12	49	98	340	112	84	186	68	60	36	142	42	60	46	24	133	206	6	2	68	22	36	26	88	113	6	0	80	272	160	162	12	12	68	78	6	32	148
ENSG00000074582	970	630	585	185	1258	302	1026	638	792	572	37	212	350	375	986	556	389	646	811	720	396	693	927	663	272	164	711	596	567	702	772	505	424	177	972	860	992	416	158	635	368	212	254	136	481	491	442	226	758
ENSG00000074590	404	598	70	22	185	34	772	944	334	187	0	6	26	14	68	128	20	50	282	192	80	94	775	811	50	42	78	220	142	228	332	316	133	190	228	224	47	0	694	1526	88	62	11	4	86	120	10	50	22
ENSG00000074603	4596	6945	4199	3622	8924	3732	6919	8003	6164	6970	873	3664	4785	6337	6827	6405	3434	5763	5915	7392	7122	6046	6890	6292	3104	4227	5507	8133	4332	5522	5648	5380	5884	4616	6170	8298	5090	1326	5518	7313	9323	7469	4095	3803	4818	5648	7221	5091	4823
ENSG00000074621	719	681	518	323	943	56	919	962	786	736	104	362	426	641	1038	737	304	556	755	1003	1000	595	878	803	476	355	924	911	733	486	651	683	668	383	601	773	469	174	317	667	785	721	553	375	484	581	777	543	698
ENSG00000074657	832	1053	740	593	1927	652	1845	1228	722	949	242	648	712	1248	1660	709	648	956	1327	1115	1032	692	1276	890	1038	829	1030	1294	1556	981	1382	1094	1536	575	1141	1193	1415	576	594	1271	1544	703	1286	588	1463	782	1444	726	570
ENSG00000074660	658	353	444	693	654	294	1215	533	338	437	292	379	262	394	554	405	334	712	687	657	533	178	499	354	557	471	632	425	722	966	592	344	1114	394	537	548	1078	402	470	505	940	481	1115	283	1161	241	965	1315	334
ENSG00000074695	4902	7839	4134	2464	6309	2737	7119	6719	5752	5856	771	3868	3986	5845	5401	3979	3038	4273	4291	5104	5357	3402	5051	5640	1867	2407	3928	6044	3828	3867	4429	4657	4265	3217	4648	6133	3729	1292	3477	6710	7333	5578	2299	1896	2964	3137	4257	3461	6031
ENSG00000074696	1134	1567	1062	514	1574	492	1412	1334	1710	1511	98	420	748	911	1323	1119	649	912	1308	1328	1195	977	1544	1646	531	602	1304	1383	1182	961	1281	1126	835	797	1395	1724	1218	775	1080	1599	1555	1233	420	502	707	1166	1508	935	910
ENSG00000074706	4173	6367	5051	2824	7239	4026	4835	5839	6902	5839	602	2375	4142	4261	7335	5463	2263	4045	4689	5008	5591	6462	5780	6897	1900	2479	4074	7006	3053	4038	3306	3375	2628	3276	4405	7048	4405	1366	5751	5280	6097	4512	2159	2542	3012	5064	4499	4815	7045
ENSG00000074755	7421	8915	4709	3399	11902	5001	11423	9949	7207	9290	1686	6730	6862	9807	13029	8636	6022	6931	7601	9035	11585	6733	9863	8502	5554	5208	8118	8770	7985	8364	6955	6724	10281	6409	8630	11682	9311	2401	8478	12040	15467	11231	6550	4467	10266	6038	10132	7025	7489
ENSG00000074771	0	0	0	0	0	0	0	0	0	0	0	0	0	0	0	0	0	0	0	0	0	0	0	0	0	0	0	0	0	0	0	0	0	0	0	0	0	0	0	0	0	0	0	0	0	0	0	0	0
ENSG00000074800	39581	48236	43910	52936	41766	42784	61847	49721	60674	58361	13522	62008	31243	36867	44323	57706	19393	71370	44153	56593	33961	58685	42552	49500	27791	37945	55158	58899	46882	60659	44870	48756	38770	50126	46752	50676	49682	35597	60161	50270	36894	28617	16119	25845	30370	50656	31975	54731	70857
ENSG00000074803	0	3	10	0	0	0	7	0	0	1	0	0	0	16	23	3	2	0	12	0	0	0	12	2	0	0	5	17	0	0	6	0	0	4	54	10	0	0	0	4	12	2	17	0	53	0	0	0	0
ENSG00000074842	3055	3482	3180	2540	3370	2640	4696	3776	4528	3363	422	2875	2815	2347	2793	3994	1929	4959	3488	3525	3005	4830	3391	3576	1464	1871	5133	4144	3570	3620	3700	3441	2668	3433	3409	3094	3613	3196	4069	3601	3998	2819	897	1646	1921	4940	4131	4306	3739
ENSG00000074855	1035	909	596	512	1641	409	1657	943	1059	744	240	480	582	704	1499	726	563	1005	1489	1003	941	773	1577	880	506	434	916	956	795	527	1058	779	1107	671	1360	1204	1100	306	549	1116	1319	570	667	345	1156	640	992	508	761
ENSG00000074935	629	511	378	286	1178	564	697	476	452	517	187	354	580	779	740	375	619	257	732	640	945	546	921	541	340	414	403	557	434	478	616	313	924	388	930	785	372	258	330	529	1046	784	776	511	735	452	1363	832	517
ENSG00000074964	1626	1566	1388	1477	2358	594	2966	1739	1413	2028	300	1129	848	719	1849	1327	804	2861	1681	1788	951	1188	1816	1317	1201	866	2342	1951	1679	1812	2001	2123	1211	811	2653	2296	1615	1054	616	1714	1357	553	692	447	1486	1649	1437	1235	797
ENSG00000074966	2157	2304	2060	802	5898	2971	2456	2920	3289	3243	442	1389	1873	2435	5767	3261	1993	1610	4555	4180	5477	4353	4154	2755	1156	1578	1622	2068	2266	2016	2538	2119	4241	2898	2094	2670	2872	832	1379	2152	4389	3797	2433	1870	2833	3524	3220	3037	3945
ENSG00000075035	46	10	10	7	54	0	0	0	24	22	0	0	26	8	4	0	0	10	0	0	0	22	38	50	0	0	0	6	0	0	8	4	12	4	14	34	54	0	0	13	0	0	8	0	0	0	0	0	14
ENSG00000075043	0	0	0	0	0	0	0	2	34	0	0	12	1	0	0	8	8	0	12	0	2	0	0	6	0	0	0	0	20	0	0	1	0	12	0	0	0	0	0	0	30	0	0	0	8	22	8	32	0
ENSG00000075073	68	38	0	37	0	28	68	30	68	28	10	52	18	10	51	62	26	52	52	44	96	43	20	24	132	82	37	30	8	0	31	14	92	49	60	54	0	88	28	32	99	61	66	60	46	14	92	12	0
ENSG00000075089	1627	1858	1917	1046	1722	1581	2051	1853	2354	2087	179	1008	1846	2179	1764	1602	1040	1420	1781	1877	1650	1857	2343	2078	794	1063	1768	2188	1136	1312	1733	1562	1052	1512	1694	2024	1863	370	1857	1758	1923	1746	919	1362	1131	1807	2580	2205	1792
ENSG00000075131	114	260	272	148	537	230	253	178	282	250	32	132	224	206	331	293	130	141	336	251	220	228	240	237	122	228	251	223	259	68	246	336	220	321	262	318	38	60	234	200	247	196	166	110	176	216	230	218	429
ENSG00000075142	3093	3432	3625	2316	4357	2695	3903	3800	4644	4422	591	2434	2511	2697	2926	2490	2174	4247	3263	3708	3346	4237	4082	4368	1207	1735	4202	4905	2158	2634	4152	3901	2089	2023	4062	4266	2835	1633	2925	3830	2879	2179	1175	1415	1931	3083	2341	2529	3606
ENSG00000075151	5582	6529	4785	5022	8670	4918	6494	5744	5132	6867	2086	5606	5301	6414	5447	4839	3644	6046	6278	6075	3721	3050	6347	6605	4871	3936	4911	6189	4037	4722	6648	6345	5842	3420	5928	7708	5803	2924	4570	7482	3976	2349	4231	2583	5019	3781	4552	4384	3359
ENSG00000075188	1071	976	891	454	1198	731	748	728	938	911	98	383	672	719	696	708	426	826	973	769	625	869	1019	1007	447	531	826	967	768	746	721	940	665	608	756	1075	723	161	554	944	791	568	295	529	412	842	753	777	744
ENSG00000075213	18	58	40	11	20	32	46	0	34	52	8	37	18	30	36	52	26	51	100	92	12	206	46	97	0	6	20	46	38	68	65	64	34	45	86	116	0	0	18	18	18	2	14	0	18	74	22	23	0
ENSG00000075218	4	30	41	2	36	23	54	0	40	62	15	28	8	36	52	52	24	8	11	40	72	26	74	57	58	46	18	32	66	54	44	66	32	71	96	90	72	0	70	68	54	24	42	24	79	32	43	36	50
ENSG00000075223	732	968	382	1068	348	84	718	812	352	758	100	291	157	274	393	516	214	1159	904	2093	119	299	418	478	278	131	697	1225	773	892	587	610	344	223	608	1037	602	152	122	728	132	48	135	102	393	416	216	144	254
ENSG00000075234	2353	2478	3100	799	4340	2660	6544	4510	4304	4014	309	966	974	941	2429	2389	1214	2656	3984	2703	892	1958	5555	4528	1219	1551	1888	2552	2724	2124	2403	2352	3301	2142	3615	3901	2179	1754	2675	4896	1688	1408	816	1080	1876	2193	1851	965	2573
ENSG00000075239	949	1308	1044	735	1592	1270	1414	1102	1686	1486	156	726	730	814	1387	981	771	1501	1521	1185	1304	1374	2027	1825	1026	806	1516	1596	978	1001	1188	962	1100	885	1308	1594	971	604	629	1223	1068	715	522	595	994	1160	1305	1065	1716
ENSG00000075240	2548	2415	1989	1229	3586	960	4379	2733	2410	3102	348	1054	708	652	3350	2890	795	3192	3220	3003	692	2174	2712	2337	1093	886	4746	3501	2563	3108	2338	2896	1488	1064	2639	2924	2548	1182	590	2010	1149	665	710	229	1313	1495	1055	911	2666
ENSG00000075275	694	537	456	191	930	95	221	56	286	338	170	282	499	586	647	386	397	224	429	268	728	313	416	361	441	112	448	337	483	196	363	445	813	303	576	527	1145	0	285	443	946	537	878	539	1593	820	954	524	260
ENSG00000075290	14	0	4	2	26	0	20	0	0	4	4	8	6	0	11	0	8	0	2	14	17	0	4	6	0	2	0	4	0	0	3	10	32	6	4	1	0	0	0	0	27	6	21	0	2	0	2	6	0
ENSG00000075292	5993	6625	4437	4470	10845	6076	6700	6007	6115	7081	1798	5917	5936	9092	7319	4352	4060	4392	6861	6928	7010	4307	7538	5635	4284	4309	6629	6800	5143	4853	5629	4616	7425	5686	6338	8085	4807	1480	5076	6188	6858	6690	5184	4270	5004	4872	5436	5209	4367
ENSG00000075303	2531	3867	2194	2953	3696	1380	2985	2501	3038	3336	568	3358	1641	3038	2095	1986	1173	3709	3492	4007	1464	1885	2817	3027	1103	1189	3229	4378	2363	2227	2701	2460	1832	2101	2799	2968	3173	536	1921	3609	2173	1784	702	943	1432	1381	1995	1879	1747
ENSG00000075336	717	595	368	321	1135	359	679	436	370	539	128	316	468	485	650	338	508	414	931	455	1003	343	933	519	357	411	474	490	502	402	725	503	562	364	565	541	426	14	412	562	1040	717	544	398	658	386	999	519	300
ENSG00000075340	906	924	1200	234	754	484	210	280	877	1142	84	198	746	748	852	567	106	482	648	810	190	448	730	910	50	76	720	914	1002	800	663	845	202	152	628	558	524	426	216	568	297	196	253	216	211	592	376	380	679
ENSG00000075388	0	0	0	0	0	0	0	0	0	0	0	0	0	0	0	0	0	0	0	0	0	0	0	0	0	0	0	0	0	0	0	0	0	0	0	0	0	0	0	0	0	0	0	0	0	0	0	0	0
ENSG00000075391	174	187	140	122	96	48	53	226	92	170	64	110	148	139	150	192	50	281	117	242	63	106	144	175	114	66	195	267	134	250	215	167	179	82	102	128	30	152	68	187	38	4	86	60	87	175	62	88	99
ENSG00000075399	605	699	507	487	1001	516	1784	1223	932	650	286	473	725	649	1947	876	1245	983	1382	844	1021	639	1389	741	1433	735	1044	512	1557	738	1310	609	1278	749	1643	1199	1628	659	988	1093	1428	979	1136	293	1336	716	1696	1656	697
ENSG00000075407	1966	1666	925	718	2845	750	2300	1285	1000	1379	212	591	855	1505	3108	887	954	1041	1739	1755	1831	887	2066	1573	718	730	1129	1698	1348	798	1551	863	1331	766	1991	1898	2235	893	806	1704	2230	1364	1490	953	1014	824	2067	1051	969
ENSG00000075413	5634	7016	4927	5023	8312	4680	9102	8679	7477	6655	2403	7500	6650	8393	8054	7140	6299	7070	8050	7448	9198	5864	8329	6602	8287	6318	7689	7768	7764	8154	8264	5811	9168	5863	7804	8538	8254	3262	6558	7218	9330	6241	7852	5204	8492	6891	9285	6673	5095
ENSG00000075415	20269	19575	15633	8501	22517	11603	27503	23620	22168	24132	7793	14892	15573	18898	24700	25196	18676	21837	23738	23684	30211	23663	21931	17882	16716	14498	24966	24744	22002	21841	22634	15920	31581	18333	22261	22653	23297	11441	20629	19114	35341	26344	21269	13175	23911	19117	29406	20409	24472
ENSG00000075420	3729	4852	2276	5142	3882	1776	4632	3848	2942	3841	2024	6684	2238	4020	3107	2693	2455	4772	4113	5173	3445	3356	3973	4203	3375	3511	3284	4308	2641	3116	3111	3608	4478	2114	3174	4423	2823	1170	3822	5537	2935	1836	2314	1748	3222	2682	3066	2998	1892
ENSG00000075426	26748	38217	13213	25604	12533	25961	48971	50377	28174	31392	26583	76381	27873	37737	30705	34879	39131	48693	30083	31994	39977	38161	23804	24647	27099	34750	19621	18898	28623	26707	22279	24889	64194	63197	20410	21752	25710	11187	82496	56896	40305	29272	22644	26055	39498	26091	38257	42827	26164
ENSG00000075429	0	0	0	0	0	0	0	0	0	0	0	0	0	0	0	0	0	0	0	0	0	0	0	0	0	0	0	0	0	0	0	0	0	0	0	0	0	0	0	0	0	0	0	0	0	0	0	0	0
ENSG00000075461	0	0	0	0	0	0	0	0	0	0	0	0	0	0	0	0	0	0	0	18	0	0	20	0	0	0	2	0	0	4	0	0	10	0	0	0	0	0	0	0	0	2	0	0	0	0	0	0	0
ENSG00000075539	4992	7389	4493	3581	7505	4272	7854	8919	5831	7276	2334	4913	5516	9391	8261	6883	4772	5394	6461	8262	7429	6924	7539	7232	5452	5612	6167	6917	5142	5323	5655	5040	8838	5955	6058	8315	7646	1387	5784	9171	9171	8309	6304	4731	6881	5348	7337	6432	4882
ENSG00000075568	4942	7655	3962	3808	8201	3186	6762	5343	5552	7499	1285	4217	4016	6350	5987	4079	2883	6601	6151	7733	5240	3709	5874	6122	4008	2877	6057	7672	4472	5531	4766	5624	6784	2829	5528	8086	5303	2151	2758	6823	5220	3859	5181	2285	4736	3496	5278	4524	4002
ENSG00000075618	319	285	485	463	499	547	869	571	512	576	109	298	365	372	245	326	182	1080	556	503	299	485	420	601	213	292	509	416	649	870	785	544	294	592	362	369	742	562	550	407	423	295	170	153	326	628	420	340	415
ENSG00000075624	547703	594604	653574	482187	644855	413345	839805	655641	723825	807711	110228	348235	397963	350243	510926	685424	279844	926185	686566	653184	240768	600986	689031	659143	323706	406582	779362	727266	721377	846394	808030	676044	309621	353187	811313	778111	673468	607237	370606	613807	289053	228660	157029	228765	398802	545655	415223	537772	629101
ENSG00000075643	0	3	8	4	0	0	16	4	0	16	6	26	8	26	30	34	2	8	0	12	14	12	22	24	0	0	14	22	110	16	6	26	0	6	38	0	0	1	0	14	10	0	2	0	12	22	26	2	32
ENSG00000075651	695	867	541	1172	493	118	589	889	680	663	395	1009	507	700	540	415	580	1054	768	1034	317	394	539	482	1102	831	708	785	443	378	454	548	741	435	528	616	1080	52	520	624	399	230	225	256	650	443	480	367	342
ENSG00000075673	0	10	2	0	0	0	0	0	0	0	0	0	0	0	0	0	0	0	0	0	0	4	0	2	0	2	0	0	0	0	0	0	0	2	0	0	0	0	14	0	0	0	2	0	0	0	0	0	0
ENSG00000075702	0	69	74	56	400	2	238	56	124	73	12	60	132	95	263	93	130	96	139	53	217	52	241	65	22	103	97	113	68	144	126	81	227	132	105	227	158	84	68	126	302	211	191	86	212	112	287	53	100
ENSG00000075711	4041	5464	4124	2646	6494	3219	5996	5740	4975	4518	1322	3394	3375	4968	6167	5103	3485	3548	5372	5367	4807	4533	5158	4388	2544	2407	4290	5164	4040	3438	4731	3602	5133	2825	4711	5439	4697	1423	3512	5232	5126	3494	3717	2592	4159	4770	5435	3002	4017
ENSG00000075785	23738	33236	25197	26007	24539	26113	30722	28416	34133	34162	5864	33970	19213	22096	21923	27323	15226	37253	27657	31233	16911	28067	27519	30407	13976	18464	29897	34549	22904	28977	24998	26261	22731	23761	25711	27267	25521	20534	30730	30557	18723	13207	6531	10682	17361	27531	24848	29218	33227
ENSG00000075790	2524	3559	2796	2128	3340	1305	3234	3039	3374	4096	472	2933	2179	2775	2997	3586	1255	3470	3113	3898	1963	2928	3390	3374	1252	1570	3735	4475	2758	3231	3483	2892	1839	2102	2999	3523	2018	600	2229	3824	2193	1668	758	971	1766	2480	2076	2250	2754
ENSG00000075826	1418	754	209	260	4524	344	1737	353	131	306	186	324	487	1363	2302	212	1892	131	2177	870	3592	290	2195	661	1775	698	612	444	1487	344	1430	80	3211	450	1725	942	1088	0	368	734	3009	716	2692	706	2988	380	2799	546	206
ENSG00000075856	2847	2799	2415	2065	4257	2777	2802	3203	2592	2907	977	2408	2754	3249	2925	2076	2471	2666	2828	2603	3720	2332	3729	3017	2329	2355	2565	2591	2328	2346	2481	2065	3633	2627	2850	3182	2832	1220	4225	3017	4395	3010	2984	2497	3259	2706	4694	3718	2321
ENSG00000075884	7417	9933	10303	9344	9511	16990	7440	10053	13396	8824	2161	10195	14361	18822	8028	8980	9140	10035	7705	9846	8944	12777	9156	10427	3608	7327	8021	10788	5464	6110	8990	8826	10323	13541	6448	8239	7335	4232	15229	12134	9194	7988	6243	11289	8710	14534	10939	11920	13867
ENSG00000075886	52	20	7	17	67	0	16	66	0	16	10	0	26	7	46	16	4	2	32	26	116	11	21	20	80	31	15	18	10	16	16	1	43	0	16	37	36	0	16	25	61	89	22	51	57	23	39	8	22
ENSG00000075891	1	0	16	0	1	0	0	0	0	0	0	0	2	16	0	2	0	1	0	0	0	4	0	20	0	0	0	0	0	0	16	6	0	0	0	0	1	0	0	0	0	0	0	0	0	0	0	0	0
ENSG00000075914	1073	1251	1076	851	1632	1173	1585	1467	1444	1233	229	714	886	988	1173	1237	1001	1411	1507	1141	1353	1283	1614	1424	827	959	1259	1378	1475	1217	1518	978	1306	1053	1353	1345	923	832	1256	1312	1621	1316	652	835	1006	1238	1855	1632	1554
ENSG00000075945	1127	1056	1421	615	1890	1024	1203	1270	1579	1759	269	514	968	1110	1197	980	885	931	1300	998	1420	997	1678	1572	1028	1060	1255	1727	1375	1391	1521	1273	1131	652	1276	1608	1527	738	730	1525	1439	1160	921	640	935	864	1066	562	636
ENSG00000075975	2240	3123	2064	1573	2537	1715	2399	2805	2996	3256	549	1798	1542	2115	2085	2335	1111	2300	2216	2761	1754	1987	2560	2893	792	1431	2035	2683	1880	1712	2004	2147	1396	1605	2060	2649	2079	923	2240	2818	2327	1801	643	1171	1257	2304	1766	1791	2275
ENSG00000076003	1436	2067	1425	852	2228	2580	1853	2766	2459	2611	333	1910	2703	2793	2564	2902	2280	2183	1172	1575	4449	2566	2177	2501	1516	1954	1764	2157	1804	2037	1742	1511	3695	3267	1514	1980	1324	1618	5350	3154	6988	5809	2846	2229	1923	2300	6267	4312	1803
ENSG00000076043	1166	975	1045	426	1690	945	938	866	1122	854	180	491	838	761	928	739	474	743	1147	724	754	853	962	1033	503	547	996	1124	1003	656	1145	709	535	497	971	1102	841	526	585	859	754	646	406	516	718	946	700	521	815
ENSG00000076053	2365	3447	2072	1927	1913	1114	3045	3180	3611	2430	1670	4160	2403	3221	2314	3191	2541	3007	2705	2680	3173	2459	3008	2852	1815	2600	2679	3269	2663	2406	2191	2418	3609	3139	2734	2625	2502	1022	4183	3722	2940	2603	1869	1655	2447	4255	3206	3695	2491
ENSG00000076067	1285	1160	758	664	1638	619	2232	1701	1512	1639	340	898	899	1282	1508	1266	597	1444	877	1508	963	807	1308	1253	912	897	1765	1919	1292	1388	849	902	1545	1014	1597	1920	872	590	905	1145	1643	1149	691	479	1357	1438	1601	1018	1039
ENSG00000076108	13103	16037	8757	11860	15621	17149	18042	18614	12126	15175	10679	20845	22240	28335	19330	13005	15433	13969	14908	16879	36067	13670	14993	13282	15196	15436	13447	15378	13385	13955	13515	12262	39081	22521	14945	19252	15683	8254	31166	19034	45850	32676	27652	20190	27123	13432	41830	29537	11636
ENSG00000076201	2038	2216	1891	819	2616	1283	3403	2792	2370	2361	409	801	2008	1406	3100	1856	1255	2523	2383	2491	1383	1670	2952	2094	2062	1454	2690	2077	2312	2317	2129	1978	2418	1173	2869	3693	2788	1394	1363	2144	2366	1750	1512	1080	2601	1383	2285	1506	1733
ENSG00000076242	3062	2798	2041	1832	3077	2710	2899	3340	3203	3056	475	2339	3043	3559	2656	2653	1240	2128	2887	2666	2039	2840	3027	2788	1227	1455	2924	3387	1891	2278	2018	2555	2530	1732	2778	3316	2036	1153	2667	2721	2272	1470	1240	1267	1887	3101	2566	2651	1982
ENSG00000076248	612	718	783	192	884	452	1018	1341	1068	912	62	251	638	568	876	766	505	800	637	486	556	974	980	793	291	452	1012	794	774	712	657	582	506	622	851	1227	478	224	530	1304	593	498	302	402	434	718	681	522	820
ENSG00000076258	194	208	184	49	268	0	303	68	208	209	12	55	112	128	192	312	58	124	204	233	84	154	205	260	76	68	207	273	180	98	151	164	70	28	217	226	176	0	52	182	46	44	50	26	49	124	82	38	152
ENSG00000076321	1200	1316	780	722	1948	1034	1856	2023	1594	1252	260	874	1352	1514	2199	1337	1206	1122	1593	1476	2156	1542	2013	1358	1007	1010	1138	1587	1300	1308	1422	1044	1685	1157	1426	2061	1222	568	1160	1400	2283	1930	1184	1076	1431	1684	2421	1324	1248
ENSG00000076344	0	0	0	0	0	0	12	0	0	0	0	0	4	1	0	0	2	0	0	0	0	0	2	0	0	1	0	0	0	0	1	0	6	0	1	0	0	36	0	0	9	8	4	0	0	0	0	0	0
ENSG00000076351	154	71	53	28	121	1	115	104	48	74	26	24	51	58	130	88	33	89	108	38	119	65	169	55	96	36	97	105	53	28	123	42	69	35	99	98	156	92	14	55	217	80	100	80	116	81	79	66	18
ENSG00000076356	362	332	202	172	386	78	458	286	376	537	78	198	187	235	305	367	94	588	368	389	222	289	336	283	206	145	491	408	178	306	240	276	348	174	466	422	342	326	131	468	317	205	116	192	178	244	220	112	194
ENSG00000076382	231	185	107	52	416	130	304	144	165	212	38	57	126	168	302	273	207	94	300	200	424	94	312	168	201	105	216	166	240	192	209	100	674	219	297	362	328	48	82	171	374	250	289	128	310	97	442	132	124
ENSG00000076513	9531	12417	8368	7254	12694	7999	13315	11633	12704	13594	1571	7229	8461	11050	10524	11104	5070	12025	9992	13804	9229	12267	10486	10205	4073	5095	11265	13551	10534	10849	8769	10042	10828	8282	10312	12243	10425	5150	9172	13681	13335	10326	6535	5757	6891	9715	9853	12682	12863
ENSG00000076554	2637	2798	3017	1239	2413	1091	2268	2883	1826	1684	588	1458	3044	3176	2612	1552	1818	1409	1953	1844	1878	1549	2767	2605	612	549	2451	2611	1819	1313	2646	2169	2018	1250	2352	2951	2547	308	1587	2078	2078	1527	1739	1007	2188	1913	2244	1899	1050
ENSG00000076555	914	684	593	317	2095	379	910	984	1020	892	135	395	813	987	1268	803	515	989	1409	1666	1377	1197	1410	1267	439	490	1070	1100	1017	830	832	686	1179	574	1303	1512	1063	62	568	943	1655	826	877	558	1349	1011	1644	767	1012
ENSG00000076604	1007	737	397	312	918	975	1159	791	611	580	1075	1015	1478	1276	1104	1080	3004	529	744	378	2632	879	951	507	1301	1123	1213	707	1026	577	994	806	3102	1638	1154	855	1523	348	2272	777	3239	2261	3454	1700	2617	1140	4259	2096	479
ENSG00000076641	13100	15569	9964	8904	14999	9566	15579	16504	12217	10409	5672	14428	16041	21298	21101	15578	10454	11927	11418	15482	23334	18039	13381	13586	9370	14258	11538	14923	10772	12072	16171	10888	17889	13178	10855	13633	13454	4691	12298	15563	27438	19615	12251	9653	13521	11469	18269	14357	11917
ENSG00000076650	833	674	424	435	1626	428	942	860	650	699	267	410	731	984	1034	428	721	556	1149	628	824	496	1001	736	839	858	991	794	814	656	762	541	1389	462	949	1137	876	300	368	696	1114	925	1047	607	1192	566	1043	652	560
ENSG00000076662	1663	2652	1921	1103	1834	1862	3962	2430	3773	3238	154	1208	1499	1509	2770	2919	965	3497	2271	2589	1413	3549	2008	2305	526	592	2951	2822	1835	2073	2047	2237	1026	1425	3302	2767	1797	1667	2118	2875	2006	1180	410	489	1010	2484	1554	1265	3991
ENSG00000076685	3883	4819	2647	3618	4651	3020	4296	3740	3998	4602	1093	4589	2984	4838	4280	3761	1605	4191	3597	4783	4014	3609	3176	3369	1787	2764	3650	4515	3829	4184	2859	3400	4897	3474	3666	4988	3636	2581	3477	4620	4498	3139	1806	1458	3953	2913	4713	4396	3560
ENSG00000076706	86	50	22	42	47	49	46	127	16	24	29	302	253	193	187	24	662	108	0	8	473	116	4	14	164	60	32	28	52	24	109	8	233	220	8	33	184	108	552	62	1086	752	159	171	694	196	585	335	2
ENSG00000076716	46	56	96	42	192	40	42	16	98	142	10	36	130	134	92	102	6	148	100	113	33	114	60	52	136	52	118	238	198	88	152	328	29	58	52	52	0	0	40	82	32	52	28	52	42	40	102	118	4
ENSG00000076770	7672	11350	6551	3901	9314	3692	9283	8263	8297	9539	847	4024	4863	6967	9032	7714	2302	8045	7606	11360	2700	5572	8187	9617	1172	2157	7148	10409	6112	6987	6813	8052	3189	2953	8163	10953	6737	2448	3716	11636	3292	2069	1649	1950	2593	5209	3789	3086	5840
ENSG00000076826	0	36	26	4	44	0	12	34	26	10	4	4	12	7	74	6	29	54	28	4	38	22	76	52	25	6	23	7	72	48	20	4	8	10	16	40	70	0	20	4	39	50	20	30	98	72	22	10	6
ENSG00000076864	0	11	1	20	0	0	41	18	6	10	0	2	29	13	0	6	22	1	16	1	68	11	28	0	66	48	8	0	23	0	6	0	93	38	18	39	0	0	24	8	58	101	59	78	8	8	32	45	0
ENSG00000076924	3707	3522	2538	2698	5169	3295	5453	3759	2971	3578	1670	2828	5917	5169	4763	2968	4828	3826	4328	3654	7901	3115	4622	3148	5936	4417	4942	2929	4194	3924	4194	3215	9331	5134	4694	4441	4701	1606	8046	3941	12304	8426	7141	4167	8295	3074	10455	6884	2497
ENSG00000076928	33336	24327	17526	10823	48799	14813	53049	30803	24619	23495	5601	14592	24095	25361	47575	24441	23650	25659	38241	26809	34470	26267	44571	23320	28619	16537	30186	22189	30052	25795	36416	20254	45954	18669	46983	38686	34499	9976	24239	29752	55716	30284	35822	15654	45263	19880	46952	24650	20519
ENSG00000076944	11164	9677	7707	6983	9290	6092	15606	9757	7640	8894	7513	8515	7608	6759	9703	10240	7217	16522	12703	10762	7833	9268	9839	6916	12850	7242	16899	10667	14104	12964	13303	10764	13313	7713	13583	10575	10505	9349	7229	7822	9641	6662	8984	5625	12245	6675	9280	8368	9092
ENSG00000076984	3063	3489	2285	2289	4937	2767	5001	4225	3193	2982	1761	3141	3348	3186	4244	2900	4182	3574	4028	3760	4407	2944	4196	3133	4227	3311	4119	3318	3169	2662	3463	2546	6363	3663	4254	3833	4573	1857	5509	3826	6386	4168	4515	3243	5718	2471	6136	4690	3116
ENSG00000077009	0	0	0	0	0	0	0	0	0	0	0	0	0	0	0	0	0	0	0	0	0	0	0	0	0	0	0	0	0	0	0	0	0	0	0	0	0	0	0	0	0	0	0	0	0	0	0	2	0
ENSG00000077044	9158	8735	5657	4305	12514	5217	12051	9633	6392	8162	2831	5263	7518	10892	14098	7209	7022	5372	10606	8564	13776	6920	12053	8095	7676	5022	10526	8569	9035	6636	11306	7600	18615	5778	9997	10921	10843	4423	6073	8757	16199	9155	10940	5277	15313	6061	16501	6800	5610
ENSG00000077063	0	28	6	4	86	0	114	110	32	80	0	14	4	2	74	16	4	0	46	28	6	12	35	46	60	30	80	96	16	74	86	78	4	1	28	30	0	0	10	48	2	10	8	36	17	34	26	0	0
ENSG00000077080	0	0	0	0	2	0	0	0	2	0	0	0	0	0	8	0	0	0	0	0	4	0	0	0	0	0	0	2	0	0	4	0	0	0	2	0	0	0	0	0	4	0	0	0	0	0	0	0	0
ENSG00000077092	82	31	18	8	107	0	7	22	16	24	2	3	8	10	32	30	4	42	28	62	57	2	38	15	0	2	20	19	40	26	12	8	23	8	15	36	0	0	0	26	11	16	24	14	0	1	28	16	38
ENSG00000077097	12666	17786	12873	8624	22762	9332	16467	16006	15265	19286	3395	12415	12579	16880	15077	10949	9006	13577	16964	16765	20128	8751	18073	17085	9091	9640	13425	20952	11369	13409	11966	12129	19076	11374	14471	20422	11425	3821	11211	15534	22271	17488	15710	8183	12730	8280	16343	12276	12213
ENSG00000077147	11990	15363	10278	10183	15476	6222	15467	15601	13756	16197	3069	12329	9845	13187	13082	10353	9392	14299	12953	16265	16262	11034	12872	13664	7193	8096	12081	18161	9959	11742	11618	11460	15300	9865	11307	15384	11415	2280	14974	16355	17326	11157	8798	6485	9320	9560	15116	10961	10193
ENSG00000077150	4762	3937	2629	3519	6607	3910	4551	3511	2567	3067	3802	5186	7234	7242	4486	2191	11066	3670	5056	3400	16878	2643	5033	3023	8602	4456	5802	3842	5686	3828	5285	3190	20842	6035	5016	4748	6782	2551	5158	3040	24453	15779	18277	7473	17185	2742	19437	8479	2013
ENSG00000077152	30	56	50	16	132	54	58	70	90	62	8	34	80	64	104	54	42	68	76	56	80	46	126	92	24	86	49	99	52	40	96	74	100	135	88	79	60	0	50	108	82	68	50	50	101	48	31	12	55
ENSG00000077157	1707	1606	924	620	1976	980	1734	1551	1479	1556	371	560	678	1385	1804	1390	680	1027	1244	1661	895	1098	1778	1420	876	543	1279	1431	1412	1337	1277	968	1469	480	1575	2129	2018	652	570	1691	1053	545	794	390	1299	907	1165	492	998
ENSG00000077232	9869	12528	8279	6770	12281	3621	11623	8327	9967	11886	1227	5367	5279	7954	10264	7826	3884	10461	9625	12550	4726	6541	9483	10115	4170	3181	10116	14671	9114	9729	9027	9280	5999	3006	9859	11820	9201	2199	2895	10276	5437	2844	4823	2127	5668	6477	6670	3674	9813
ENSG00000077235	3919	4376	3388	2028	5443	3005	6444	5537	4218	5996	1397	2712	4009	3520	6296	4013	5418	6637	4960	4476	4980	3660	5310	4395	2527	2583	5169	4612	3801	3871	3978	3662	6939	4841	4889	6180	4437	1940	4804	5425	7244	5779	3838	3736	5620	3292	5525	3153	3888
ENSG00000077238	8543	10683	11078	5881	16477	9509	10990	9364	9800	8559	3231	8416	17645	15909	10493	6884	7780	8386	12571	10997	14207	10618	13555	10422	4735	5552	15256	12320	11012	9554	10979	13138	14516	11138	8936	10842	10934	4421	12818	8637	16782	12429	10093	8175	12532	10208	16070	12565	10086
ENSG00000077254	5225	5234	3918	3280	8261	3739	6105	4619	4969	6003	1111	3055	3746	5362	5776	4090	3422	4050	5468	5904	5609	2882	6064	4937	3172	3047	4631	5990	4852	4714	5640	3867	5104	2944	5581	7302	4927	1648	2515	5541	5244	4029	3901	2563	4575	3652	5454	3514	3108
ENSG00000077264	42	30	38	46	18	30	12	62	30	16	3	27	65	63	40	50	31	30	3	20	107	22	47	16	14	16	29	45	0	0	61	26	76	61	34	67	44	0	67	35	64	62	91	54	31	18	72	22	24
ENSG00000077274	0	0	0	0	0	0	0	0	0	0	0	0	0	0	0	0	0	0	0	0	0	0	2	0	0	0	0	2	0	0	0	0	0	0	0	0	0	0	0	0	0	0	0	0	0	6	0	0	0
ENSG00000077279	0	0	0	0	0	0	0	0	0	0	0	0	0	0	0	0	0	0	0	0	0	0	0	0	0	0	0	0	0	0	0	0	0	0	0	0	0	0	0	0	0	0	0	0	0	0	0	0	0
ENSG00000077312	3710	4165	3732	3539	4726	5353	5834	5225	5580	4082	1689	5078	5796	3878	5083	5670	3804	6101	4781	4062	4399	5665	5075	4222	2814	4097	4733	3747	4488	4042	4921	3970	4690	6013	4506	3959	4629	3685	8561	4947	6415	6011	3263	4786	4709	5560	6681	7551	5186
ENSG00000077327	0	10	0	10	41	0	0	0	46	10	0	8	8	0	6	0	0	22	10	0	30	8	2	2	0	2	18	12	0	0	18	0	2	2	0	0	0	0	0	8	13	0	22	2	14	0	0	0	0
ENSG00000077348	861	636	712	330	592	294	982	664	831	781	96	312	377	332	624	851	292	925	720	462	294	610	710	735	84	176	616	585	906	760	797	468	279	338	789	696	343	434	239	508	290	108	109	160	337	789	476	477	960
ENSG00000077380	5800	6533	6418	5713	7332	4356	7064	6633	7570	8223	1527	3924	4297	5223	4260	5022	3147	8512	7690	7256	2459	4920	7171	7293	4870	4508	8895	9332	5317	5255	6949	6422	3613	3228	7229	7959	4969	4986	3024	6130	2192	1967	3256	3352	4642	4738	2844	3331	5378
ENSG00000077420	11847	16152	10518	11372	14583	10482	13511	13051	15239	15593	2721	13468	10879	12469	10498	10397	5768	16888	14321	14851	6370	9219	15170	15212	6511	8392	13509	16236	9856	12887	10870	12567	7132	7844	12733	15429	8912	4896	10621	16166	6723	5896	3690	6074	7321	12085	8305	10116	14117
ENSG00000077454	2460	1934	1402	1046	3116	1552	3764	1712	2220	1981	450	1076	1609	1618	3175	1764	1080	2195	2981	1985	1756	1975	2658	1723	1133	1087	2486	1940	2620	1934	2532	1762	2830	1262	3711	2916	2993	1093	998	1943	3380	1809	1105	799	2603	1571	2676	1313	1418
ENSG00000077458	3820	2917	1328	2115	5792	2165	4635	3374	2071	2078	891	3151	3397	5990	4452	2347	3804	1926	4001	3578	6838	2264	4194	2535	2630	2135	2483	2879	3442	1991	4090	2103	5502	2743	3635	3517	4772	625	2862	3855	7534	4553	3572	1968	4607	3532	7761	4068	1895
ENSG00000077463	1202	896	916	738	1241	1004	1593	883	1010	913	259	613	984	762	1089	796	807	1200	1113	948	1096	979	1203	772	973	775	1401	861	1255	920	1226	620	1098	947	1502	1110	1658	748	904	784	1480	1088	911	768	1302	1052	1506	1117	570
ENSG00000077498	0	0	0	0	0	0	0	0	0	1	0	0	0	0	0	0	0	0	0	0	0	0	0	0	0	0	0	0	0	0	0	0	0	0	0	0	0	0	0	0	0	0	0	0	0	0	0	0	0
ENSG00000077514	1461	1808	1607	1155	2184	1155	1850	2124	1897	2300	228	777	842	1161	1498	1283	625	2641	1707	1899	620	1317	1582	1837	589	770	2494	2556	1352	1764	1536	2071	771	613	1735	2190	1112	742	613	1582	907	668	432	412	658	1006	723	953	1427
ENSG00000077522	0	0	0	2	0	0	0	0	0	0	0	0	14	0	0	0	0	2	0	0	0	0	0	2	1	8	2	0	12	16	0	0	0	0	0	0	0	0	0	0	2	0	0	0	0	0	10	0	0
ENSG00000077549	31677	38858	34778	30112	35786	32735	44270	39317	47905	49814	6910	33621	28625	30233	34531	41366	17313	49003	35932	39099	20201	37031	41033	41898	17025	25010	44346	46149	36610	40729	39521	37385	22598	26379	38170	42173	31033	30971	38274	40492	23174	19302	10360	17767	24685	33443	26418	34211	45792
ENSG00000077585	1080	1624	796	859	1080	836	2316	2657	1603	1809	236	1101	781	722	1145	1938	585	1401	1571	1785	878	1405	1578	1719	871	1068	1441	1767	1607	2036	1295	1226	1065	1162	1805	1668	1578	960	1755	1937	836	711	609	956	734	1051	795	657	1112
ENSG00000077616	37	91	72	52	136	0	163	59	32	103	12	72	62	99	252	151	42	54	172	126	212	56	100	109	23	81	109	95	200	128	38	28	124	74	152	165	2	0	0	50	230	112	68	40	118	120	101	62	26
ENSG00000077684	3161	3999	3886	1676	5179	2182	4664	4993	4304	4245	458	1770	3332	3629	4618	4527	2792	3681	4825	3961	4525	4310	5060	4233	1298	2287	3881	3956	3623	3230	3635	3464	3110	3103	4281	5083	3870	1713	4274	4458	5005	4919	2100	2912	3039	4688	4782	3905	3811
ENSG00000077713	942	1259	983	808	1409	904	1066	958	1286	1343	199	1166	789	1027	836	862	387	1962	1185	1343	286	952	1294	1448	214	389	1288	1708	1186	1353	1228	1576	594	468	1318	1574	968	756	894	1558	376	174	230	298	514	1026	614	868	1212
ENSG00000077721	4975	5124	4113	3816	5880	3355	5109	5022	5468	5625	1802	4073	3132	4074	3626	3495	3295	5197	5035	5086	4537	3957	5721	5379	3993	3923	5715	6028	5366	4836	5218	4045	5548	3328	4978	5047	4674	2934	3756	4996	4401	3206	3125	2271	4509	4104	4068	3831	2919
ENSG00000077782	489	725	442	180	840	473	1001	1009	1093	829	38	351	297	276	745	590	634	1032	593	816	546	698	524	362	519	514	471	454	385	378	593	582	1258	697	727	689	911	139	344	370	494	417	380	480	886	442	371	260	884
ENSG00000077800	60	35	6	26	102	0	117	84	56	24	18	48	28	63	102	16	92	35	82	24	86	78	103	42	238	36	48	40	72	94	75	27	179	30	70	74	157	2	56	50	125	50	76	14	50	16	135	70	140
ENSG00000077935	16	20	10	16	52	38	31	32	19	11	24	35	15	27	41	42	52	22	20	17	93	14	66	18	36	43	16	29	22	34	32	24	88	49	27	27	36	0	34	25	82	72	118	138	59	2	80	20	0
ENSG00000077942	0	28	0	0	0	4	10	24	8	16	0	0	4	0	22	16	0	14	38	2	0	4	8	24	0	0	26	28	58	48	22	4	0	4	0	16	0	64	0	18	8	0	0	0	2	8	4	0	44
ENSG00000077943	0	14	0	0	0	0	10	0	0	4	1	0	0	0	10	22	0	0	24	0	2	0	10	0	0	0	0	2	0	16	8	0	0	2	0	0	0	0	0	4	4	0	11	0	0	2	0	0	2
ENSG00000077984	8489	12360	8799	3465	9089	12867	20990	20958	19248	15181	1060	5589	6915	5186	11293	14230	8728	10689	12848	9567	7377	11332	17264	16347	4090	12231	9275	10039	11473	12838	8235	9387	11146	17199	13142	13705	3875	7298	31278	28895	7385	8289	2716	9853	6549	9148	7918	6884	13951
ENSG00000078018	0	71	76	82	72	24	32	66	42	40	14	30	137	182	46	32	30	10	20	90	6	22	70	38	18	22	66	90	69	148	106	98	100	38	68	42	84	0	28	46	18	14	42	24	38	24	17	36	32
ENSG00000078043	1627	1740	1070	798	1873	775	1542	1500	1227	1304	412	1020	1035	1659	1981	1371	1399	1060	1810	1644	2382	1258	1635	1146	1172	986	1380	1546	1507	1042	1679	1038	1913	1192	1599	1968	1580	198	1003	1193	2105	1489	1715	1249	1705	1440	2135	1336	1240
ENSG00000078053	50	44	25	47	20	57	66	37	48	28	10	38	23	43	116	35	28	84	45	62	75	16	85	47	119	139	16	44	20	22	32	25	56	44	52	66	54	0	39	85	64	52	121	86	34	25	42	16	20
ENSG00000078061	5711	5262	4311	3733	6549	4257	8447	6474	5332	5512	2119	5459	5101	4887	5313	4333	3907	6149	6341	5376	7052	4382	6464	4803	6083	5212	7036	5579	5519	5358	5325	4469	7630	5478	6850	6420	6027	3959	5785	5845	8559	5736	5324	3799	7608	4123	8262	6547	5323
ENSG00000078070	1243	1466	1005	910	1551	1187	1847	1145	1704	1601	139	741	746	1024	1545	1263	728	1388	1234	1480	1105	913	1424	1305	498	537	1132	1527	1335	1334	1212	1023	1187	856	1502	1508	1490	322	728	1442	1024	621	643	649	926	1475	1061	741	1126
ENSG00000078081	120	130	147	50	200	182	222	58	266	174	12	78	100	140	171	185	134	158	76	114	160	208	158	113	0	54	184	202	52	250	170	232	72	77	148	160	36	60	158	106	85	68	60	74	87	217	98	236	185
ENSG00000078098	0	0	0	0	0	0	0	0	0	0	0	0	0	0	0	0	0	0	0	0	0	0	0	0	0	0	0	0	0	0	0	0	0	0	0	0	0	0	0	0	0	0	0	0	0	0	0	0	0
ENSG00000078114	928	924	0	0	966	212	2	0	52	98	4	0	0	4	18	10	8	4	1000	2016	451	874	665	980	0	0	1291	1755	30	16	3	12	0	0	8	6	0	0	0	0	2	30	226	290	4	18	4	2	498
ENSG00000078124	3932	5163	3523	4917	4519	2486	4450	4702	3468	4780	1708	4993	3083	4014	3896	4377	3406	5338	4986	5956	2820	2864	4168	4183	3742	3486	3483	4458	5962	4789	5249	3702	4397	3442	4250	4395	3417	1354	4134	5261	4257	3253	2949	2225	4047	3293	3209	3842	3909
ENSG00000078140	6547	6651	4513	4347	8341	3720	7478	7045	6526	7781	1358	5131	4884	5537	6677	6208	3854	6662	6362	6722	6207	5510	6914	6591	2988	3900	6718	8328	5385	5820	5902	5464	5448	4703	6159	7591	5868	3028	6060	7034	7404	6171	3187	3212	4385	5251	6188	5369	5225
ENSG00000078142	3432	4630	3285	2769	5606	2585	5002	4682	4917	5109	774	3109	2729	3966	5071	3539	1804	3568	3882	5501	3782	3173	4538	4929	1976	2152	3869	5519	2958	3492	3255	3178	3473	2689	3890	5143	2562	1176	2580	4111	4236	2915	2326	1920	2602	2993	3500	2828	2974
ENSG00000078177	2561	3722	1629	1884	3320	2306	2600	2720	2476	2524	407	1918	2037	3596	3408	2588	1410	2031	2988	3913	2794	2661	2987	3032	1033	1138	2002	3113	2343	2648	2515	2393	2905	1695	2417	3231	2680	632	2375	3183	2634	1540	997	1003	2356	2278	2933	2013	1796
ENSG00000078237	332	306	305	281	1204	264	485	412	527	648	159	328	235	288	467	413	176	316	536	304	451	233	572	520	224	408	407	356	548	404	314	256	600	536	531	582	350	4	272	281	651	635	376	397	337	194	412	372	342
ENSG00000078246	674	592	402	339	476	418	673	586	729	631	100	372	544	812	590	446	362	450	562	590	932	605	635	620	646	392	619	650	340	334	498	416	514	580	544	776	606	390	862	566	1141	808	529	506	667	522	1038	595	328
ENSG00000078269	1298	1656	1239	890	3485	1402	1774	1856	2132	1720	400	1435	1644	1894	3070	2282	1658	1528	2142	1852	3243	2645	2013	1663	973	900	1527	1810	1064	1452	1572	1344	2538	2025	997	1679	1492	1459	2469	1523	3593	3077	1620	1245	1897	2402	1839	1741	1900
ENSG00000078295	0	0	4	0	0	0	0	20	0	0	0	4	2	15	1	0	0	0	0	0	0	6	0	0	0	0	8	0	0	0	0	0	0	0	0	0	0	0	0	0	4	0	2	0	0	0	0	8	0
ENSG00000078304	23091	29996	17886	16926	22250	21523	36569	42627	33581	30607	5795	22271	27884	30960	30340	33788	28357	28365	24136	24849	33639	30017	34622	34673	21272	26169	25108	31041	18421	18654	21269	20349	32119	31748	23921	27829	19973	9434	58931	44783	41402	42447	21264	26428	21199	26485	30523	29286	27720
ENSG00000078319	832	908	1012	578	1086	1385	1112	1039	1210	839	208	845	1027	1185	1257	1137	640	1084	893	796	942	1261	1051	1128	455	634	1025	1070	1006	847	746	1037	950	855	888	1096	999	196	581	965	938	657	441	612	741	1133	1049	893	1304
ENSG00000078328	0	0	4	0	0	0	0	0	0	2	2	0	0	0	19	0	10	12	0	22	0	0	4	10	10	0	8	2	0	0	2	0	10	2	24	0	0	0	0	0	0	2	2	0	0	18	4	10	24
ENSG00000078369	32984	43271	30551	28857	35050	29490	49674	44120	45320	46122	5703	34291	28925	33450	36167	45049	16353	49992	35175	44466	27067	41242	37092	40400	14574	20882	43164	47354	34359	37789	34071	39492	26762	31452	39860	44217	35846	22928	41073	49194	36669	26742	11911	17578	22639	32567	30301	34237	46428
ENSG00000078399	129	15	20	14	100	38	36	94	52	55	23	22	15	31	60	90	16	51	26	28	28	20	20	45	24	91	40	29	98	124	44	33	34	32	62	164	66	0	30	42	160	81	2	12	40	96	26	58	2
ENSG00000078401	84	28	20	10	0	0	22	0	0	2	6	40	52	30	24	0	62	16	38	16	166	28	24	2	54	32	12	4	6	28	56	34	138	56	43	14	68	0	0	22	91	71	82	24	114	12	22	58	0
ENSG00000078403	4696	4855	3183	2745	4824	2901	6401	5070	5455	4326	746	2450	3397	4407	5471	4190	2692	4005	4754	5210	4067	4628	5467	4858	2138	2672	4734	4821	3957	3966	3984	3697	3514	2933	4606	5999	4093	1226	3211	5942	4636	3103	2221	1808	3494	3865	4109	3265	4812
ENSG00000078487	727	662	457	472	1196	439	687	443	619	594	329	549	658	704	1125	713	574	580	1234	641	902	507	850	510	792	515	868	667	1009	850	894	419	1380	421	960	633	894	252	443	555	823	493	1089	471	956	613	823	556	553
ENSG00000078549	0	0	0	0	0	0	0	0	0	0	0	0	0	0	0	0	0	0	0	0	0	0	0	0	0	0	0	0	0	0	0	0	0	0	0	0	0	0	0	2	0	10	0	0	0	0	0	0	0
ENSG00000078579	0	0	0	0	0	0	0	0	8	4	1	0	0	0	0	0	0	0	0	0	0	0	6	4	0	0	0	0	0	14	0	0	0	8	0	0	0	0	12	0	8	0	0	0	0	0	4	0	0
ENSG00000078589	3606	5414	4197	2447	4418	7423	4140	4556	6430	4443	1171	4668	8646	10434	5881	4869	3680	3007	4048	4525	6209	5858	5611	6690	1383	2925	5079	5757	4150	3888	5222	5860	3995	5628	3848	5264	4949	1578	10417	5963	7011	5467	4047	4932	4084	6310	8257	7989	6450
ENSG00000078596	5881	8270	4189	1158	7808	8252	8271	9261	9074	5177	818	3148	4151	4696	8908	8582	3516	3558	4596	5205	5437	9238	7889	8656	1460	2480	6718	9455	3619	4292	5889	4470	2092	2921	2543	3718	2974	1606	6767	4521	3435	2770	2184	2270	2758	6674	6966	5769	9821
ENSG00000078618	11634	14646	10951	9194	17200	9475	15382	12643	14790	15565	2366	6771	7364	9808	13525	13479	4877	13225	12206	15451	4607	9430	12717	12803	6372	5236	12954	14842	11347	12954	11685	11288	6808	5382	12110	15646	11873	9353	6469	15229	5370	3379	5343	3984	7702	9990	5578	4470	14991
ENSG00000078668	5412	6583	6194	4219	8864	6760	6734	6581	8991	8031	1588	5320	4589	5390	6727	7150	3502	7237	6468	7276	4965	6383	7020	7015	4056	4162	7020	8661	5869	6079	8657	6475	4765	4791	6251	8083	6207	7288	5030	6858	5230	4321	2817	3133	4445	6846	4247	4620	6881
ENSG00000078674	8320	9615	5191	5384	12550	6661	9209	9317	6789	8453	2571	10179	9034	12816	8563	6041	6896	7108	7872	8422	14164	6250	8899	7693	7266	7200	5951	7954	5660	5895	6803	6559	13507	8501	7554	10957	6144	2006	8361	9041	14974	11455	9551	7049	8395	6922	12502	7988	6213
ENSG00000078687	4055	4506	3672	1388	5455	3130	6401	6230	4322	4680	812	1781	3486	4099	7393	4086	2596	3652	4459	4894	5547	4125	5547	5345	2543	2832	4023	5437	3025	3658	3807	3505	4248	4143	4684	6768	3142	1428	4390	6111	6002	6092	4998	3803	3547	2202	4724	3743	5955
ENSG00000078699	2839	3039	2361	893	3390	1656	3574	4129	3095	2919	477	1231	2217	2606	3817	2383	1842	2488	2659	2966	2488	2240	3475	2865	1637	1378	2800	3174	2480	2861	2689	2214	3053	1802	3097	3962	2892	602	2313	3560	3084	2645	1714	1326	2617	2043	2288	1728	2972
ENSG00000078725	0	0	0	0	0	0	0	0	0	0	0	0	0	0	0	0	0	0	0	0	0	0	0	0	0	0	0	0	0	0	0	0	0	0	0	0	0	0	0	0	0	0	0	0	0	0	0	0	0
ENSG00000078747	6910	9431	5381	7832	8878	5813	9458	10650	8330	9272	2166	10881	7281	11265	11233	9182	7793	7475	7905	10054	10777	7228	9840	9742	6119	6574	7011	9719	5929	6250	6838	6823	12127	8145	8921	12020	6577	1450	10490	11810	12832	8752	5059	4469	8232	7238	11777	9302	6738
ENSG00000078795	51	32	42	41	46	0	25	54	17	22	28	38	52	81	80	33	61	16	61	27	136	35	36	25	0	47	43	51	69	24	40	45	93	41	63	76	98	0	73	30	104	88	89	89	58	29	8	16	37
ENSG00000078804	920	1103	230	367	780	433	1100	872	876	635	1071	1154	786	805	804	1080	759	1055	814	988	872	1434	1117	838	838	827	911	664	957	507	794	780	1348	842	760	660	1386	1212	1983	1609	1354	1052	561	561	904	1337	1269	1114	513
ENSG00000078808	7939	9224	9047	5040	9821	6424	14502	10161	12372	10707	1032	5514	6114	5708	8462	9141	3916	11845	10477	9897	4748	11022	11148	10540	3293	4904	12144	9871	7919	8958	8334	9241	6480	6728	9796	10209	9150	7256	8091	10466	7817	6519	2102	3764	5735	8682	7289	7581	12063
ENSG00000078814	48	69	8	23	54	36	59	26	23	17	2	54	41	37	113	35	52	33	70	28	151	26	82	37	50	40	55	46	76	32	77	26	56	34	86	100	12	0	8	41	68	38	70	30	81	12	63	31	44
ENSG00000078898	0	0	0	0	0	34	0	0	0	0	0	0	0	0	0	0	0	0	0	0	0	0	0	0	0	0	0	0	0	0	0	0	0	0	0	0	0	0	0	0	0	0	0	0	0	0	0	0	0
ENSG00000078900	32	37	34	8	24	40	31	0	34	18	12	6	26	0	24	0	17	4	12	26	0	10	68	84	36	8	22	12	33	0	30	50	8	2	78	84	88	0	10	58	22	20	74	44	44	28	4	8	0
ENSG00000078902	2358	2907	2899	2248	3488	2336	4256	2784	3269	3762	816	2254	2575	2469	2903	3908	1711	4736	3156	3154	2123	2616	3644	2983	1908	2221	4027	3717	3054	3470	3740	3600	2989	2966	3552	3721	3610	2784	2758	2873	3405	2415	1153	1754	2477	2148	3111	3002	2898
ENSG00000078967	527	773	598	270	728	514	815	1022	993	901	66	300	299	453	971	863	327	741	765	1056	376	897	630	860	335	341	869	991	1097	821	643	686	598	310	709	945	678	428	445	694	476	455	407	443	325	762	476	405	694
ENSG00000079101	0	0	0	0	0	2	0	0	0	0	0	0	0	0	0	10	0	0	0	0	0	4	0	0	18	0	0	8	0	0	5	6	0	0	0	0	0	0	0	2	0	0	0	0	0	0	0	0	0
ENSG00000079102	0	0	0	2	0	0	0	0	0	6	4	0	2	0	0	0	0	0	0	0	0	0	0	0	0	0	0	2	1	0	0	0	0	0	0	4	76	448	0	0	2	0	0	0	0	0	0	0	0
ENSG00000079112	0	7	10	0	0	12	18	1	16	8	2	0	0	14	6	16	0	0	6	10	2	0	20	14	0	0	4	4	46	36	8	0	0	0	12	20	0	0	0	18	6	0	0	0	0	16	8	0	0
ENSG00000079134	1901	1523	795	1193	2519	1039	2022	1410	977	1139	573	1070	1797	2597	2670	953	2434	654	2311	1596	4257	892	2323	1396	2446	1637	1560	1231	1807	1014	2143	885	5154	1031	1966	1845	1964	536	770	1256	4407	2652	4283	1133	3728	908	4496	2018	781
ENSG00000079150	124	103	76	67	206	102	93	104	150	124	21	30	31	94	122	72	24	64	128	77	16	80	86	88	4	12	80	97	6	194	78	54	30	25	56	60	30	0	36	91	26	18	62	48	70	114	41	40	48
ENSG00000079156	16	24	20	22	64	40	4	0	28	32	2	8	4	16	8	42	6	12	12	38	16	2	54	24	24	26	34	34	98	44	48	46	0	11	18	36	0	92	0	24	20	8	10	2	47	22	14	12	0
ENSG00000079215	206	72	0	114	54	104	52	100	18	25	44	104	44	74	14	182	124	92	62	108	120	4	34	88	141	104	19	26	128	38	74	47	76	40	60	52	56	0	38	29	41	16	38	34	94	36	84	113	42
ENSG00000079246	24318	30501	25256	16126	30771	22752	28393	29746	36406	35789	3506	17353	21156	23169	25775	24654	12692	29029	25588	31289	21948	21795	25836	31028	9934	12632	25415	36592	20958	25800	20591	23039	16763	18805	26839	35090	18488	11713	26170	29815	29287	22712	11019	12479	14668	21853	22651	21565	32869
ENSG00000079257	270	287	387	214	432	274	142	365	309	335	28	79	274	354	142	201	89	319	131	154	163	244	334	282	44	143	221	317	228	204	247	366	115	159	294	240	204	226	144	207	121	148	50	86	160	282	156	217	592
ENSG00000079263	4952	5894	4187	3344	6854	5492	5896	5631	5709	5176	1417	3350	6067	8033	5153	4094	4135	3648	5122	4493	4703	4060	6606	5841	3241	3773	4773	5294	3590	3274	4108	3553	5889	4055	5534	6043	4481	3028	5516	5465	4507	2932	5327	5227	4749	4430	5137	4936	7048
ENSG00000079277	2450	2838	2058	2275	3358	2074	4081	2875	3014	2832	684	2231	1563	2271	2896	2202	2094	3157	3126	3235	2622	2463	2578	2414	2587	2189	2852	3136	2433	2325	2860	2014	2787	1654	3171	3538	3585	2182	1749	2879	2743	1469	1739	864	2543	2350	2250	2303	2866
ENSG00000079308	808	763	1234	679	1266	1942	420	358	756	1512	651	806	1215	877	2355	4368	511	1226	594	999	852	560	959	1184	770	815	774	697	318	644	2452	1928	598	734	804	1043	814	1452	1576	1191	820	1409	1045	1862	1243	634	664	1552	160
ENSG00000079313	3106	3710	2284	1918	3240	2671	5540	4480	3840	3047	833	3489	4923	3725	4558	4182	3019	4652	3726	3801	5318	4637	3810	2760	2472	2715	4143	2889	2771	3427	3354	3307	5460	4188	4044	4308	4386	1618	7322	4803	9018	5712	2633	2667	4310	3252	7188	4915	2366
ENSG00000079332	7424	8243	5589	7112	8311	7802	9146	9079	7775	7380	3508	9843	7866	8870	8811	8572	9013	6440	7597	9384	14696	9827	9506	8104	6712	7673	7264	8096	7617	7149	7982	5352	13595	8717	7699	9314	7489	2347	13638	10438	14818	10328	6869	6279	9218	13295	14915	11949	7081
ENSG00000079335	3689	3340	3324	2004	4606	3618	5062	4634	3607	2814	632	1879	4005	5496	6992	2874	3444	2174	3139	3328	5227	3674	4831	4599	1961	2269	4900	4960	2016	2536	5172	3133	4262	2669	3524	4325	4024	1017	3554	3784	4868	3634	2548	2358	2975	3195	5036	2978	3529
ENSG00000079337	70	38	24	34	108	0	82	80	50	70	14	10	36	46	37	12	37	72	26	48	10	26	108	36	0	4	14	28	42	54	14	24	22	10	57	66	0	60	12	17	96	13	34	0	45	34	34	24	0
ENSG00000079385	153	188	178	51	379	176	175	50	202	299	17	20	101	80	179	143	64	82	144	84	54	104	252	155	50	44	151	151	62	112	219	219	62	39	160	134	92	123	30	78	31	16	41	60	101	129	91	225	110
ENSG00000079387	1410	2258	1471	1424	1870	2722	1851	2177	2567	2249	250	1718	1784	2484	2034	2298	1176	1704	1374	2373	1858	2096	1821	2415	724	1142	1618	2141	1218	1448	1885	1893	1695	1684	1792	2430	1289	1184	2338	2510	1932	1523	787	1108	1270	2938	1699	1479	1789
ENSG00000079393	0	0	0	0	0	0	0	0	0	0	0	0	0	6	0	8	0	0	0	0	0	0	0	0	0	0	0	0	0	0	0	0	0	0	0	0	0	0	0	0	0	0	0	0	0	0	0	0	24
ENSG00000079432	5756	6377	4132	4550	7604	6380	9867	6846	6941	6811	5824	10364	7379	7788	7835	6427	5290	9045	6508	7830	8738	7141	6732	6334	7258	6649	7848	6670	6611	7549	6402	6215	12490	10227	8786	9207	5937	5879	15494	9298	10802	7702	6450	6271	8519	5048	9848	9759	5694
ENSG00000079435	150	178	278	58	766	374	294	177	434	271	38	200	390	195	359	195	137	114	266	172	135	219	387	303	132	117	377	292	148	132	204	185	261	188	393	305	234	178	171	152	364	325	141	170	257	157	312	420	202
ENSG00000079459	6870	9152	7786	8444	7499	12136	8157	8318	10174	8731	6310	17447	12595	13670	7859	9619	5585	8684	7547	9264	12211	11317	11438	10859	5668	8550	8740	10118	6749	8104	7928	8055	11765	13944	8785	9446	5902	5478	14131	8387	8634	6366	4796	5695	8416	13314	11252	11671	9790
ENSG00000079462	330	350	498	204	616	438	694	457	587	428	94	212	249	238	566	436	167	459	461	325	190	373	410	390	67	140	563	274	563	246	538	497	232	298	417	570	250	465	442	452	288	143	125	146	259	423	341	253	552
ENSG00000079482	186	174	228	149	484	238	128	226	126	274	88	104	105	160	241	382	60	259	76	318	78	45	93	161	201	113	95	173	256	241	209	178	115	65	213	274	278	94	124	222	100	53	81	82	182	61	53	78	22
ENSG00000079557	0	0	0	0	0	0	0	0	0	0	0	0	0	0	0	0	0	0	0	0	0	0	0	0	0	0	0	0	0	0	0	0	0	2	0	0	0	0	0	0	0	0	0	0	0	0	0	0	0
ENSG00000079616	1988	1729	1202	758	4008	1843	3253	2221	2308	1647	301	946	1873	2088	2701	1955	1870	1403	2067	1477	2403	1662	2840	1879	2064	2020	1824	1329	1939	1692	2236	1150	2613	1766	2796	2225	1531	773	3063	2241	4638	2771	1806	1476	2343	1801	3551	2065	1097
ENSG00000079689	0	0	0	0	0	0	0	0	0	0	0	0	0	0	0	0	0	0	0	0	0	0	0	0	0	0	0	0	0	0	0	0	0	0	0	0	0	0	0	0	0	0	0	0	0	0	4	0	0
ENSG00000079691	295	422	358	243	538	312	296	186	389	377	94	252	245	272	654	405	122	130	385	591	282	271	475	340	119	156	486	417	433	418	368	360	310	397	443	871	414	144	230	211	223	66	282	179	339	570	575	561	214
ENSG00000079739	1259	1780	1744	1253	1847	1449	2946	2745	2254	2182	259	1570	730	908	2299	2750	687	2887	1763	2524	942	2227	1957	2459	472	739	2482	2902	2271	2244	1776	1904	1184	1205	2134	2598	1722	1434	1772	3023	1465	1160	311	638	959	1758	1038	1367	3301
ENSG00000079785	3229	3813	3052	1646	4665	3068	3880	3851	4229	4738	383	1975	2331	2910	3428	3629	1879	3222	3648	3278	3129	3837	4113	3933	1352	1433	3338	4338	2313	3188	2762	3056	2392	2274	3669	4723	2647	1612	3176	3582	4037	3018	1227	1349	1936	4695	3531	2810	3422
ENSG00000079805	13612	16312	10933	11325	17419	12458	23024	17125	18035	16084	3087	14196	12776	14632	18120	16557	9721	19209	17723	17869	11427	14316	18179	15342	11151	9179	17104	16473	15999	14665	14984	14069	16618	12190	18386	19097	16254	7681	18042	20275	17544	11181	8734	6577	15058	15639	14765	11604	15256
ENSG00000079819	2156	3129	1634	1473	2635	2614	2284	3008	1811	2431	522	2043	2120	2846	1547	2140	1028	2611	1764	2135	1645	1612	1884	2106	830	1132	2170	2811	1845	2280	2297	2373	1318	1263	2028	2596	2237	882	1544	2194	1548	1187	809	1170	1775	2578	1507	1648	1746
ENSG00000079841	0	0	0	0	0	0	0	0	0	0	0	0	0	0	0	0	0	0	0	0	0	0	0	0	0	0	0	4	0	0	0	0	0	0	0	0	0	0	0	0	0	0	0	0	0	0	0	0	0
ENSG00000079931	60	116	56	49	106	34	38	114	34	38	14	52	160	160	54	40	44	14	10	15	15	52	55	109	0	36	48	42	102	20	66	162	30	53	48	94	0	0	38	38	16	8	8	0	33	42	70	57	8
ENSG00000079950	6537	7033	4909	4036	11319	4056	5885	4278	5647	7958	1702	4454	4509	6343	7033	3479	3138	6312	8245	6427	3554	2375	6787	5878	4932	4848	6186	8142	7058	6540	7779	5654	4612	2613	9422	9234	6203	2649	2257	5238	3107	2247	3515	2550	4990	3415	3554	3223	2321
ENSG00000079974	2963	2876	2015	1071	4546	1551	3670	2493	2869	2720	353	1184	1479	1686	4293	2693	1369	2481	3414	2948	1767	2756	3526	2662	1187	808	2544	2782	2413	2291	3145	2390	1872	1073	3456	3208	2478	1806	1242	2499	1782	874	1370	756	2014	1891	2236	1309	2229
ENSG00000079999	1432	1758	1511	1187	2275	1486	2227	1970	2002	1956	277	1025	1054	1034	1457	1408	950	2120	2130	1466	1146	1222	2091	2074	604	979	2206	1892	1242	1486	1881	1812	1147	1300	1836	2281	1348	1266	1934	1986	1461	1161	567	808	1045	1417	1589	1469	1710
ENSG00000080007	58	102	87	68	100	36	244	57	68	65	43	206	72	94	61	27	151	170	60	8	74	42	88	51	10	25	193	319	90	110	67	16	112	27	28	18	0	2	263	416	163	159	58	35	162	140	118	58	48
ENSG00000080031	24	21	4	20	0	44	18	26	68	23	8	12	0	0	8	2	3	32	0	0	0	12	70	42	50	12	62	95	16	66	62	16	0	0	15	16	0	0	0	8	0	0	2	0	0	0	4	0	0
ENSG00000080166	0	6	31	19	46	0	6	0	18	14	2	8	23	5	23	0	6	4	0	40	38	56	7	26	14	13	12	18	0	0	9	10	0	8	24	21	0	0	6	8	19	20	4	10	6	32	36	0	0
ENSG00000080189	2982	2417	2277	1047	4107	1678	4399	2399	2715	2599	422	1204	2002	1896	3808	2120	1801	2570	3290	2477	2728	2713	3073	2413	1360	1125	3144	2450	3176	2154	2955	2032	2874	1639	4099	3193	3445	1614	1839	2519	3745	2257	1601	1242	2495	1770	3382	2121	1970
ENSG00000080200	834	1237	444	891	1035	596	1065	885	676	1076	184	945	329	941	1220	795	292	1356	825	1897	519	585	732	860	504	455	748	1154	458	799	658	846	854	336	944	1391	682	160	172	1371	743	371	326	124	926	635	521	365	411
ENSG00000080224	0	1	0	0	0	0	0	0	0	0	0	0	0	0	0	0	1	0	0	0	0	0	0	0	0	0	0	0	0	0	0	0	0	0	0	0	0	0	0	0	0	0	0	0	0	0	0	0	0
ENSG00000080293	30	0	0	0	0	0	0	0	0	0	0	0	0	0	0	0	0	0	0	0	0	0	0	0	0	0	0	0	0	0	0	0	0	0	0	0	0	0	0	0	0	0	0	0	0	0	0	0	0
ENSG00000080298	1868	1858	621	1253	1281	1958	1586	1750	1172	985	373	1952	2192	3081	1857	1067	1155	1051	1518	1657	2300	1440	1743	1143	1008	1251	1149	1115	1178	974	1504	1193	2320	1564	1166	1406	1413	214	1873	1553	1572	1193	1447	1258	1710	1620	2049	1437	690
ENSG00000080345	3738	4434	2696	2747	6578	2134	4458	4203	3061	4336	1562	3887	4064	6317	5454	3286	4132	2969	4312	5093	6786	3138	4910	3740	4026	4147	3548	4210	3285	3743	3598	2486	7328	3090	3782	5601	4272	713	4206	4399	8105	6350	5469	3059	7690	2978	7221	4200	2162
ENSG00000080371	5723	7228	4117	6562	6344	4708	6516	7429	5570	6723	3612	13740	7371	9677	6188	6656	7943	7191	6938	7424	10997	6755	7155	7039	5812	6668	6549	7179	5797	6300	6033	5987	11647	9689	5033	5870	6401	1966	14036	7392	10983	8469	6896	6226	7549	7818	11494	11021	4092
ENSG00000080493	516	780	500	158	604	396	1146	1350	1060	939	26	198	162	210	880	756	493	930	404	346	136	224	1010	1166	132	260	227	450	264	266	474	516	154	156	846	908	238	104	438	1841	158	134	84	86	226	370	236	126	736
ENSG00000080503	14309	18215	12013	9300	19695	10292	19825	20973	15984	18100	4520	12954	13868	19529	19791	16119	11127	15437	18844	19942	17224	13856	19369	18517	7127	9856	14870	16805	12779	14072	13813	12328	17284	11527	15919	21700	16175	4882	19149	21375	16877	11457	8739	8587	13169	15258	16528	11746	13551
ENSG00000080511	0	0	0	0	0	0	0	0	0	0	0	0	0	0	0	0	0	0	0	0	0	1	0	0	0	4	0	0	0	0	1	0	0	0	0	0	0	0	0	0	0	0	0	0	0	0	0	0	0
ENSG00000080546	1793	1806	1750	1576	2576	1354	2210	2167	1890	1563	1263	3844	2781	3110	4270	2156	3918	1177	2389	2134	4139	1956	3367	2106	2037	1837	1613	1889	2011	1290	2017	1302	4054	2562	2293	2381	2303	755	4100	1741	3711	2730	2373	1638	3331	3578	3613	2609	2114
ENSG00000080561	266	365	377	272	292	374	528	586	836	464	74	281	450	696	585	633	419	484	440	444	610	978	383	453	52	138	397	626	208	390	236	278	304	455	435	689	176	96	550	478	625	428	191	205	270	733	597	626	1046
ENSG00000080572	0	0	0	0	0	0	0	0	0	4	0	0	0	4	0	0	0	0	0	0	0	0	0	0	0	0	0	0	0	0	0	0	0	0	0	0	0	0	0	0	0	0	0	0	0	0	0	4	0
ENSG00000080573	210	176	140	50	842	190	309	262	124	84	67	164	2	8	3592	1212	536	942	703	532	297	635	1301	1037	152	77	344	228	112	254	44	24	104	65	478	587	230	80	103	564	765	350	196	204	159	197	75	46	490
ENSG00000080603	402	354	277	126	519	174	537	618	362	386	159	224	354	365	378	338	305	428	454	416	411	327	353	360	541	379	363	349	252	417	287	350	454	231	366	558	314	345	435	411	654	484	346	244	519	250	595	429	297
ENSG00000080608	1264	1629	1439	895	2347	1748	1623	1440	1633	1727	352	857	1216	1465	1524	1154	1189	1063	1623	1213	1425	1148	1512	1610	1174	1028	1182	1403	1359	1532	1356	1262	1579	834	1326	1650	840	926	866	1462	1393	831	1129	884	1288	1000	1546	1127	1230
ENSG00000080618	0	12	20	2	0	0	0	26	0	0	2	0	11	8	4	4	0	0	0	0	1	0	12	0	0	26	4	0	0	0	12	0	18	2	9	4	0	82	0	0	0	2	4	0	10	0	2	0	0
ENSG00000080644	0	4	0	0	0	0	16	0	0	2	0	0	0	0	0	0	0	0	0	0	2	0	0	0	0	0	17	2	18	52	0	2	0	2	0	8	0	0	0	8	20	6	0	6	6	0	0	0	0
ENSG00000080709	0	0	0	0	0	0	0	0	0	0	0	0	0	0	0	0	0	0	0	0	0	0	0	0	0	0	0	0	0	0	0	0	0	0	0	0	0	0	0	0	0	0	0	0	0	0	0	0	0
ENSG00000080802	2214	2336	1484	1345	2547	1310	2491	2202	2022	2091	475	1572	2188	2554	2414	1792	1553	1963	2253	1860	2731	1768	2142	2140	1327	1565	1882	2408	1551	1714	1773	1614	2043	1833	2269	2638	2077	1233	2489	2400	2805	1876	1613	1449	1990	2145	3060	2023	1702
ENSG00000080815	7660	9510	4949	5742	8194	3859	8679	7695	7358	10886	1545	6637	4794	7074	5864	6239	3238	9469	8032	10711	6587	6819	6946	7293	4658	4520	8287	9653	5987	7220	6587	7049	6996	5243	8185	8943	5631	2448	4482	7078	8075	5243	3791	2989	5757	4468	6100	6429	5869
ENSG00000080819	921	1056	641	690	1184	347	1113	778	893	930	93	607	518	478	1072	652	650	940	1177	882	895	480	1435	1011	408	474	988	1180	869	1133	1143	934	664	617	1014	1148	859	312	480	975	769	739	343	228	720	520	798	452	530
ENSG00000080822	3299	2668	2394	2237	5418	2728	5628	3694	2707	2177	993	2888	2627	3438	5521	2582	4148	2277	4014	2455	5076	2401	3851	2188	2054	2596	2885	3115	3905	2588	4718	2073	5707	2815	3919	3763	3965	958	3851	3001	6276	4414	3432	2243	3935	2720	6629	4059	2247
ENSG00000080823	96	59	54	59	153	44	193	216	46	46	16	80	44	88	149	18	55	20	26	20	183	72	76	52	90	66	56	90	62	116	214	70	242	68	52	37	104	128	121	77	132	48	115	46	128	216	112	89	33
ENSG00000080824	63407	81521	64356	69377	69991	106854	80984	87125	88563	75107	40598	64996	98384	151825	58566	67599	86333	69347	64427	65894	83505	58947	78563	85200	232400	269193	67814	74374	56557	56728	70179	58705	102345	99550	66824	69375	66282	54879	122123	98779	61311	55252	118739	176389	141986	85231	66635	122099	85943
ENSG00000080839	1215	1478	1119	785	1989	969	1204	1249	1392	1622	191	647	1155	1613	1452	954	815	682	1007	1214	1716	1263	1914	1725	784	669	1249	1485	745	916	1207	1222	1550	883	1382	1798	1164	160	1087	1641	1883	1264	863	801	1109	1294	1487	1037	814
ENSG00000080845	2976	3883	2993	2184	4566	2119	4370	3874	3750	4244	821	2784	2887	2944	3261	2609	1427	4505	4139	4056	2271	2700	3506	3359	1611	1904	4008	4037	2930	3224	3223	3735	2911	2256	4675	4574	3513	1575	3246	3923	2235	1764	1395	1498	2377	2074	2077	2568	4357
ENSG00000080854	114	129	68	49	318	64	138	28	120	96	6	73	122	224	151	84	86	54	88	112	144	145	90	52	92	64	136	226	14	106	109	79	228	103	132	188	239	0	86	112	284	149	57	140	144	96	175	90	116
ENSG00000080910	0	0	0	0	30	0	0	0	0	0	0	0	0	0	0	0	0	0	0	0	0	0	0	0	0	0	2	0	0	0	0	0	0	0	0	0	0	0	0	0	0	0	8	0	0	0	0	0	0
ENSG00000080947	238	188	150	106	494	65	452	292	131	124	38	74	333	394	554	235	224	180	440	332	667	204	382	243	210	280	216	158	280	80	329	184	610	183	428	368	431	60	240	259	524	379	285	163	391	237	573	188	141
ENSG00000080986	311	349	204	204	302	227	272	210	323	246	107	238	392	571	487	410	295	188	194	184	395	253	518	308	323	249	229	227	405	360	289	265	488	421	269	271	284	90	641	453	544	427	264	219	383	300	406	299	328
ENSG00000081014	2158	2268	1507	1462	2873	1304	2578	2616	2234	2393	239	1193	1747	1926	2492	1983	988	2135	2176	2305	1861	1846	2525	2762	924	1088	1888	2777	1518	1710	1514	1812	1385	1345	1933	2863	1524	956	1721	2603	2670	2255	765	878	1228	1657	2408	2064	1956
ENSG00000081019	3989	4342	3389	2197	6779	2705	4720	5235	5742	4061	1254	2876	4351	4662	5286	4866	3020	3486	4623	4468	5767	5441	5218	5018	2580	3475	3971	4969	3596	3229	4625	3627	4175	4528	4156	5261	4092	869	5330	4785	6685	5630	3583	3684	3401	5070	5585	4822	4224
ENSG00000081026	149	206	216	122	284	140	312	330	199	246	66	94	170	274	365	180	64	164	210	194	242	298	230	191	31	96	201	346	104	168	275	166	111	129	226	412	180	56	214	219	198	159	145	131	214	114	136	124	274
ENSG00000081041	76	70	36	154	14	276	37	0	38	35	527	577	531	748	8	32	297	36	34	31	489	36	60	69	2170	2466	14	79	80	16	84	66	256	313	4	73	0	0	270	96	88	24	1080	470	898	78	130	436	0
ENSG00000081051	0	0	0	0	0	0	0	0	0	0	0	0	0	0	0	0	0	0	0	0	0	0	0	0	0	0	0	0	0	0	0	0	0	0	0	0	0	0	0	0	0	0	0	0	0	0	0	0	0
ENSG00000081052	314	378	301	117	440	46	74	66	306	305	52	149	238	372	455	241	81	62	105	76	215	141	197	221	121	13	289	270	246	125	203	196	404	59	458	522	564	388	126	315	144	82	251	115	131	101	353	153	92
ENSG00000081059	20189	30648	35526	11624	51468	44716	29192	28578	39330	27715	5094	24109	39988	42341	51395	34699	30242	22738	32250	29346	54675	49568	36044	33093	8546	15446	33488	34563	21901	25729	27072	24316	27770	37407	27392	36184	41764	12654	40778	26545	61677	55516	28611	36131	32361	36295	59760	47688	58535
ENSG00000081087	4760	6383	4239	3065	5674	1881	5997	4558	6103	5909	542	3053	2339	3343	3993	3511	2024	5419	4733	6029	2356	3607	5708	6021	1772	1649	4601	7481	3858	4352	4904	4089	2035	2093	5266	6488	4320	2216	2732	6611	2233	2106	916	1184	1705	3124	2166	2370	4080
ENSG00000081138	0	0	0	0	0	0	0	0	4	0	0	0	0	0	0	0	0	0	0	0	0	0	0	0	0	7	0	0	0	28	0	0	0	0	0	0	0	0	0	0	0	0	0	0	0	0	0	0	0
ENSG00000081148	38	35	52	24	79	28	61	18	66	36	0	6	66	57	82	52	42	42	102	40	109	22	44	46	0	10	38	56	35	69	34	38	39	10	29	25	228	1	8	34	62	33	66	29	16	60	59	30	0
ENSG00000081154	13016	18496	15287	15875	16763	18291	16198	15804	18534	16174	4291	20771	18618	25796	17202	18466	13428	15550	15045	18656	21332	18024	17798	19376	9241	11213	15511	20739	14066	14581	17717	15235	17654	18429	13973	17594	14978	8541	25289	20056	20808	16537	8846	11560	12484	21362	22634	22515	13272
ENSG00000081177	575	542	547	289	839	420	605	364	748	643	28	259	429	485	529	455	277	633	640	496	484	532	680	534	231	119	607	739	412	530	514	496	364	213	476	722	541	192	182	503	533	527	250	163	358	376	562	352	536
ENSG00000081181	18	89	128	94	176	328	81	110	225	193	78	61	121	100	153	211	76	149	140	48	166	68	171	106	76	37	93	124	106	247	383	312	147	160	98	159	42	194	53	128	135	176	87	140	114	129	198	79	90
ENSG00000081189	10613	11055	9320	6763	9896	7708	9952	10205	9586	12479	3413	8752	10033	10886	7699	8823	4390	12927	12212	12832	4535	7583	7428	8466	4563	6366	12971	12451	9338	10928	10512	11616	6417	6630	7557	9846	8384	7418	5574	9407	6709	5753	6150	6291	6197	6451	6722	9388	5511
ENSG00000081237	121426	157295	101189	77050	153071	64551	138781	138698	139405	178077	27311	83455	67266	100252	123062	90443	57991	120974	118987	147898	97862	83784	136752	148583	57893	66554	112516	169523	89383	114088	99248	100373	105248	58259	132693	187125	95612	29593	64755	156810	112034	75980	73845	36691	82120	64014	96459	81063	96670
ENSG00000081248	0	8	0	6	0	0	0	0	0	0	0	0	4	4	0	0	0	0	0	0	0	0	0	0	0	0	0	0	0	0	0	0	0	0	0	0	0	0	0	0	0	0	0	0	0	0	0	0	0
ENSG00000081277	0	0	0	0	0	0	0	0	0	0	0	0	0	0	0	0	0	0	0	0	0	0	0	0	0	0	0	0	0	0	0	0	0	0	0	0	0	0	0	0	0	0	0	0	0	0	0	0	0
ENSG00000081307	2049	2024	1804	927	3024	1074	2331	1651	2345	2284	213	856	1126	1372	2306	1701	1107	1667	2276	2200	1748	1262	2671	2259	743	938	1998	2548	1783	1425	1889	1393	1914	804	2288	2898	1778	828	733	1990	2005	1474	1188	641	1462	1519	1837	1202	1867
ENSG00000081320	43260	58450	34855	54512	41677	52268	50147	54506	58935	49334	19364	80035	62128	74691	46901	47154	35251	45508	45282	54135	44444	52659	47630	52149	24945	37204	43725	55642	45437	50119	40490	43335	47411	49156	41792	49758	45960	14621	68729	64998	47341	33855	21124	27119	41031	72913	56713	62143	41946
ENSG00000081377	1375	1721	3584	1947	3257	3743	1000	1640	2495	3961	673	1309	2633	3284	2731	6544	906	1749	944	1566	1044	1513	1991	2985	1352	1665	1789	2333	1990	3945	5676	4627	694	1049	2084	4407	3240	4692	1473	3059	937	942	569	1763	1642	1272	1002	1248	756
ENSG00000081386	877	1377	930	590	1798	942	1446	1120	1392	1343	117	704	1237	1767	1834	1086	630	864	1064	1213	1793	1447	1434	1507	354	616	1054	1380	807	939	867	996	903	1056	1311	1570	1061	412	1062	1229	1837	1665	637	890	640	898	1222	1356	1006
ENSG00000081479	0	0	0	0	0	0	1	0	0	0	1	0	0	0	0	0	0	0	0	0	0	0	0	0	0	6	0	0	0	0	0	0	0	0	0	0	0	0	0	0	0	0	0	0	0	0	0	1	0
ENSG00000081665	2148	2189	999	833	3806	1946	1845	2092	1952	1640	575	1771	2407	3368	3300	1607	1742	1228	2360	2031	3025	1671	2819	1884	1165	1045	1590	1955	2359	1792	1734	1275	3490	1827	1991	2097	1998	765	2375	1886	2811	2074	2939	1641	2206	1910	3556	2336	1619
ENSG00000081692	143	143	197	54	174	177	250	122	208	210	14	25	104	90	212	151	83	137	250	82	81	168	198	191	10	87	236	185	52	266	192	136	123	107	220	288	181	202	168	159	163	88	75	53	121	36	110	128	164
ENSG00000081721	1545	1869	1473	1218	1482	1462	2055	2212	2436	1856	182	929	1423	1738	2137	2558	1177	1974	1660	1849	1892	2507	1992	1787	596	1104	2161	2038	1314	1932	1632	1644	1026	1594	1887	1991	2185	894	1726	1903	2450	1816	591	900	1186	2753	2226	2060	1882
ENSG00000081760	687	738	768	343	1114	638	1355	770	892	1030	124	300	482	578	1031	797	605	812	778	737	449	680	1077	788	320	349	893	1000	683	768	724	608	584	575	1071	1104	354	343	555	915	896	523	557	389	783	572	757	550	1180
ENSG00000081791	5607	5991	3429	3658	7187	3474	8045	5783	6276	5894	738	3926	3427	4444	6157	6789	3124	7164	7056	6801	3385	5939	6274	4651	2611	2451	6169	5972	6031	5700	6001	5001	4298	3635	6435	5802	6809	2556	3904	5331	4250	2691	1985	1740	4016	6022	4487	3946	5578
ENSG00000081800	0	0	0	0	0	0	0	0	0	0	0	0	0	0	0	0	0	0	0	0	0	0	0	0	0	0	0	0	0	0	0	0	0	0	0	0	0	0	0	0	0	0	0	0	0	0	0	0	0
ENSG00000081803	0	2	0	0	0	0	0	0	0	0	0	0	1	0	0	0	0	12	0	0	0	0	6	4	0	0	6	0	0	0	0	4	0	0	0	0	0	0	0	0	0	0	0	0	0	0	0	10	0
ENSG00000081818	0	0	0	0	0	0	0	0	0	0	0	0	0	0	0	0	0	0	0	0	6	0	0	0	0	0	0	0	0	0	0	0	0	0	0	0	0	0	0	0	0	0	0	0	18	0	0	0	0
ENSG00000081842	0	0	0	0	0	0	0	0	0	0	0	0	0	0	0	0	0	0	0	0	0	0	0	0	0	0	0	0	0	0	0	0	0	0	0	0	0	0	0	0	0	0	0	0	0	0	0	0	0
ENSG00000081853	0	0	0	0	38	0	20	0	0	0	0	0	4	4	0	0	0	0	0	0	4	0	12	0	0	0	1	0	0	18	0	0	0	0	4	2	0	0	0	0	0	0	0	0	0	0	0	0	0
ENSG00000081870	1741	1364	1385	865	2141	1040	1689	1032	1706	1379	220	704	1101	1175	1584	1570	815	1302	1554	1468	1178	1109	1947	1408	773	1246	1273	1513	1126	1020	1538	1053	1106	1167	1742	1792	1248	972	1234	1489	1487	1167	608	770	1069	1939	1285	1083	1670
ENSG00000081913	682	904	505	483	942	530	630	976	815	811	166	807	907	979	692	897	388	829	529	803	1027	677	809	738	340	476	720	980	219	566	561	740	696	597	772	903	788	186	1145	1122	928	841	455	621	655	771	983	1038	672
ENSG00000081923	114	158	54	73	64	52	163	104	75	120	16	16	84	103	175	38	31	75	128	142	31	83	123	78	80	43	110	100	83	45	128	79	143	35	70	106	102	0	27	107	82	50	98	6	39	38	51	44	141
ENSG00000081985	260	609	761	180	624	742	714	772	1277	1054	86	465	356	465	1124	1289	729	947	847	1008	613	749	473	544	215	324	853	1090	688	558	356	385	732	810	322	658	400	0	517	558	521	625	241	379	391	633	743	697	1251
ENSG00000082014	2778	2288	2346	3083	2696	1604	3588	1926	2070	1943	967	2464	1862	1957	2596	2099	1885	4061	3696	3051	1763	2187	1715	1238	2231	1943	4112	2730	3335	3235	2051	1705	3487	2091	2739	2282	3444	1990	1377	2019	3006	1493	1696	820	3110	2446	2602	2677	2284
ENSG00000082068	2443	3015	1921	1521	2820	2053	2886	2455	2342	2509	597	936	1514	1961	2467	1947	1401	1932	2673	2790	1543	3278	2368	2384	1977	1283	2332	2301	1954	2249	2674	1937	1770	1288	2373	2453	2093	1670	957	2252	1271	941	1554	1377	1587	1931	1529	884	2494
ENSG00000082074	61098	78062	61754	59523	77287	52324	69517	78229	62521	71343	20587	59104	56532	76158	62677	60138	42460	65635	72636	81185	54796	55930	71571	70887	58734	72919	69182	78354	52474	74756	68212	55530	57678	60112	64685	79671	70791	45693	56191	69464	59546	54664	42786	45129	57394	56279	59604	85663	60456
ENSG00000082126	0	0	0	0	0	0	9	0	0	0	0	0	16	3	0	0	0	0	0	1	0	0	8	0	0	0	0	0	0	26	0	0	1	0	2	6	1	0	0	3	0	0	6	0	0	0	0	0	0
ENSG00000082146	1654	1923	1801	738	2684	1667	1436	1181	1974	1692	642	1181	700	830	1593	1495	434	1520	1400	2031	744	1927	2071	1667	537	590	1467	2101	1543	1768	2128	1803	463	684	1870	2156	1598	930	498	1526	690	461	362	357	581	1630	610	768	1824
ENSG00000082153	17141	21888	15493	18738	18907	14253	24559	24633	26229	24137	5165	25552	16733	20793	20231	26097	15033	22519	19379	24190	20766	25872	20468	22464	13151	14260	19819	25714	17989	16722	16090	17242	20073	22109	17490	21987	17539	6124	31789	26452	21016	17467	8844	11800	12947	26236	20924	24338	19725
ENSG00000082175	0	0	4	0	0	0	0	0	0	4	0	0	0	0	0	0	0	0	0	0	0	0	0	0	0	0	0	0	0	0	0	0	0	0	0	0	0	0	0	0	0	0	0	4	8	0	0	0	0
ENSG00000082196	188	106	144	45	212	60	166	203	78	75	27	60	76	171	206	94	224	48	216	134	182	86	213	137	82	104	125	81	171	28	182	63	359	157	118	111	248	0	59	145	212	166	209	134	254	166	242	124	65
ENSG00000082212	8307	10721	5888	6680	9375	4876	9468	8118	10144	10493	1680	9470	5415	7777	7116	7606	3466	9193	8999	9996	4879	5908	7968	8253	3725	4049	7881	10690	6703	7486	6517	6447	6237	4759	8616	10353	7435	2840	6187	9687	5219	3414	3112	2551	4868	7455	5367	5903	8143
ENSG00000082213	1309	2097	1273	1390	2041	1006	1819	2274	2093	2185	209	1590	1167	1826	1969	1807	776	1981	1641	2126	1297	1653	1721	1972	590	880	1874	2540	1369	1500	1338	1583	1254	1167	1423	1989	789	524	1167	1582	2082	1558	619	894	1003	1442	1661	1726	1633
ENSG00000082258	4306	4187	2367	1832	6895	1962	6095	4597	3653	3315	1539	2338	3446	4862	6907	3606	3449	2630	5593	4705	6137	3597	6274	4176	2959	2756	3757	3626	4383	3521	5118	2626	6036	2205	5606	6365	5138	1226	2974	4533	5648	3670	3415	2224	4777	3880	6322	4340	1696
ENSG00000082269	994	1209	616	680	1220	341	1242	939	873	871	233	754	690	1167	1170	792	585	1004	1002	1486	864	665	980	817	537	425	764	1113	877	1284	735	644	821	492	985	1251	1444	210	377	1217	1259	848	537	375	735	988	1049	713	530
ENSG00000082293	418	546	657	444	862	388	164	56	201	199	301	594	1271	2097	806	257	432	63	715	716	801	197	800	497	302	79	786	862	476	252	972	1003	713	303	545	542	435	552	274	307	573	205	705	463	1416	712	990	573	372
ENSG00000082397	5573	7308	2409	4612	4312	2257	6665	6634	6292	9100	836	4594	2278	4343	4300	6039	1444	9089	6479	8705	4359	4718	3387	4806	4323	5368	10694	11313	5972	8447	4488	4734	4187	4406	5812	6522	5668	2906	3735	6326	4887	4041	1397	1092	3310	4788	3956	7060	2783
ENSG00000082438	1499	2006	1520	1239	1540	2045	455	542	865	855	615	1628	2751	4640	1459	774	648	350	823	845	2426	693	993	913	738	337	1375	1267	988	1124	802	1262	2671	1153	1067	1172	1812	260	1208	1052	1631	1172	3025	1584	2126	988	3353	3522	834
ENSG00000082458	604	1118	934	399	1058	808	1452	2029	1086	974	123	508	966	1034	1047	1113	665	722	774	704	1133	954	1433	1516	586	839	718	937	444	672	778	596	1036	941	1163	1465	682	142	2449	1986	1683	1200	511	947	657	908	1261	1031	1373
ENSG00000082482	0	0	0	0	0	0	0	0	0	0	0	0	0	0	0	0	0	0	0	0	0	0	0	0	0	0	0	0	0	0	0	0	0	0	0	0	0	0	0	0	0	0	0	0	0	0	0	0	0
ENSG00000082497	0	0	0	0	0	0	0	0	0	0	0	0	0	0	0	0	0	0	0	0	0	0	0	0	0	0	0	0	0	0	0	0	0	0	0	0	0	0	0	0	0	0	0	0	0	0	0	0	0
ENSG00000082512	3667	3515	2700	1767	6713	2625	3383	3135	2796	2449	805	1979	4383	7711	5985	2716	3830	1877	3835	3406	4494	2043	4600	3030	2645	1666	2992	3162	3097	1937	4155	2569	5555	2419	3229	4554	4944	262	1977	3133	5275	3543	4912	2740	5252	3047	4208	3069	2633
ENSG00000082515	1443	1496	1410	1151	1450	1786	1743	1823	1744	1295	259	1418	1647	1551	1405	1547	1590	1540	1384	1299	1846	1914	1969	1768	1017	1368	1572	1432	1213	1050	1598	1188	1550	1953	1322	1322	1496	1342	2598	1666	2341	2266	1027	1210	1488	2992	2438	2312	1568
ENSG00000082516	700	648	788	306	1200	830	677	646	691	1059	82	356	601	770	700	428	381	482	884	599	551	704	929	1030	322	396	723	860	570	754	674	656	503	435	697	1245	550	232	337	739	763	855	405	428	605	558	862	549	728
ENSG00000082556	0	0	0	0	0	0	0	0	0	0	0	0	0	0	0	0	0	0	0	0	0	0	0	0	0	0	0	0	0	0	0	0	0	0	0	0	0	0	0	0	0	0	0	0	0	0	0	0	0
ENSG00000082641	6103	7606	5193	4609	6578	6028	8872	7256	8802	9114	899	5146	5185	5275	5529	6516	2588	8879	6689	7600	5859	7489	7640	7787	2303	3491	7777	8679	5352	6778	5921	7077	3975	4577	7590	9167	5465	2694	7021	8390	7489	5634	2195	3323	3339	6889	7420	7244	6307
ENSG00000082684	0	0	4	8	0	0	0	0	0	0	8	0	0	0	6	0	0	0	0	0	1	0	0	2	0	0	18	2	0	0	1	0	0	0	0	0	0	0	0	0	20	14	0	0	0	0	4	2	18
ENSG00000082701	5684	7244	5165	3174	6928	3579	7506	7336	6767	8197	742	3274	3151	3984	6945	7312	2272	7333	5976	7968	3251	5800	6847	7137	1891	2149	6513	9778	5270	6051	5165	5889	3317	2571	6087	8673	7303	3218	3004	7742	4313	3050	1670	1595	2612	4764	3089	2814	6501
ENSG00000082781	904	1170	4922	2225	3688	7003	949	832	2800	4556	942	2124	4410	4158	3636	8972	992	2340	972	2273	1026	1695	1787	3006	1878	1881	1509	1585	3275	4966	8283	5941	1157	2115	2124	3574	4496	10090	2521	3457	832	1228	1138	3201	2875	2142	1062	1796	336
ENSG00000082805	2697	3793	1848	2114	2498	2132	3346	2822	3428	3334	576	2507	2211	3035	3078	3359	901	3868	2469	4470	2325	4036	2322	3082	985	1425	3238	4773	2210	2995	2194	3235	2590	2102	2325	2909	3147	834	2016	3606	2494	1790	852	1090	1882	2898	2487	1966	3422
ENSG00000082898	11627	10915	7886	4926	16644	3504	13035	9860	9501	14914	2495	4943	5750	9299	13777	7512	5658	8153	13041	9754	10397	7640	13545	10920	5779	5510	11887	12975	7257	7448	9735	8267	9668	4213	15301	16777	9588	1455	4240	8896	8165	6158	7152	3902	8264	5340	8662	5924	5460
ENSG00000082929	0	0	0	0	0	1	0	0	0	0	0	0	0	0	0	0	4	0	0	0	0	0	0	2	30	0	0	4	0	0	0	0	0	0	0	0	0	0	8	0	0	0	0	0	0	0	0	0	0
ENSG00000082996	6869	9558	6376	9331	7786	5244	8990	8616	9693	11540	1774	10462	5350	7658	6290	7046	3406	10502	7698	10601	4373	8323	6508	8077	4410	5293	10071	10572	7284	8196	8343	8671	5526	6238	7526	8979	6863	4000	5320	7527	5443	3991	2437	2556	4269	5555	5797	8206	5093
ENSG00000083067	0	2	0	14	0	0	0	0	0	10	0	0	0	0	0	0	0	7	0	0	0	3	0	0	0	6	4	0	0	0	0	0	22	0	0	0	0	0	0	1	0	0	2	0	0	0	0	0	0
ENSG00000083093	710	956	631	436	1136	828	960	1150	851	1110	48	279	582	752	753	830	305	769	1004	1101	579	1088	997	1065	272	403	815	887	553	702	695	790	510	441	700	1066	443	90	530	785	1002	690	369	403	421	585	814	692	684
ENSG00000083097	1890	1758	1020	836	3144	590	2120	2132	1225	1648	457	944	1212	2166	2873	1419	1208	964	2021	2010	2772	1085	2062	1363	1355	1589	1572	1739	1916	1391	1736	1260	2872	1376	2013	2530	1994	164	948	1662	3261	2494	1934	905	2735	1061	3152	1785	1059
ENSG00000083099	3245	3517	2601	2584	3236	2801	3241	3733	3887	3119	622	2761	2599	3397	2857	2989	2275	3704	2776	3475	3029	4036	3647	3652	1921	2841	3052	3196	2329	2152	3443	2515	2905	3411	2517	3017	3408	2800	3715	3713	2772	2356	1358	2450	2145	4129	3491	4586	3843
ENSG00000083123	848	1002	897	381	1186	440	1147	1104	1686	1011	92	336	499	558	1277	1084	383	875	977	973	315	1110	1330	1050	94	350	886	1330	954	428	857	682	353	328	857	1017	860	6	534	1270	282	198	195	190	435	1127	559	423	1262
ENSG00000083168	10410	13206	7952	6712	13135	11013	12220	14274	11738	13606	4767	12448	14163	19485	13725	12301	9344	10876	10320	14716	20130	15171	12607	13433	9431	11944	10130	13460	8265	10485	11065	11784	19778	13892	10015	16425	10845	5833	27971	18094	21060	16388	12982	12062	14996	12030	20884	15903	10514
ENSG00000083223	7031	8529	3694	7074	7868	4635	7685	7222	5290	6783	2795	9055	5018	8135	6306	4697	3692	5151	6619	8774	5884	4082	7087	6184	6944	6466	5533	6340	6064	5613	4950	4833	8132	4527	6545	8415	5885	1567	6945	7529	6289	4748	4827	3969	6550	4975	6722	7004	4079
ENSG00000083290	2319	3235	1447	1204	3211	1128	3979	2735	2980	3255	257	1192	950	1571	2580	2700	1078	2922	2939	3213	1448	2833	2433	2714	999	864	2547	3215	3344	2694	2011	1759	1577	1208	2718	3373	2520	607	746	3869	1286	831	589	498	1537	2339	1561	931	2171
ENSG00000083307	10	4	0	0	0	1	6	12	12	7	0	1	8	3	16	4	18	0	0	4	8	0	4	4	0	28	10	3	0	0	16	0	54	30	6	5	4	0	0	15	2	44	17	34	1	10	0	0	0
ENSG00000083312	5067	6465	4404	3700	8207	4284	7245	7223	6010	6923	1277	4093	4787	6790	8184	6322	4080	5110	6514	6810	7305	5912	6831	6583	3572	3628	5376	8039	5723	5624	6278	5045	5406	3503	5715	8662	6004	1676	4848	7082	8320	5170	3061	2405	5528	5157	7867	4789	3493
ENSG00000083444	4984	5309	3927	3383	3940	2112	7789	5094	5012	5625	470	2506	2137	2234	3280	3805	1062	7649	6302	6449	918	3874	5328	5327	1180	1406	5726	5527	4312	4796	3937	4119	2126	1815	4871	4778	4193	2798	1946	5095	1639	881	590	742	1717	3644	2132	1534	4713
ENSG00000083454	2453	1769	1097	796	1983	947	671	614	1068	853	370	733	2448	2133	1794	780	749	627	1272	828	1052	446	1701	1222	883	207	2124	1315	1812	572	1314	1264	1848	973	1599	1516	1363	1082	741	878	1247	1003	1618	933	1275	836	1039	963	676
ENSG00000083457	1609	1340	1575	1752	1902	2640	2067	1869	2293	1309	507	2122	2066	2187	1456	1821	1399	1835	1389	1529	2317	2133	1686	1545	1076	1208	2224	2026	1533	1319	1540	1491	2329	2270	1250	1279	2116	1094	1963	1416	2456	1937	929	1322	1735	2950	2043	2270	2242
ENSG00000083520	3182	3691	2578	2594	4514	3382	4171	4946	3551	4196	714	2685	3365	4212	5440	4161	3312	2995	3990	4842	6173	4752	4159	3907	2537	2556	3095	3756	3409	3308	3917	3041	5378	3285	3709	4310	3875	1490	4004	4083	6761	5031	3552	3116	3424	5440	7050	4487	2857
ENSG00000083535	1983	2284	2031	1741	2470	2364	2087	2359	2845	1818	310	1658	3070	3649	2367	2073	1206	1624	2263	2038	1785	1897	2540	2373	904	1213	1534	2048	1549	1400	1641	1788	1628	1442	1542	2091	2289	522	1556	2154	2009	1441	1019	1789	1980	2285	1860	1850	1787
ENSG00000083544	1678	2738	1438	1500	2896	2222	1767	2028	2101	2047	436	1732	1689	2764	1973	1691	1359	1831	2012	2186	1718	1645	2405	2133	1133	1057	1859	2490	1475	1819	1935	1829	1638	1719	1671	1775	2070	1102	1592	2321	1742	1382	1073	1173	1472	1970	1908	1731	2054
ENSG00000083622	0	0	0	0	0	0	0	0	0	0	0	0	0	0	0	0	0	0	0	0	0	0	0	0	0	0	0	0	0	0	0	0	0	0	0	0	0	0	0	0	0	0	0	0	0	0	0	0	0
ENSG00000083635	506	544	340	429	573	423	558	575	714	417	129	432	512	555	716	562	389	616	661	583	448	598	579	544	202	411	378	417	349	488	482	386	379	421	461	468	91	91	440	584	479	306	319	309	379	896	612	452	527
ENSG00000083642	3518	4923	3150	3375	4995	2636	4893	4759	4361	4779	1252	3456	3985	5137	5040	4091	3761	4068	4589	5816	4997	3572	4952	4505	4074	3424	4105	4736	3320	4469	4202	3508	5530	3280	3547	5129	4826	2241	4204	4993	4878	3231	3685	2990	4616	3632	5543	4039	3911
ENSG00000083720	1953	2869	2626	964	2873	1809	3146	2765	3923	2909	228	1017	1983	2399	3556	2543	1337	1801	2189	2215	2197	2765	3617	3626	816	1208	2421	3760	2275	2064	2278	1936	1723	1377	2854	3265	2106	1423	1665	3339	2201	1768	977	963	1457	2070	2179	1839	2994
ENSG00000083750	1046	844	794	487	1282	606	1239	818	1119	816	114	462	505	702	1288	932	383	762	924	1140	720	1051	1066	821	315	306	1022	1067	862	933	1125	700	518	386	1045	851	1257	482	339	790	604	511	434	319	811	836	726	509	820
ENSG00000083782	0	0	0	0	0	0	0	0	0	0	0	0	0	0	0	0	0	0	0	0	0	0	0	0	0	0	0	0	0	0	0	0	0	0	0	0	0	0	0	0	0	0	0	0	0	0	0	0	0
ENSG00000083799	16469	24899	19089	13431	31303	20346	26818	26704	28194	23213	7602	24320	25868	31266	33855	26174	20933	18278	19366	27839	39841	31149	24852	25498	12937	15053	21596	26785	18032	20503	23831	22896	37866	26312	17765	23395	24044	7972	33873	26042	45589	33130	19468	18173	22227	26436	37108	28900	29492
ENSG00000083807	171	152	250	124	98	294	299	138	256	150	24	95	245	220	346	276	207	315	236	165	289	349	246	192	84	128	174	172	164	230	263	239	291	152	176	139	124	85	254	185	244	134	145	162	216	422	167	117	287
ENSG00000083812	488	732	343	351	798	637	946	880	687	621	185	533	607	707	1192	1033	543	908	724	692	1123	961	893	867	392	560	747	680	660	739	663	726	968	782	883	980	710	440	991	860	1071	966	599	925	733	732	1037	888	626
ENSG00000083814	386	530	548	228	912	696	743	508	730	781	54	330	532	622	1217	662	362	406	761	617	950	1026	843	560	219	220	733	575	553	727	701	592	494	361	809	782	501	270	358	506	1305	870	439	382	458	718	1299	602	676
ENSG00000083817	352	160	210	114	376	178	192	110	320	248	12	112	164	176	396	382	130	148	196	268	240	358	312	181	90	96	324	260	154	236	239	160	80	198	210	341	122	132	238	234	285	413	132	87	107	368	314	390	423
ENSG00000083828	1136	1738	1572	1468	1799	2510	1915	1442	2309	1617	454	2062	1636	2264	2195	2059	981	1641	1829	1615	3122	3659	2544	2438	661	1149	2188	2544	1965	1562	2043	2084	1888	1769	1305	1688	1550	1002	2629	2464	2014	997	984	1328	1811	3814	2594	3066	2016
ENSG00000083838	329	291	153	91	349	99	403	180	342	160	44	103	223	272	468	344	156	249	270	314	199	329	378	174	157	139	396	212	391	250	282	169	225	185	300	331	216	152	337	274	361	275	163	164	269	274	323	154	133
ENSG00000083844	2620	2423	1802	1083	4858	1506	3441	3250	2614	3326	393	1474	2235	2251	4484	2935	1579	2017	2233	2489	3819	3089	2946	2658	1466	1423	2740	2994	3303	1988	2268	1878	2488	1861	2850	3610	2574	952	2477	2684	5506	4767	1538	2069	1936	2050	3586	2605	2280
ENSG00000083845	33693	39611	61529	28333	46386	93828	51246	42332	86484	45960	8735	38269	73772	65480	67539	76736	34897	55343	49818	46681	64660	109916	53496	56720	20214	27028	59703	55428	47166	39185	62635	51419	29400	47757	38143	39067	46260	49069	63960	45798	72885	59811	22544	41104	34326	97694	63982	70423	76894
ENSG00000083857	0	2	0	0	0	28	0	20	0	2	34	50	0	24	0	16	0	14	0	0	0	2	0	0	0	0	0	0	0	0	0	0	30	14	0	14	0	0	12	18	0	0	6	0	12	56	22	4	0
ENSG00000083896	9413	10490	6519	9538	12885	10951	10574	11963	8069	8852	12447	16184	13695	17923	11746	8438	16191	7838	11211	10097	23000	9453	13349	9846	16423	16418	8961	8591	9376	7613	10810	7490	27131	16277	8044	10023	12190	4200	20993	10553	21300	16673	22064	17311	16567	11352	23543	17461	8467
ENSG00000083937	3666	4959	2599	4494	3435	3172	4091	5273	4624	4541	1146	5858	4077	5874	3280	4008	3185	5383	4466	5753	4048	4123	4240	4888	2134	3153	3851	4767	3955	4002	3886	3832	3969	4838	3562	4299	4818	1028	4971	5204	4506	3486	1675	2781	3201	5230	4827	5419	2972
ENSG00000084070	37587	49412	22963	42319	31631	41470	34415	44037	30783	35649	9903	38721	46473	55416	33977	37569	18223	47069	34251	45536	43682	46101	33543	34468	20793	24548	47821	46820	33469	39010	30459	37805	46912	50681	33133	35309	33074	26833	57449	38037	61560	50164	22218	33396	23782	25841	42210	53843	41961
ENSG00000084072	2011	2461	2632	1297	4773	1498	3744	2355	3667	2838	351	1028	1553	1711	2904	2748	862	2385	3290	2189	3407	2045	2776	2780	792	942	2549	3086	2059	1897	2549	2571	3264	1554	3392	3363	2997	896	1433	2489	4048	2525	685	1084	4323	1548	3791	1780	2243
ENSG00000084073	2994	3842	2440	2255	4021	1360	2890	2931	3721	4839	330	1886	1630	2215	2481	2641	1256	3928	2965	3777	1414	2418	2941	3819	1149	941	2845	4447	2606	2697	2463	3082	1492	1366	3062	3960	2470	514	1546	3575	2157	1370	772	734	1310	2144	1609	1611	1733
ENSG00000084090	11431	11549	8108	5785	13174	6514	13930	12385	13246	14685	1875	6675	7228	6833	12027	12711	4912	9480	10280	12387	8664	9956	10875	10147	4252	5408	10324	11746	10676	11144	8459	8408	8118	7743	10993	12300	12702	5552	10368	10216	12152	8683	3890	4024	6715	9107	10438	9886	12314
ENSG00000084092	1902	3315	2237	1825	2343	1943	3071	2255	3408	2962	285	1884	1762	2352	2682	3133	1046	3433	2428	3237	1980	3388	2434	2714	792	864	2936	3173	2373	2705	2144	2648	1519	2176	2341	2732	2770	2028	2797	2663	2625	1723	541	1099	1295	3468	2041	1713	3728
ENSG00000084093	5140	6565	5646	2838	9715	2959	9008	8113	8130	7877	1098	2972	4582	5550	8294	8280	4366	5708	7634	7521	7431	8138	7935	8186	4059	4819	6561	8232	4821	6100	7018	5433	5021	4813	7123	8382	4889	2686	5308	7872	7758	6990	5137	5876	4587	6924	5996	5526	5929
ENSG00000084110	1230	1025	680	856	1277	54	1056	406	921	1435	198	422	192	291	819	467	222	822	1194	1193	277	264	806	541	606	292	1022	1139	1179	1172	744	640	833	213	1132	1291	1526	292	100	765	367	174	225	117	578	220	298	184	490
ENSG00000084112	5384	7571	4891	4324	6764	5278	8420	9687	7613	8664	1667	5885	4831	6225	6881	8911	2922	7912	4892	7798	6967	7495	6247	7801	2913	4354	5750	8192	5340	6317	5069	6435	6705	6575	6822	8919	5947	3856	10898	10353	7891	6955	2558	3869	4667	6691	5988	5361	6621
ENSG00000084207	18309	16529	16189	15685	15097	13976	26442	17815	19721	17078	4207	15736	14127	11600	14989	20092	9929	24393	18414	15460	11180	18595	17319	15436	10720	13528	22771	15386	20268	19453	20122	18193	13524	15492	19844	15812	19951	17528	15780	16052	12771	9235	4211	7460	16117	22147	16977	17952	18865
ENSG00000084234	54947	71670	42613	84040	46131	33912	67293	49948	65595	75908	16172	98121	42334	61903	37650	55989	21407	104589	61951	96071	42031	71983	45343	54166	34635	45359	76611	94200	50527	66824	44594	68094	55436	49325	50847	61322	64563	28289	48540	65143	48031	31242	15092	16588	39506	61666	48261	52244	63556
ENSG00000084444	640	335	248	185	330	233	468	228	524	490	48	189	199	207	276	342	156	449	472	480	170	536	363	446	278	217	521	557	422	571	315	494	192	160	355	511	576	96	220	441	194	122	148	56	251	328	298	204	398
ENSG00000084453	0	2	2	0	0	0	0	0	6	0	0	4	0	0	25	68	0	0	0	0	24	4	0	0	0	2	0	0	0	0	0	0	0	0	0	0	0	0	0	0	1	0	0	0	2	0	0	0	0
ENSG00000084463	9825	12711	7448	10099	10285	12928	13016	14528	12148	11414	3967	16004	12952	16855	11503	13328	9504	12191	10830	13124	15538	14455	11001	11172	8078	9229	11568	11719	10085	10613	9905	10046	15071	15215	9402	11551	11919	6983	23586	15719	16244	12357	8151	9668	10384	17590	18269	18900	12682
ENSG00000084623	10950	13286	11798	10366	11918	13867	14568	12671	17043	13060	2731	11734	11894	11604	10251	13153	8365	16156	13371	12366	10944	15976	12927	12927	6456	9075	14363	14116	12273	12213	13798	12671	9999	12120	11629	12208	12484	10907	15261	11936	10214	8426	4928	8175	9791	17153	12038	14272	14844
ENSG00000084628	0	0	0	0	0	0	0	0	0	0	0	0	4	0	0	0	0	0	0	0	12	0	1	0	0	0	0	5	18	0	0	0	0	0	0	0	0	0	0	0	3	1	0	0	0	1	8	0	0
ENSG00000084636	37	11	14	3	31	0	1	5	1	8	4	2	6	2	17	3	9	6	8	3	5	4	1	14	2	2	2	0	1	1	11	7	2	11	6	2	3	2	0	5	8	2	2	2	3	6	3	17	0
ENSG00000084652	2348	2243	1817	758	3816	638	3312	2156	2898	3441	209	532	1072	1054	2730	2156	694	2207	2526	1908	1471	1610	3037	2486	939	784	2477	2639	2123	2031	1909	1904	1387	1103	3432	3793	2099	690	823	2125	1893	1548	947	884	1091	1339	1418	1203	1654
ENSG00000084674	1	0	0	0	0	0	0	0	0	1	0	0	0	0	0	0	0	0	0	0	0	0	0	0	0	0	0	0	0	0	0	0	0	0	0	0	0	0	0	0	0	0	0	0	0	0	0	0	0
ENSG00000084676	10412	16454	10592	9979	13588	9757	14604	16670	14106	15473	3060	10891	9183	12244	12619	14928	7106	16685	12248	17628	9339	13984	13558	14446	8523	9728	11511	15236	10175	13543	12233	13364	12063	9946	10857	15399	12457	5621	11364	18703	9646	8369	6655	6998	9237	11234	10539	9800	13575
ENSG00000084693	908	1179	938	843	1770	1306	1322	720	1422	1255	294	782	1413	1290	1169	1883	649	1068	1000	1265	1221	1581	1217	1053	668	637	1021	1192	1103	976	1514	1608	1187	1205	1358	1713	1075	1554	1767	1490	1327	1079	518	954	1142	1299	1231	1025	1239
ENSG00000084710	89	26	14	0	20	34	4	38	2	28	0	12	6	20	62	29	26	0	57	26	3	2	30	26	58	12	16	15	88	54	28	0	54	16	22	2	0	0	38	15	30	80	30	14	18	0	51	36	0
ENSG00000084731	570	696	1098	562	1116	1276	761	1074	1054	1046	312	468	872	748	790	1461	424	980	616	642	252	496	686	1141	306	586	824	947	804	1501	1412	1588	248	378	734	1283	1284	1693	646	1121	196	337	226	712	918	710	278	273	408
ENSG00000084733	9417	12005	8024	7243	10956	4809	9530	8633	9399	14324	1534	7891	4817	6119	5881	5860	3618	13323	10448	10911	4219	4690	10251	11111	3619	4725	11148	14726	8581	11468	8648	9232	5961	5003	11184	12376	7508	2394	4696	10260	5116	3854	2308	2762	4674	5260	5219	6645	6487
ENSG00000084734	0	6	0	0	0	62	0	0	0	0	12	0	0	0	6	0	2	0	0	0	0	0	0	0	0	2	2	8	0	0	20	10	0	0	10	4	32	0	8	4	2	0	4	0	10	0	0	0	0
ENSG00000084754	22644	30239	18131	17770	20021	19887	27085	24829	30518	29815	3536	23125	17528	23602	21959	30077	9407	35345	22960	33448	17709	31176	19569	25008	8974	11309	26506	34396	19598	27911	17903	24534	13386	18686	20767	25301	21660	15287	23370	27266	20613	14721	5050	9661	11687	28198	14291	16697	34466
ENSG00000084764	485	404	312	475	426	146	495	284	402	394	102	593	352	352	343	218	246	587	490	403	407	344	495	267	209	174	611	490	644	546	448	398	578	440	566	567	643	272	376	401	422	242	318	172	475	324	491	447	236
ENSG00000084774	1391	1252	1282	276	3539	698	2138	1686	2007	2044	148	334	791	757	2892	1266	535	1279	1765	1374	818	1135	2358	1749	597	399	2014	2077	1557	1548	1491	1491	976	426	2175	3043	1674	206	408	1460	1361	924	538	426	1204	944	1235	560	1641
ENSG00000085063	1245	1321	1412	563	2097	1305	2341	2028	1936	1512	237	687	1539	1672	2451	1700	1274	938	1491	1417	2984	1811	2235	2053	715	649	1954	1817	1600	1588	1903	1174	1219	1040	1867	1981	2052	758	1388	1895	3518	2288	1224	1168	1742	1751	2747	1625	2210
ENSG00000085117	2897	3113	4715	3570	4477	3527	4261	3412	3535	3825	1274	3545	5366	5316	3340	3457	2720	4257	2856	2991	2904	2848	3208	2994	2752	2315	6226	4653	3366	3752	4052	3662	4901	4060	3588	4242	5135	3319	6739	3494	4244	3734	3395	3963	3831	2177	4379	3622	5102
ENSG00000085185	608	851	796	490	1180	694	924	1134	986	1090	382	953	776	829	669	549	399	936	984	832	476	632	1017	940	363	526	748	1098	772	762	819	940	902	519	964	1328	850	120	610	945	708	330	396	384	793	637	775	593	801
ENSG00000085224	16018	20544	16252	11923	22811	11522	18038	20454	16439	19198	6229	10399	14244	18484	18039	14000	12671	15091	18576	16941	12730	10767	22553	21173	14605	16774	17728	19912	11914	12954	16986	14464	15438	12210	15362	19352	16037	7657	12935	19709	11470	13086	18350	16627	15017	11086	13353	13657	16661
ENSG00000085231	480	579	507	421	757	401	380	405	480	570	150	716	533	673	452	480	332	434	610	483	667	497	582	660	377	426	483	521	394	569	621	542	495	653	353	412	451	287	709	603	742	641	353	512	534	791	944	857	313
ENSG00000085265	161140	183588	158667	228321	133476	90595	202035	121132	163719	180349	20503	137186	87236	93849	106574	119637	60309	311127	197801	238248	45041	125640	128258	136799	74162	77982	171415	169414	131974	158948	128321	151935	71529	63530	163578	154301	168662	115491	78352	138559	51033	20895	17687	21609	86550	143033	109041	144402	163145
ENSG00000085274	1469	1693	1115	889	1695	1707	1806	2006	1721	1486	438	1410	1527	1811	1768	1888	1343	1356	1634	2000	1080	1365	2029	1674	902	736	1446	1557	1348	1148	1613	1193	1707	1042	1534	1582	2122	388	1377	2316	1658	1175	875	841	1407	2338	1886	1686	1076
ENSG00000085276	86	14	0	10	40	0	12	20	10	20	10	16	16	6	52	57	10	24	6	70	0	12	28	22	30	0	38	44	62	102	14	4	0	8	0	18	10	0	10	24	20	14	10	0	22	0	12	2	0
ENSG00000085365	3394	4231	2100	2880	3392	1248	3456	3366	3168	3986	390	2794	2267	3431	2390	2442	1519	3410	3106	3919	1952	2281	3717	3748	1057	1677	3138	4797	2372	3534	2815	3206	2024	2064	2751	3741	2848	712	2415	4312	2239	1679	851	1193	1728	2410	2247	2148	1886
ENSG00000085377	2555	2987	1916	1268	3233	1426	3194	2524	3216	4021	256	1454	1538	1649	2423	2220	766	3132	3490	3096	963	2041	3244	3362	865	1073	3116	3311	2133	2681	2380	2547	1013	1115	2940	3720	2078	892	1456	2887	1742	929	807	646	1613	2223	1456	1433	3242
ENSG00000085382	994	1186	698	470	939	428	996	1088	902	919	89	411	566	793	1034	869	498	775	1014	1094	362	678	1148	957	172	350	793	1056	1024	604	912	677	459	284	839	1189	741	208	416	1048	611	383	268	159	389	596	473	355	709
ENSG00000085415	1549	1475	1285	831	2076	754	1701	1466	1021	1298	415	952	952	1189	1417	983	990	1306	1450	1297	1819	880	1391	1228	1231	793	1275	1521	1434	1134	1505	1055	1865	827	1520	1376	1541	510	924	1148	1647	1060	1405	619	1472	789	1984	1355	1099
ENSG00000085433	1417	1543	849	832	1590	609	1684	1584	1730	1539	198	822	781	1125	1449	1108	570	1410	1505	1192	744	1202	1556	1446	480	592	1233	1662	1534	1456	1200	1435	733	499	1418	1503	808	354	718	1511	874	586	383	196	802	1300	755	696	1062
ENSG00000085449	5121	7318	3356	5501	5397	2494	6173	7649	4278	5967	1807	6664	4734	6971	5580	5646	4775	5944	6246	7813	6226	4069	5199	5776	5147	5670	5024	5807	5044	5571	4635	4058	7442	5221	5687	6527	5530	1730	6880	6544	7632	4831	3748	3287	5103	4569	7566	11168	3851
ENSG00000085465	208	125	114	105	406	108	134	108	101	62	174	231	450	477	395	96	563	32	338	148	2141	136	305	53	444	302	139	70	313	255	325	82	1298	419	183	210	478	8	168	151	1409	1260	1827	538	938	87	946	390	112
ENSG00000085491	4172	5247	2619	2857	3043	1238	5080	3619	4439	5799	301	2188	2167	3566	2649	3395	1364	5130	3654	6265	1956	3417	4046	4759	1121	1063	3464	5690	3400	3616	3356	4095	1796	1509	3721	4227	3910	978	1641	5637	2417	1267	672	625	1845	3881	1930	1625	3014
ENSG00000085511	2385	2517	1416	1305	2924	1343	2771	2269	1915	2069	559	1899	2199	3046	2767	1858	3053	2040	2091	2038	2940	1998	2686	2013	2147	1359	2337	2067	2203	1522	2337	1716	3032	1185	2330	2742	2088	807	1613	2404	3882	3148	2722	1198	3357	1763	2879	1613	1874
ENSG00000085514	11933	14025	8119	10330	9106	5307	14442	11044	14028	16413	1955	11825	4979	6430	6727	9936	3279	20981	14498	17456	4211	11426	8516	8808	4388	6254	14384	12560	13398	15699	9130	11014	7199	6847	14036	11516	13095	10627	6912	11163	4409	3217	1320	1893	5178	7960	6017	10153	10926
ENSG00000085552	0	23	12	4	8	31	0	0	0	2	4	2	22	32	36	0	27	0	28	0	24	8	18	3	142	26	12	18	0	22	10	22	64	18	24	0	0	1	0	4	7	30	37	4	40	26	10	6	0
ENSG00000085563	1214	1265	1370	444	1494	845	1979	2177	2055	2375	205	760	1273	1608	1956	1189	2394	1305	1442	1151	1673	542	2215	1942	1911	1126	962	1450	1192	612	943	1124	2459	858	1706	2718	466	58	1010	1585	2867	2649	1890	1033	1930	844	1776	1093	1854
ENSG00000085644	402	540	338	350	682	312	840	566	570	899	68	224	251	322	520	426	115	1001	658	584	262	508	584	508	372	220	939	721	436	488	508	568	267	374	827	815	211	377	302	511	466	438	145	182	266	160	326	302	410
ENSG00000085662	3911	3721	3870	2265	4469	2988	5224	4851	5630	4647	498	2090	2582	2667	5182	4893	1885	4812	3577	3982	3525	5081	4319	4190	1588	2497	3602	4282	3801	5104	4056	4052	2243	2575	4898	5077	4255	2916	2817	4479	4494	3071	1698	1705	2209	4422	3273	2746	5867
ENSG00000085719	7466	10587	7676	5787	8589	4155	9546	8989	10302	10944	1571	6168	4614	6449	8488	9229	3478	9630	7928	10693	4916	7206	8177	9643	2650	3384	7956	11622	5507	8518	6685	7346	4895	4717	8408	10738	6810	1802	5395	11064	6070	4780	1826	2555	4483	7392	5902	5783	7884
ENSG00000085721	3264	3505	2304	2471	4778	3064	3704	4018	2863	3010	797	2931	4575	5291	4165	3392	3053	2478	3813	3146	5736	3552	4267	3368	2951	3170	3201	2890	3115	2232	3408	2456	4055	2652	3053	3454	3124	1003	4754	3886	5882	4133	2942	2796	4073	4096	6749	4449	2196
ENSG00000085733	1703	2008	5211	2578	4829	7093	795	1226	3705	6055	1435	2441	5403	4866	5342	13085	2126	3687	1246	3008	1891	1988	2146	3232	1582	1595	3350	3036	2719	4756	9433	6366	1142	2072	3334	6101	4030	10493	2472	3422	1499	2153	1329	4084	4234	2355	943	1567	170
ENSG00000085741	36	36	76	27	120	206	44	34	128	47	36	142	90	56	148	139	183	250	1	41	100	105	36	70	28	31	34	20	66	124	180	109	4	11	34	47	0	84	87	110	101	130	27	6	248	156	16	29	36
ENSG00000085760	3286	3387	1919	2439	3796	2153	2960	2684	2962	2888	560	2696	2438	3404	3277	2753	1857	2891	3528	3227	2814	2254	3261	2917	2036	1788	2815	3119	2682	2394	2673	2449	2789	2198	2874	3278	2941	1677	2426	3032	2842	2070	1673	1761	2531	3066	2958	2735	2588
ENSG00000085788	3170	3328	2854	1407	5136	2179	4843	3723	3702	3041	470	1714	2892	3484	5136	3006	2314	2248	3827	3427	4858	2648	4349	3727	1685	1858	3120	4096	3429	2079	3277	2609	3679	1993	3329	4270	2650	674	2243	3941	5445	3970	2421	1733	3220	3202	3913	2007	3479
ENSG00000085831	109	38	14	6	32	37	108	7	64	69	3	4	30	27	44	72	27	38	26	20	20	20	33	7	32	21	101	91	30	104	14	11	106	42	43	37	55	0	1	63	29	7	54	4	45	0	6	34	0
ENSG00000085832	8633	12297	7741	7498	11776	8703	11922	12783	11217	12720	2083	8039	7673	11510	8940	7702	6764	11482	9164	11955	9617	6603	11470	10840	6742	7381	9243	12919	7471	8717	9135	9201	10494	8242	9600	12240	8742	2926	9736	12571	11695	9152	6862	6072	6918	7914	9737	9572	8419
ENSG00000085840	172	86	32	60	142	176	162	190	197	179	20	102	141	125	132	197	121	127	44	98	405	103	172	102	190	90	128	107	164	92	116	78	172	276	102	189	73	108	174	177	269	167	313	84	159	194	173	186	124
ENSG00000085871	1672	2137	1863	1998	1926	1823	2450	1883	2201	2030	342	1792	1103	1183	1085	1547	999	2346	1661	1476	819	1422	1635	1850	1050	1356	1938	1933	1688	2378	2103	1811	944	1025	2007	1994	1290	2094	1230	1885	844	818	330	456	1726	2202	1053	1343	2646
ENSG00000085872	733	1007	789	569	1789	725	1830	1461	1026	1228	233	700	1182	1213	1498	871	923	1056	1241	1203	1528	713	1313	967	974	858	1369	1089	878	1093	1171	945	1639	1139	1737	1603	1076	655	1087	1188	2271	1482	1297	701	1577	713	1841	1287	745
ENSG00000085978	2744	2356	1715	1149	3245	2016	4590	3592	2476	2035	500	1405	2347	3093	4214	2885	3673	1917	3109	2267	4312	2862	4131	2595	2981	1967	2245	2146	2409	1957	3158	1296	5032	2290	3103	3419	2654	981	2535	3384	5338	3898	3277	1791	4227	3280	4727	2505	2101
ENSG00000085982	921	874	574	264	1205	484	1230	1075	724	983	172	278	381	671	1465	832	580	827	1087	904	1028	704	1192	936	698	287	938	995	776	988	955	588	803	337	1086	1281	1184	346	277	728	759	586	865	286	830	521	871	498	760
ENSG00000085998	1306	1502	1480	386	2666	810	2586	1374	1624	1781	73	251	582	577	2093	1464	599	1418	1714	1297	998	1369	2134	1756	538	331	1313	1437	1125	967	1564	1266	626	367	2102	1979	1957	1041	468	1640	1232	429	541	209	997	1088	1014	433	1619
ENSG00000085999	0	32	18	26	71	7	48	115	16	69	19	42	68	68	95	54	86	77	8	39	167	33	69	64	137	44	39	32	47	48	33	34	183	102	109	62	0	39	45	35	152	156	143	93	62	30	64	54	0
ENSG00000086015	777	1147	683	266	1096	370	1082	1288	1044	1308	271	402	364	690	1004	795	501	937	875	976	442	644	1110	965	662	587	1127	1171	958	874	981	790	869	376	1280	1374	1380	604	607	1210	680	319	826	302	985	466	678	336	528
ENSG00000086061	8716	11000	5969	6898	10675	8995	7772	11009	9344	9935	4092	9536	9137	13831	5421	6745	9039	8231	8486	8117	11666	6084	10243	9985	10141	22894	6625	8406	7805	7623	7129	6901	11555	10938	7640	8539	7161	3885	10671	9955	11347	8710	7623	10741	14552	13849	10687	17754	6207
ENSG00000086062	16124	24351	12254	15766	11391	17352	21972	24485	17982	19710	6360	30072	19839	24654	16784	21023	13565	22400	13471	20909	19996	23848	12176	14357	9758	10561	17616	20261	10996	13143	13099	16258	22905	22937	14906	18412	15655	8460	34928	29019	22380	15966	8179	12119	13893	20058	21684	24612	20583
ENSG00000086065	2852	3601	3012	3350	3734	3604	3029	3002	4084	3512	680	3769	2840	3426	2515	2734	2028	3606	3636	3635	2202	2763	3611	3584	1794	2427	3393	3981	2587	2664	3330	2735	2319	2104	3211	3341	3165	2686	2542	3356	2405	1999	1234	1596	2625	3334	2556	3375	3010
ENSG00000086102	2894	4782	3063	3403	5321	6504	4292	4374	4162	4386	1954	5485	4573	7083	5179	3476	3679	3449	4465	4643	7378	3969	4697	4333	4606	3955	3641	4333	3840	3381	4041	3602	7385	4983	4660	5543	3676	1928	6392	4627	7367	4806	6090	4645	5539	3750	7314	5967	4618
ENSG00000086159	0	0	0	0	0	0	2	0	0	0	2	1	0	0	1	0	0	1	0	0	0	0	0	0	0	22	0	0	0	0	4	6	6	3	0	16	0	0	0	6	2	6	0	0	0	0	8	0	0
ENSG00000086189	3147	5001	4886	2994	6945	3856	4793	5023	5566	5418	807	3199	4782	5417	5823	5162	3104	4341	4528	4891	5730	4664	5689	5634	2095	2744	4943	6146	3360	4368	5427	4265	3575	3558	4430	6634	3986	2559	5001	5267	6435	5261	2420	3192	3598	3873	5856	4863	3900
ENSG00000086200	543	555	640	381	1497	446	854	493	917	705	160	302	728	991	852	624	410	467	495	1092	815	640	702	711	567	460	1012	1370	641	644	631	643	539	359	852	1100	534	463	393	668	697	609	678	311	704	569	774	422	638
ENSG00000086205	0	0	0	0	0	0	0	0	0	0	0	8	0	0	0	0	0	0	0	16	0	0	0	0	0	0	0	0	0	10	0	0	0	0	0	0	0	0	0	2	0	0	0	0	0	0	0	0	0
ENSG00000086232	10050	13176	15259	11651	18423	22378	14522	15207	18241	19335	4024	13561	14300	15770	15416	23383	7371	16049	11060	13814	10822	14191	15105	16372	8073	9419	15157	17683	17522	22317	17777	16778	10402	13947	15138	20525	17067	24119	18177	21026	13556	12455	6483	11633	12589	16688	12698	13413	15877
ENSG00000086288	527	524	430	481	381	62	623	297	516	407	150	283	304	356	315	161	265	392	653	623	208	286	690	371	689	338	398	402	302	278	442	266	719	202	525	416	538	194	442	563	241	78	241	118	521	260	440	176	292
ENSG00000086289	118	156	52	28	146	78	68	68	110	162	16	8	106	106	46	58	42	80	46	104	4	46	106	122	0	4	80	162	194	142	130	80	20	36	100	154	0	66	44	166	12	14	8	34	20	30	6	14	18
ENSG00000086300	7394	10351	5221	7650	7137	2224	8153	6434	6702	8782	1484	7366	3815	6472	4873	5803	3128	8976	8416	12684	3659	4888	6159	7357	3641	3670	5621	9032	8889	8483	6936	6181	5232	3883	6531	7807	6787	2038	3783	8836	5130	3094	1733	1359	3551	5059	4602	7838	3684
ENSG00000086475	1936	2435	1760	1048	1965	1154	3347	2498	2474	2570	240	1127	1290	1364	2567	2136	1003	2859	2377	2380	1808	2391	2225	2561	802	979	2385	2849	2049	1856	1590	1951	1194	1534	2232	2816	1694	1186	1396	2188	2595	2060	898	968	1216	2292	2222	1696	2650
ENSG00000086504	2308	1775	1852	1519	2093	1529	3120	2147	2160	2242	532	1548	1704	1576	2101	1847	1366	2539	2304	2051	1690	2299	2576	2116	1979	1510	2870	2209	2251	2411	2509	2013	1762	1732	2602	2032	1134	1041	1793	2021	2091	1585	937	1144	1567	2088	2411	2613	2099
ENSG00000086506	0	38	106	24	0	38	0	0	66	24	22	28	38	96	32	36	20	32	12	0	18	64	114	48	58	6	10	10	6	50	232	104	0	26	30	34	0	212	12	100	6	0	34	86	22	30	22	56	32
ENSG00000086544	582	678	504	395	514	685	828	672	875	866	177	756	580	568	582	740	422	821	646	381	442	523	639	598	192	406	905	760	614	576	411	675	704	719	744	661	554	504	974	708	912	777	331	406	518	439	792	781	581
ENSG00000086548	0	0	0	0	0	0	0	0	0	6	6	0	0	0	0	0	0	0	24	0	0	0	2	0	0	0	8	0	0	0	8	0	0	6	2	0	0	0	0	0	6	0	12	0	0	14	0	0	3
ENSG00000086570	34	25	2	13	81	44	48	44	14	44	0	10	14	24	134	38	8	17	22	10	20	6	28	41	88	33	41	63	20	18	44	18	32	18	103	50	0	1	14	21	31	12	4	0	54	0	67	6	11
ENSG00000086589	6438	7610	5081	5065	7447	6258	8233	8122	8084	7284	2983	8052	6226	7256	6958	7136	4734	6268	8374	8212	6677	6831	8040	6679	4656	6805	7686	7047	6733	5763	6221	5483	7700	7142	6907	7531	6975	2640	8270	7408	7824	6493	4431	4848	6732	7389	8719	8219	6463
ENSG00000086598	14931	20356	15689	14153	15921	11502	19960	20360	23401	20482	2745	14939	13200	15781	15267	18981	10126	20659	14574	18893	14242	18372	15596	20433	7181	9999	18230	21604	13593	15604	14595	15235	12629	14908	15345	18157	14817	6416	17438	20644	19399	16648	5196	8141	10270	20304	15300	16336	19628
ENSG00000086619	1149	956	607	712	2117	829	1504	1141	504	770	421	1092	1243	1688	1941	832	1815	564	1425	988	3552	626	1334	792	1453	1190	1023	918	1322	711	1667	547	3026	1049	1385	1295	1900	250	1124	932	3247	2156	3229	1212	2381	639	3501	1539	345
ENSG00000086666	4207	5071	3814	4372	5163	4036	4604	5559	5428	5749	1817	5028	4300	5483	4160	4211	4342	4433	4510	4725	5958	3564	4917	4669	3888	3448	5053	5850	3818	4293	5081	4270	7042	4406	4276	5266	3698	1964	5838	5170	6119	4207	4356	3074	4117	4229	7026	5670	2920
ENSG00000086696	0	0	0	6	0	0	0	0	0	0	0	8	0	0	8	0	10	0	0	0	14	0	0	0	0	8	0	0	0	0	0	0	46	13	18	0	0	0	0	0	0	0	10	26	0	0	2	0	0
ENSG00000086712	2216	3237	1948	1523	3197	1908	2039	2505	2803	2874	514	1325	2634	3557	1933	2099	1564	1673	1854	1699	2261	1975	3034	2478	1448	1560	1895	2172	1174	1590	1935	1863	2041	1524	2453	3448	2147	348	2112	1855	2440	1808	1424	1472	1691	2122	2550	2131	1390
ENSG00000086717	24	6	15	3	24	28	62	0	38	6	4	8	20	25	10	21	26	24	43	50	80	38	47	42	0	6	21	24	10	26	30	28	12	15	13	34	52	0	8	24	24	52	45	5	55	18	12	10	16
ENSG00000086730	9700	10423	10795	8328	10442	5842	11452	9609	13647	12916	3145	8225	6002	5849	6564	6738	3733	13436	12287	12632	3294	6243	10176	9672	4418	5127	12044	11589	11237	11942	10255	11014	6388	5051	11282	10588	10783	8756	5062	9271	5900	3615	3540	2460	6047	6612	6603	7845	10422
ENSG00000086758	11312	15839	9555	5124	15235	8620	16211	15469	11723	17326	3417	9764	11098	14699	16944	12110	7734	12728	11164	15269	16141	11027	14590	15328	6821	7499	11501	15750	8856	11280	9332	11828	15502	9599	13384	20118	10350	2904	13631	18448	19102	14232	8750	7569	11567	7719	14298	10722	12081
ENSG00000086827	816	1249	954	613	1514	834	901	802	1181	1465	104	544	712	807	624	742	399	1026	1058	964	394	462	1210	1231	178	505	968	1293	760	850	734	770	456	563	1030	1311	662	408	394	1022	637	530	182	292	499	770	407	485	818
ENSG00000086848	141	196	109	55	258	134	258	128	94	104	32	81	190	161	327	65	246	82	262	172	457	128	223	94	324	112	130	163	147	78	208	90	440	82	241	277	312	0	152	142	653	366	407	158	348	115	549	200	86
ENSG00000086967	0	55	25	44	10	88	22	22	63	39	54	47	171	103	22	35	108	16	69	30	191	24	28	26	90	34	18	20	20	0	54	76	276	77	52	42	48	0	81	26	244	216	471	190	169	8	322	103	12
ENSG00000086991	0	0	0	0	0	0	0	0	0	0	0	0	0	0	0	0	0	0	0	0	0	0	0	0	0	0	0	0	0	0	0	0	0	0	0	0	0	0	0	0	0	0	0	0	0	0	0	0	0
ENSG00000087008	541	664	737	329	700	228	1036	599	701	1004	91	260	290	345	727	475	296	828	860	728	338	471	768	681	336	242	790	1015	636	894	627	660	427	277	898	1035	651	420	356	661	302	285	188	109	282	334	461	387	700
ENSG00000087053	1800	2303	1665	1495	2163	1882	2050	1954	1948	2277	375	1580	1351	2269	1825	2381	924	2110	1438	2044	1335	1869	1926	2410	727	1281	1540	2129	1170	1940	2001	2466	1129	1498	1611	2420	1326	978	2405	2861	1352	1286	764	1230	1301	2084	1336	1511	1842
ENSG00000087074	35467	54874	15263	23321	13410	50796	23914	42262	49068	15238	15551	80148	64476	74764	9619	41831	43225	53359	36660	25059	47428	21021	41119	37749	43574	73995	26810	37073	32753	27830	29216	53140	47780	64739	17265	15150	35308	23272	46420	50566	21250	18726	30369	50329	60357	60533	39939	83954	44428
ENSG00000087076	44	25	30	14	48	159	68	72	23	10	8	6	54	40	46	50	26	22	20	30	38	89	74	60	22	5	20	24	0	35	46	14	42	50	50	32	5	0	70	31	39	52	21	29	28	1	86	61	30
ENSG00000087077	201	168	334	103	385	148	402	344	230	320	81	90	190	227	351	196	190	390	305	342	278	169	269	133	356	275	497	258	392	282	431	271	232	158	305	315	356	76	156	226	418	236	267	144	463	246	441	161	112
ENSG00000087085	0	0	0	0	0	0	8	0	0	0	12	4	2	4	0	2	6	0	0	1	0	0	0	0	4	6	8	0	0	0	0	0	8	8	20	0	0	0	28	0	2	6	4	26	0	0	12	12	0
ENSG00000087086	233812	247509	222661	256518	201845	296659	345768	251608	328907	284020	109392	422080	268265	226800	224311	340388	196208	412792	305872	272457	209672	331782	230820	216005	267988	345401	375647	260852	358447	359851	281931	241753	257026	323205	261460	204444	284000	330196	372263	237135	247992	197068	92959	155646	273215	359235	305431	434350	297840
ENSG00000087087	8711	7496	5822	6077	11333	6998	13204	11396	7573	6650	2593	6303	9755	9564	10654	6860	8564	6927	10407	7050	12431	5947	11051	7946	9848	9243	9068	6747	8525	7847	7883	5436	13309	7719	10302	9947	12220	4574	12614	9822	18842	12893	10928	7822	12891	7980	15735	9244	6285
ENSG00000087088	5263	5163	4853	3836	6371	4803	8542	6359	6234	5347	1597	5344	5380	4378	5595	6353	3801	7271	6236	4892	3953	5591	6678	5564	3713	5008	7332	4989	5731	6652	6595	5159	5621	5561	6608	6452	7259	4899	6540	6440	5552	5017	2907	4003	6368	5582	5841	7214	5906
ENSG00000087095	1534	1338	1555	829	1936	1554	1491	1561	1408	1657	244	570	1104	1179	1894	1718	651	1409	1501	1588	608	1045	1521	1328	524	736	1222	1794	1156	1843	1782	1516	844	770	1709	2171	1193	1241	1005	1558	648	580	435	572	850	983	640	699	1131
ENSG00000087111	4073	4585	3397	3128	4867	2416	5629	4208	4592	5206	923	3131	3014	3310	4092	4281	2236	6110	3976	5141	5048	4365	4343	3889	2055	2745	5219	5005	4536	4289	3844	4059	4684	3767	4839	5030	3431	2600	3206	4403	6114	4415	2638	2362	3830	3662	5035	4018	4818
ENSG00000087116	0	0	0	0	34	0	0	0	40	60	0	0	0	12	26	24	8	12	7	10	14	32	8	1	476	98	16	12	26	70	4	0	18	0	2	4	318	96	0	4	12	46	10	0	0	6	8	4	0
ENSG00000087128	0	8	2	0	0	0	0	0	14	10	0	4	0	0	9	4	0	0	0	0	0	2	0	0	0	0	2	6	22	0	0	0	50	76	4	0	0	0	0	2	0	12	4	20	24	4	6	14	0
ENSG00000087152	6521	7615	5828	3996	8267	6636	11142	8761	9251	7853	1641	5238	6843	6258	9117	9483	3330	8359	6842	8892	7671	10014	7850	7404	2827	3206	8556	9363	7929	8570	8159	7854	5781	5840	8771	9844	8380	5130	8698	10217	10161	7658	2716	3777	4902	8444	8697	7185	7867
ENSG00000087157	2374	2096	1514	2857	2903	1148	2713	1976	1778	1964	1426	3855	1811	2215	2455	1660	1779	1966	2590	2203	3018	1883	2524	1832	2598	2041	2437	2096	2609	2038	2406	1715	4029	2092	2535	2214	2546	902	2860	2101	3136	1692	1530	1264	3216	1818	3763	2496	1217
ENSG00000087191	5337	7051	6956	3940	8271	5264	8811	8651	9384	7918	1243	4448	5767	5774	7475	6763	4131	6902	7156	6739	4163	6593	8020	7691	3670	4900	7232	7378	5747	6636	7840	6051	5239	4936	7267	7293	6572	4111	5739	7064	5666	5118	2509	3420	5107	6827	5257	5645	10569
ENSG00000087206	5291	6087	4277	8800	4541	9529	4793	5683	6366	4611	4199	18033	8101	11092	4810	5586	4693	5490	5643	6224	7420	4799	4385	4570	4527	6581	5005	5128	4905	4639	4945	4801	9173	9019	4184	4999	5499	3800	11490	5948	6543	4655	5669	6024	6589	7646	9189	10623	5075
ENSG00000087237	76	101	286	183	219	658	109	132	122	130	26	105	123	96	134	364	62	123	106	190	96	87	133	138	58	134	178	108	538	512	312	156	94	63	128	101	142	122	20	84	177	92	155	213	234	123	148	78	42
ENSG00000087245	0	0	0	0	0	2	12	0	24	0	0	12	14	4	0	28	0	16	0	0	0	14	0	0	0	0	8	4	0	0	2	0	0	0	0	0	0	0	8	4	0	4	0	2	0	0	10	0	0
ENSG00000087250	0	0	12	0	0	0	0	0	24	12	0	0	0	12	2	0	0	12	0	0	0	0	0	0	0	0	18	2	0	0	0	0	0	0	0	2	0	0	0	0	0	4	2	0	6	0	0	0	0
ENSG00000087253	3608	5102	2151	3915	3856	1431	4521	3903	3888	5791	527	3488	1764	2896	3184	3404	1387	6824	4315	7670	1280	3121	4208	4250	1557	1252	3890	5748	4513	6545	3605	4070	2216	1787	3615	4182	4915	1014	1090	4883	2257	1480	798	458	2118	3216	1948	2993	2631
ENSG00000087258	858	766	533	203	725	690	1217	1533	723	803	127	242	360	335	652	1122	150	547	264	370	173	254	554	930	366	280	751	662	278	838	874	634	292	234	921	1007	322	535	681	1595	170	152	150	336	225	302	118	198	527
ENSG00000087263	1571	1767	1505	1024	2627	1919	2057	2590	2205	2579	188	924	2029	1971	2170	1892	999	1715	1991	1627	1959	2090	2456	2360	878	1177	2194	2137	1422	1570	1656	1873	1251	1390	2335	2657	1485	723	1957	1848	2608	2197	978	1223	1174	1741	2456	2029	2490
ENSG00000087266	15841	11264	6604	9505	17665	6640	24578	14174	9764	11424	12287	16441	9257	12051	16777	10147	12480	13679	16225	15384	16369	9811	16821	10690	22659	11832	14359	12224	18480	14589	15205	9288	32113	10788	22090	17210	18124	7861	10735	13352	18892	8711	13227	5515	22913	9777	18937	14702	5551
ENSG00000087269	2234	2751	2591	1490	3767	2509	3350	2927	3131	2747	361	1752	2645	2777	2768	2534	1410	2622	2643	2656	2426	2627	3087	3036	1047	1490	2685	2758	2321	2559	2142	2140	2196	1765	2498	3468	2005	963	2366	2727	3371	2292	1019	1079	2054	2441	2689	2217	2341
ENSG00000087274	22167	23239	19669	9541	26364	12775	29028	25836	29565	29244	3951	10789	14405	15330	23616	24021	7754	23888	19417	24831	16001	23452	25303	25248	7146	8408	25306	29283	17514	19784	19871	22627	15565	13106	24421	28958	21736	10862	14978	27166	20500	15400	9741	7977	12421	18059	16417	13607	29775
ENSG00000087299	202	275	250	125	575	252	316	200	341	322	6	108	246	228	500	249	139	160	251	230	347	253	460	401	160	132	175	317	286	108	214	262	278	156	313	407	150	94	145	374	255	190	77	101	250	232	217	177	239
ENSG00000087301	912	1203	688	703	1092	579	1099	672	897	978	95	1039	463	1038	847	945	594	976	1163	1339	1094	835	882	844	672	593	738	1061	1056	1075	868	722	1054	540	1015	1089	940	66	396	882	1102	483	738	258	654	671	1118	516	652
ENSG00000087302	8114	9705	8498	8391	8380	9993	9460	9770	11809	9628	2489	9890	9899	10910	7611	10894	7213	10436	9430	9877	9619	11251	8892	9476	5526	9009	10451	10039	8917	8578	9505	8136	9184	10436	8294	8501	8703	6430	12626	9052	10947	9378	5554	8829	8074	13790	12414	13323	12417
ENSG00000087303	39	40	50	26	84	18	52	44	31	58	14	23	78	99	72	52	58	74	59	116	110	93	57	28	24	46	34	53	68	42	122	59	36	38	31	89	0	126	83	60	64	103	33	112	91	84	73	12	18
ENSG00000087338	1810	2558	2278	1177	3336	1314	2907	2908	2807	3067	414	1211	1942	2453	2592	1632	1735	1814	2462	2319	3324	1381	3429	2938	854	1163	2549	3872	2518	2231	2104	1623	2119	1505	2872	3719	1494	1026	621	2156	3366	2898	1944	1391	1822	2074	2924	2193	2011
ENSG00000087365	21911	23138	16750	15597	23243	17105	29239	27854	25890	25136	4382	19155	19617	20706	23250	22486	13484	26727	24898	24849	19816	21375	25241	24881	13242	15981	24699	24350	17927	20590	19794	19961	20628	20709	23524	25977	23608	13673	27346	25256	28178	20683	12464	13140	19169	23532	25484	23328	25211
ENSG00000087448	1160	1228	874	416	2003	259	1272	1255	1461	1609	143	330	502	549	1876	1096	521	920	1393	1494	1063	1175	1592	1340	454	274	1367	1589	1097	1040	1147	1046	596	463	1686	1395	1400	372	471	1224	803	588	413	418	643	885	800	524	1217
ENSG00000087460	51758	72179	68389	57182	71800	119906	70228	74172	81168	83665	32281	85121	82369	90461	82977	130476	50126	89206	60243	78756	63916	77769	66423	81592	54819	66181	82701	82643	81365	103306	94864	93773	60028	79515	71606	91422	68592	111695	125898	92769	80204	71532	48008	76764	73323	94206	68910	82469	83301
ENSG00000087470	4426	4641	3586	3002	6285	2220	5280	4126	4156	5350	781	2554	2768	4323	5652	5225	3313	3941	5594	5807	4932	3436	4751	4275	3136	2354	4393	5289	4456	4616	5105	3888	5188	2554	4965	5954	4441	2368	2627	4715	5512	3250	3111	2329	4424	3634	4948	2546	2321
ENSG00000087494	0	0	6	0	0	0	0	0	0	0	0	0	0	0	0	0	2	0	0	0	0	0	0	0	0	0	0	6	0	0	0	0	0	2	0	0	0	0	0	0	0	0	0	0	4	0	0	0	0
ENSG00000087495	14	37	44	24	130	110	14	0	28	40	8	25	24	22	25	128	16	18	4	28	38	22	35	36	40	16	8	24	22	1	60	98	0	4	6	56	1	0	20	60	22	8	20	54	68	24	2	2	0
ENSG00000087502	1348	1468	1050	949	1754	893	1275	1080	1200	1308	320	1267	1188	1691	1513	695	1061	1050	1186	1052	1566	778	1487	1448	660	952	1200	1513	1121	953	1306	1127	1309	1013	1356	1578	1515	108	1471	1321	1484	1286	1060	912	1276	835	2289	1368	691
ENSG00000087510	0	0	0	0	0	0	0	0	0	0	0	0	0	0	0	0	0	0	0	12	0	0	0	0	0	0	0	0	0	0	0	0	0	0	0	0	0	0	0	0	0	0	0	0	0	0	0	0	0
ENSG00000087586	170	132	78	85	56	176	98	128	110	170	28	116	43	88	119	50	64	108	56	50	42	92	122	120	18	74	98	151	66	108	108	74	36	148	124	110	114	0	46	150	50	48	40	123	44	66	56	50	88
ENSG00000087589	971	973	764	473	769	844	1077	1148	744	893	196	598	1001	1185	1079	963	559	1042	676	584	1226	2024	888	896	552	609	867	965	639	1011	825	869	1113	1125	699	942	1314	444	1388	1162	1816	1234	457	773	783	1186	931	747	1516
ENSG00000087842	18	0	4	2	0	0	2	0	12	18	4	6	4	0	0	10	10	14	0	16	2	0	24	4	50	8	10	10	22	2	6	32	0	2	0	2	0	0	0	0	0	10	2	0	12	20	0	0	4
ENSG00000087884	92	145	90	83	156	74	99	79	200	125	27	66	58	81	97	117	99	150	133	218	50	99	123	114	81	55	131	126	129	94	192	111	137	84	115	178	207	0	42	107	82	66	120	74	128	99	85	60	220
ENSG00000087903	744	664	591	719	880	328	430	456	374	546	183	685	633	602	593	782	260	964	421	516	652	1858	482	564	657	549	1616	1069	514	345	1286	1627	821	469	714	603	509	226	875	477	352	156	332	238	521	496	664	491	756
ENSG00000087995	800	751	701	312	1137	530	984	611	1263	963	62	389	395	457	895	753	275	672	753	644	510	540	975	1034	150	313	897	1141	506	791	660	614	498	383	1011	1325	510	678	393	649	736	436	268	314	565	520	405	459	609
ENSG00000088002	37	3	2	12	0	0	21	0	0	0	0	0	4	6	12	0	6	14	6	9	0	24	10	4	0	11	0	12	0	0	2	0	0	4	15	0	0	0	0	0	5	0	13	16	0	16	26	6	0
ENSG00000088035	1361	965	712	683	1452	166	1232	751	1100	1192	134	816	725	1071	1137	591	868	856	1442	1391	1082	512	1432	989	722	526	1060	1340	751	1070	1034	741	1179	446	1310	1416	830	366	458	1132	892	767	766	378	866	783	1003	419	506
ENSG00000088038	2479	3473	2086	2141	4262	2681	3507	3066	3272	3278	562	2637	3374	3697	2916	2261	1997	3839	3355	2970	2927	2274	3662	3026	1217	2111	3068	2993	3230	2969	2456	2796	2900	2795	3906	4183	3643	1749	3819	3598	4713	3375	1728	1919	2885	2283	3735	3124	2492
ENSG00000088053	332	523	1478	777	1790	2107	123	309	757	1230	286	556	1293	1227	1181	1860	408	490	421	618	487	384	755	845	470	456	648	688	1211	1418	2567	1523	759	495	832	1273	1316	3548	666	1098	183	298	274	722	965	660	348	402	28
ENSG00000088179	5821	7914	5739	2192	9095	5714	9660	10803	8916	8383	817	3085	4116	5348	8554	6703	4227	4858	6559	6503	6017	5676	11044	11369	3099	4284	3975	6540	4371	3768	5949	5196	4864	4259	7042	9988	5054	1665	7135	10865	5848	3840	3004	3117	4411	6509	5424	3451	6337
ENSG00000088205	6970	7886	7600	4638	10483	5855	9638	8723	8772	10469	1919	5076	6384	8338	8079	7362	5353	7484	8143	8131	7676	7379	8024	8455	5484	6009	7991	9645	7107	8152	6642	5716	7596	6578	7686	10129	8112	4000	8481	7301	9506	8922	5420	6573	5781	6638	9018	8836	9251
ENSG00000088247	8959	10591	6783	5303	10572	5657	12365	10612	9537	10774	1477	6266	6866	5889	9704	8927	4000	12253	9647	10900	6777	8969	9462	9218	3886	4809	10713	10505	8994	10853	8053	8342	6846	6480	10287	11560	9921	4206	7748	9941	10392	7725	3627	3728	5858	8137	7978	7580	8795
ENSG00000088256	415	338	418	215	292	179	369	262	256	302	89	209	267	240	260	260	179	433	254	215	307	205	344	275	295	288	522	371	259	407	404	358	235	275	430	401	333	302	394	360	492	510	249	314	208	195	454	426	304
ENSG00000088280	58	77	144	54	156	38	90	44	92	47	22	84	86	100	134	78	64	26	26	12	80	63	108	40	7	29	22	60	148	40	109	124	92	68	50	100	72	95	58	68	139	72	90	36	46	32	80	98	66
ENSG00000088298	3667	3541	3170	2449	2507	3083	3826	3415	3984	3717	402	1733	2547	2604	2996	3116	1932	4569	3420	3711	2384	3419	3329	2908	1086	1811	3935	3865	3330	3650	3055	3073	2319	2124	3764	3818	3129	2598	2156	3463	3818	3295	1461	1467	2587	3316	2856	3082	3857
ENSG00000088305	132	70	76	40	180	44	122	52	74	42	12	24	28	82	94	100	18	52	96	70	10	40	82	70	8	26	62	48	86	124	66	90	30	12	66	69	148	0	18	55	32	24	14	0	52	6	42	35	50
ENSG00000088320	0	0	0	0	0	0	0	0	0	0	0	0	0	0	0	0	0	0	0	0	1	0	0	0	0	1	0	0	1	0	0	0	0	0	0	0	0	0	0	0	0	0	0	0	0	0	0	0	0
ENSG00000088325	180	174	172	68	590	410	303	258	430	283	48	279	142	164	266	404	138	138	144	154	54	98	406	398	194	228	293	290	390	288	318	240	210	450	216	328	156	0	554	454	260	66	72	88	186	390	118	136	466
ENSG00000088340	0	10	1	1	5	1	17	0	0	2	1	0	2	0	11	8	13	5	0	12	87	0	23	1	51	32	4	3	42	1	6	0	33	1	6	17	1	1	0	0	102	44	83	35	9	0	46	24	8
ENSG00000088356	836	1056	878	602	1114	1146	1215	1198	1305	1012	176	748	964	867	1052	1377	643	1210	1007	964	1070	1330	1298	1072	506	637	1242	935	1174	817	945	937	909	1161	832	1105	924	810	1206	1259	1315	1337	386	496	942	1337	1168	1425	1268
ENSG00000088367	62	12	4	2	76	26	14	32	16	32	0	26	8	40	27	34	14	2	12	58	6	18	16	6	0	12	42	6	0	86	15	20	64	29	22	24	0	102	0	12	20	16	8	48	18	12	36	0	0
ENSG00000088386	0	0	0	0	0	0	0	0	0	0	0	0	0	0	0	0	0	0	0	0	0	0	0	0	0	0	0	0	0	0	0	0	2	0	0	0	0	0	0	0	0	0	0	0	0	0	0	0	0
ENSG00000088387	2744	3708	3027	672	5684	1396	4745	4340	4114	4161	295	1695	1936	3182	6154	3885	1796	3519	2926	4008	3999	5171	3710	4110	550	1235	3445	4686	2413	3208	2813	2893	2532	2154	3228	5028	3779	819	2533	4548	3872	3228	1468	1446	2204	3467	3221	2049	4971
ENSG00000088448	5703	4953	3543	3292	8074	3939	5883	4745	4118	3940	2081	4948	4884	6235	6450	4028	6244	3572	5758	4929	9096	3631	7053	4209	5867	4930	5145	5049	5606	4341	6797	3264	9013	5080	5301	5388	4929	1529	4327	4971	6903	5401	6719	4375	7478	4581	8160	5784	3433
ENSG00000088451	835	496	487	353	864	376	818	673	532	576	82	314	478	560	845	309	442	432	774	549	834	474	871	750	412	295	495	598	588	770	891	515	694	395	825	779	174	132	466	442	934	644	321	398	672	544	1084	689	261
ENSG00000088538	89	196	81	68	522	130	316	472	241	154	52	106	108	201	405	137	301	114	138	176	267	182	177	145	46	49	95	107	176	104	340	165	252	181	242	219	340	0	143	222	411	268	168	100	269	219	130	79	208
ENSG00000088543	340	335	382	67	852	118	977	550	670	481	38	102	117	139	710	364	137	307	342	269	197	475	616	717	18	96	432	440	390	240	487	390	218	118	555	651	456	152	180	497	184	118	142	86	159	206	106	112	584
ENSG00000088682	1170	988	844	468	1746	328	1161	706	1178	1357	118	371	517	464	886	775	364	1095	1250	961	457	714	1156	1136	365	321	1219	1047	1395	970	1111	954	452	275	1186	1343	1059	805	313	817	705	413	255	166	552	662	482	437	736
ENSG00000088726	372	855	2661	1742	2375	6333	373	462	2143	2312	747	965	2641	2394	1479	3242	1151	1535	714	1458	1236	1302	848	1255	2099	1434	1065	1082	1780	2685	4775	3038	808	1281	1268	2385	2376	9195	1566	1515	593	1003	707	1910	1848	1562	382	789	214
ENSG00000088727	92	198	134	147	142	116	232	138	145	152	30	111	129	201	135	115	122	241	105	122	141	164	153	149	115	94	160	248	175	86	186	148	217	83	133	114	0	76	144	129	100	131	76	97	173	191	127	155	206
ENSG00000088756	0	0	0	0	0	0	0	0	0	0	0	0	0	0	0	0	0	0	8	0	2	0	0	0	0	0	0	0	1	0	0	0	1	0	0	0	0	0	0	0	0	0	4	0	0	1	0	0	0
ENSG00000088766	122	84	126	141	84	57	210	53	88	95	18	100	113	148	190	131	99	146	74	126	189	135	160	102	30	65	132	117	120	64	143	142	135	102	110	110	97	166	78	109	70	68	72	42	174	151	109	67	136
ENSG00000088782	0	0	0	0	0	0	0	0	0	0	0	0	0	0	0	0	0	0	0	0	0	0	0	0	0	0	0	0	0	0	0	0	0	0	0	0	0	0	0	0	0	0	0	0	0	0	0	0	0
ENSG00000088808	896	1035	782	425	1447	712	1393	1253	1234	1176	157	484	855	1079	1327	719	683	864	807	848	739	802	1245	1264	240	426	842	950	706	544	960	758	683	544	1216	1449	772	484	1151	1224	805	629	779	605	787	747	1005	546	1345
ENSG00000088812	2571	2780	1963	1669	2596	1108	4065	3138	3184	3844	358	1437	894	1899	2948	3258	626	3734	2555	4156	1094	3192	2561	2826	611	728	2720	3896	2278	2696	2017	2678	1489	1341	2896	3601	2082	644	1198	3412	1499	1428	564	481	1198	2377	951	1026	3724
[truncated: 58,830 more rows]
[truncated: 47 more columns]
